# Supplementary material for: Comparative genomic analysis of Thermus provides insights into the evolutionary history of an incomplete denitrification pathway
Source: mLife. 2022 Apr 29;1(2):198–209. doi: 10.1002/mlf2.12009 (PMC10989939; doi:10.1002/mlf2.12009)
Supplement: Supplementary file 4 — Supporting information. [file MLF2-1-198-s006.xlsx]

## Sheet: 工作表1
Table S1. Average nucleotide identity (ANI) values among the Thermus speciesa.
	T. thermophilus SG0.5JP17-16	T. thermophilus HB8T	T. thermophilus JL-18	T. antranikianii DSM 12462T	T. thermophilus HB27	T. sediminis L198	T. thermamylovorans CFH 72773T	T. aquaticus Y51MC23	T. amyloliquefaciens YIM 77409T	T. caldilimi YIM 78456T	T. oshimai DSM 12092T	T. tenuipuniceus YIM 76954T	T. tengchongensis YIM 77401	T. caldifontis YIM 73026T	T. islandicus DSM 21543T	T. igniterrae ATCC 700962T	T. filiformis ATCC 43280T	T. arciformis CGMCC 1.6992T	T. caliditerrae YIM 77777	T. composti JCM 19902T	T. parvatiensis RL	T. brockianus GE-1	T. scotoductus SA-01
T. thermophilus SG0.5JP17-16	100	96.5196	96.6506	81.1207	96.3482	82.5068	82.4763	83.1328	82.1277	80.9407	82.1815	80.9394	82.0809	80.6522	83.8041	83.1721	79.9109	88.5315	81.9385	87.0264	95.695	82.6596	81.3002
T. thermophilus HB8T	96.5923	100	96.8148	81.0237	98.8358	82.8814	82.4391	83.4829	81.9728	81.1322	82.2702	80.7621	81.7955	80.7498	84.2985	83.2307	80.1458	89.0211	82.0987	86.2671	95.2097	82.7051	81.0789
T. thermophilus JL-18	96.6061	96.7405	100	80.9609	96.807	82.7575	82.4064	83.434	81.9859	80.8627	81.9848	80.7342	82.0764	80.568	83.8065	82.9881	79.8789	88.5275	81.9102	86.6035	95.4947	82.5313	80.9842
T. antranikianii DSM 12462T	81.1513	81.0193	81.091	100	81.0323	81.0505	82.9235	81.586	86.9229	91.661	80.5038	91.4581	88.4297	87.0819	81.1014	83.8065	78.0162	82.1389	84.0501	81.3764	81.6208	82.3367	94.6987
T. thermophilus HB27	96.4235	98.7641	96.8636	81.0537	100	82.8292	82.3279	83.5289	82.0635	80.9314	82.2489	80.8656	81.7603	80.7177	84.1913	83.1415	79.9957	88.885	82.0001	86.1571	95.1326	82.6093	81.1282
T. sediminis L198	82.5126	82.9604	82.7995	81.0699	82.8369	100	82.6969	87.1666	82.1862	81.1684	82.3363	81.0536	81.8164	81.0343	83.9069	83.1602	78.8301	84.1414	82.1087	82.4954	82.6613	82.3161	81.2072
T. thermamylovorans CFH 72773T	82.4284	82.3878	82.4422	82.8873	82.3173	82.6518	100	82.6876	84.5856	84.0457	81.6919	83.2154	85.3952	82.3646	82.3043	84.285	79.0262	83.8545	85.851	82.8652	82.3055	82.4693	82.8777
T. aquaticus Y51MC23	83.2347	83.5338	83.616	81.6411	83.6346	87.2195	82.7302	100	82.8031	81.6642	82.6439	81.6055	82.3626	81.5854	84.6335	83.9499	79.9759	84.5883	82.5137	83.2565	83.4575	82.9391	82.0275
T. amyloliquefaciens YIM 77409T	82.0956	81.9162	81.9049	86.8877	82.0522	82.126	84.655	82.7263	100	87.0359	81.5839	87.3862	87.8111	86.9559	81.9308	84.1805	78.7058	83.3458	85.7665	82.3729	82.4328	83.0154	86.9771
T. caldilimi YIM 78456T	80.9525	81.06	80.8727	91.6752	80.9487	81.0293	84.1023	81.5736	87.0043	100	80.4747	90.7518	88.7396	86.1665	80.6638	83.1663	77.976	82.2081	85.2421	81.0812	81.194	81.9233	92.1555
T. oshimai DSM 12092T	82.2616	82.2987	82.029	80.4046	82.3185	82.0865	81.7902	82.5882	81.5988	80.5617	100	80.4059	81.1259	80.3982	81.8243	82.2491	79.7543	83.0045	81.4902	82.2002	82.1177	81.7356	80.6084
T. tenuipuniceus YIM 76954T	80.9407	80.8873	80.7772	91.5473	80.8855	80.9558	83.2511	81.5642	87.3991	90.744	80.4065	100	88.3516	86.9009	80.7299	82.9712	77.8517	81.847	84.7437	81.3712	81.2767	82.13	91.925
T. tengchongensis YIM 77401	81.9825	81.759	81.9602	88.419	81.7267	81.7905	85.2946	82.1421	87.8904	88.7552	81.2259	88.3807	100	85.6052	81.4038	84.0155	78.4918	83.1845	90.4227	82.2595	81.9921	82.6713	88.4797
T. caldifontis YIM 73026T	80.6594	80.7227	80.5588	87.1261	80.7279	80.9808	82.3452	81.4477	87.0175	86.275	80.2809	86.9509	85.5669	100	80.7455	82.7721	77.6894	81.6986	83.411	81.0801	81.0343	81.7791	87.2261
T. islandicus DSM 21543T	83.7883	84.2631	83.9671	81.069	84.2006	83.8226	82.348	84.6661	81.9855	80.6752	81.8639	80.747	81.463	80.7746	100	83.1636	79.1443	85.4064	81.8632	83.2352	83.7456	82.4985	81.2203
T. igniterrae ATCC 700962T	83.3173	83.1291	83.037	83.8204	83.2634	83.1493	84.3277	83.8526	84.1448	83.142	82.2475	82.9865	83.9738	82.741	83.1995	100	79.5967	84.4025	84.3568	83.3106	83.963	84.0632	83.1004
T. filiformis ATCC 43280T	79.8439	80.1193	80.0316	77.9958	80.0637	78.8793	78.9256	79.7191	78.7108	77.974	79.7017	77.7182	78.6272	77.896	79.0957	79.7109	100	79.9271	78.6203	79.825	80.0002	78.8958	78.1101
T. arciformis CGMCC 1.6992T	88.5126	89.1065	88.6984	82.2675	88.9927	84.1109	84.0693	84.4728	83.2797	82.2143	83.0561	81.968	83.3252	81.8018	85.383	84.3396	79.9337	100	83.1474	85.9599	87.6478	83.6418	82.4574
T. caliditerrae YIM 77777	82.009	82.0179	81.9212	84.0006	82.0148	82.0633	85.8065	82.4785	85.7761	85.1624	81.4419	84.7887	90.4496	83.4045	81.8524	84.2765	78.6154	83.1004	100	82.2604	82.2152	82.9604	84.2543
T. composti JCM 19902T	86.9336	86.1654	86.4671	81.3231	86.2142	82.5329	82.8638	83.3098	82.4297	81.0759	82.1994	81.3439	82.287	81.1834	83.3638	83.3081	79.986	85.8684	82.2641	100	86.3382	83.7992	81.4535
T. parvatiensis RL	95.6638	95.1576	95.4594	81.5292	95.106	82.6691	82.3237	83.5122	82.3943	81.1366	82.0681	81.2104	82.1945	81.0374	83.7144	84.0121	80.1223	87.779	82.2298	86.3755	100	83.3738	81.8148
T. brockianus GE-1	82.6105	82.6457	82.4976	82.2853	82.5656	82.2487	82.5198	82.7959	82.8989	81.855	81.6392	82.1279	82.5531	81.8427	82.4142	83.9502	78.8452	83.5687	82.9084	83.6651	83.1153	100	81.967
T. scotoductus SA-01	81.153	80.9913	80.9986	94.7294	81.0677	81.0913	82.8605	81.8676	86.9774	92.2268	80.5196	91.8891	88.4705	87.1752	81.1672	83.0102	78.041	82.3003	84.1692	81.2584	81.6761	81.991	100
a The ANI values higher than 95% were coloured in red.
