# Supplementary material for: Comparative genomic analysis of Thermus provides insights into the evolutionary history of an incomplete denitrification pathway
Source: mLife. 2022 Apr 29;1(2):198–209. doi: 10.1002/mlf2.12009 (PMC10989939; doi:10.1002/mlf2.12009)
Supplement: Supplementary file 5 — Supporting information. [file MLF2-1-198-s014.xlsx]

## Sheet: 工作表1
Table S2. Average amino acid identity (AAI) values among the Thermus speciesa.
	T. amyloliquefaciens YIM 77409T	T. antranikianii DSM 12462T	T. aquaticus Y51MC23	T. arciformis CGMCC 1.6992T	T. brockianus GE-1	T. caldifontis YIM 73026T	T. caldilimi YIM 78456T	T. caliditerrae YIM 77777T	T. composti JCM 19902T	T. filiformis ATCC 43280T	T. igniterrae ATCC 700962T	T. islandicus DSM 21543T	T. oshimai DSM 12092T	T. parvatiensis RL	T. scotoductus SA-01	T. sediminis L198	T. tengchongensis YIM 77401	T. tenuipuniceus YIM 76954	T. thermamylovorans CFH 72773T	T. thermophilus HB27	T. thermophilus HB8T	T. thermophilus JL-18	T. thermophilus SG0.5JP17-16
T. amyloliquefaciens YIM 77409T	100	89.4218	83.0818	84.4144	84.7375	89.2571	89.4586	88.0851	83.1183	75.6209	85.9958	82.4205	81.5124	83.0193	89.3767	82.0836	89.8061	89.7992	85.3106	82.1627	82.0907	82.2814	82.5725
T. antranikianii DSM 12462T	89.4218	100	82.7796	83.6828	84.6956	90.1233	92.7902	86.7183	82.7209	75.2759	86.1895	82.0334	80.9131	82.5624	95.2397	81.8906	90.3364	92.6599	84.2718	82.1101	81.8933	82.2709	82.2245
T. aquaticus Y51MC23	83.0818	82.7796	100	83.7882	82.9523	81.7939	82.1873	83.2554	82.6003	75.5905	83.996	84.1636	81.653	82.7603	82.3584	87.4591	82.5012	82.3044	81.9033	82.4888	82.6589	82.6185	82.3556
T. arciformis CGMCC 1.6992T	84.4144	83.6828	83.7882	100	84.3009	82.7069	83.6034	84.2276	85.9572	76.079	84.6937	85.4606	82.0566	87.2813	83.3601	83.7514	83.906	83.2008	83.5173	88.3063	87.9772	87.7626	87.9497
T. brockianus GE-1	84.7375	84.6956	82.9523	84.3009	100	83.6942	83.836	84.9735	85.118	75.9678	85.2085	82.8043	81.4485	83.8668	83.9171	82.5242	84.2476	84.2646	83.1813	83.1018	83.2429	83.0565	83.2249
T. caldifontis YIM 73026T	89.2571	90.1233	81.7939	82.7069	83.6942	100	88.8872	86.1791	81.9425	74.9275	84.9384	81.4182	80.7393	82.1638	89.9998	81.5256	87.6744	89.5669	83.3674	81.4035	81.5492	81.0298	81.3986
T. caldilimi YIM 78456T	89.4586	92.7902	82.1873	83.6034	83.836	88.8872	100	87.6167	82.191	75.3019	85.2697	81.8024	80.7493	82.0622	92.3657	81.6174	90.1127	92.325	84.6183	81.6524	81.8249	81.4925	81.6093
T. caliditerrae YIM 77777	88.0851	86.7183	83.2554	84.2276	84.9735	86.1791	87.6167	100	83.1541	75.5633	85.9647	82.6308	81.404	82.8777	86.5832	82.5022	91.7732	87.3382	86.6205	82.2978	82.2333	82.2307	82.3807
T. composti JCM 19902T	83.1183	82.7209	82.6003	85.9572	85.118	81.9425	82.191	83.1541	100	76.3062	83.8387	83.5053	81.4536	86.3833	82.5039	81.9703	82.8156	82.5961	82.5635	86.5767	86.2857	86.7582	87.2386
T. filiformis ATCC 43280T	75.6209	75.2759	75.5905	76.079	75.9678	74.9275	75.3019	75.5633	76.3062	100	76.1724	75.3243	75.769	76.6772	75.3252	75.0056	75.4303	74.912	74.9916	76.2995	76.3499	76.2118	76.2459
T. igniterrae ATCC 700962T	85.9958	86.1895	83.996	84.6937	85.2085	84.9384	85.2697	85.9647	83.8387	76.1724	100	83.2348	81.662	84.1495	85.3962	83.23	85.6599	85.0707	84.7246	82.9681	83.1303	83.1352	83.1505
T. islandicus DSM 21543T	82.4205	82.0334	84.1636	85.4606	82.8043	81.4182	81.8024	82.6308	83.5053	75.3243	83.2348	100	81.0916	83.4449	82.0059	83.2962	81.9256	81.9149	81.7669	83.9252	83.688	83.7182	83.5212
T. oshimai DSM 12092T	81.5124	80.9131	81.653	82.0566	81.4485	80.7393	80.7493	81.404	81.4536	75.769	81.662	81.0916	100	81.4153	80.9701	81.002	81.0919	80.7394	80.2887	81.3421	81.0896	80.7788	81.2662
T. parvatiensis RL	83.0193	82.5624	82.7603	87.2813	83.8668	82.1638	82.0622	82.8777	86.3833	76.6772	84.1495	83.4449	81.4153	100	82.6017	82.0272	82.4631	82.3648	81.9555	95.2583	95.2781	95.8373	95.8598
T. scotoductus SA-01	89.3767	95.2397	82.3584	83.3601	83.9171	89.9998	92.3657	86.5832	82.5039	75.3252	85.3962	82.0059	80.9701	82.6017	100	81.3738	89.3831	93.0927	83.5651	81.8526	81.708	81.5458	82.016
T. sediminis L198	82.0836	81.8906	87.4591	83.7514	82.5242	81.5256	81.6174	82.5022	81.9703	75.0056	83.23	83.2962	81.002	82.0272	81.3738	100	82.1239	81.4235	82.1896	81.7946	81.9839	81.8713	81.9617
T. tengchongensis YIM 77401	89.8061	90.3364	82.5012	83.906	84.2476	87.6744	90.1127	91.7732	82.8156	75.4303	85.6599	81.9256	81.0919	82.4631	89.3831	82.1239	100	90.1181	86.0608	81.8725	81.9786	81.8873	82.0856
T. tenuipuniceus YIM 76954T	89.7992	92.6599	82.3044	83.2008	84.2646	89.5669	92.325	87.3382	82.5961	74.912	85.0707	81.9149	80.7394	82.3648	93.0927	81.4235	90.1181	100	84.4128	81.6243	81.6208	81.5307	81.7951
T. thermamylovorans CFH 72773T	85.3106	84.2718	81.9033	83.5173	83.1813	83.3674	84.6183	86.6205	82.5635	74.9916	84.7246	81.7669	80.2887	81.9555	83.5651	82.1896	86.0608	84.4128	100	81.7096	81.6736	81.7304	81.9842
T. thermophilus HB27	82.1627	82.1101	82.4888	88.3063	83.1018	81.4035	81.6524	82.2978	86.5767	76.2995	82.9681	83.9252	81.3421	95.2583	81.8526	81.7946	81.8725	81.6243	81.7096	100	98.5092	97.053	96.6215
T. thermophilus HB8T	82.0907	81.8933	82.6589	87.9772	83.2429	81.5492	81.8249	82.2333	86.2857	76.3499	83.1303	83.688	81.0896	95.2781	81.708	81.9839	81.9786	81.6208	81.6736	98.5092	100	96.5904	96.4232
T. thermophilus JL-18	82.2814	82.2709	82.6185	87.7626	83.0565	81.0298	81.4925	82.2307	86.7582	76.2118	83.1352	83.7182	80.7788	95.8373	81.5458	81.8713	81.8873	81.5307	81.7304	97.053	96.5904	100	96.959
T. thermophilus SG0.5JP17-16	82.5725	82.2245	82.3556	87.9497	83.2249	81.3986	81.6093	82.3807	87.2386	76.2459	83.1505	83.5212	81.2662	95.8598	82.016	81.9617	82.0856	81.7951	81.9842	96.6215	96.4232	96.959	100
a The AAI values higher than 95% were coloured in red.
