# Supplementary material for: Comparative genomic analysis of Thermus provides insights into the evolutionary history of an incomplete denitrification pathway
Source: mLife. 2022 Apr 29;1(2):198–209. doi: 10.1002/mlf2.12009 (PMC10989939; doi:10.1002/mlf2.12009)
Supplement: Supplementary file 6 — Supporting information. [file MLF2-1-198-s001.xlsx]

## Sheet: Sheet1
Table S3. Genomic information of Deinococcota strains.
Strain	Description of habitat	Locationa	Accession number	Completenessb	Contaminationb	Strain heterogeneity	Genome size (bp)	Number of scaffolds	Number of contigs	N50 (scaffolds)	N50 (contigs)	Mean scaffold length (bp)	Mean contig length (bp)	Longest scaffold (bp)	Longest contig (bp)	GC (%)	Coding density (%)	Numebr of predicted genes	List missing marker genes	Number of missing marker genes
Thermus amyloliquefaciens YIM 77409T	Hot spring	Eryuan County, Yunnan Province, PR China	GCA 000744885.1	97.81	0	0	2160855	6	6	2055291	2055291	360142	360142	2055291	2055291	67.44	92.61	2315	4	TIGR00344,TIGR01039,TIGR01146,TIGR02191
Thermus antranikianii DSM 12462T	Hot spring	Hruni, Iceland	GCA 000423905.1	100	0	0	2165150	33	34	218058	218058	65610	63636	340905	340905	64.81	94.46	2265	3	TIGR01039,TIGR01146,TIGR02191
Thermus aquaticus Y51MC23	Boiling spring	Lower Geyser Basin of Yellowstone National Park, USA	GCA 001399775.1	100	0	0	2338641	5	5	2158963	2158963	467728	467728	2158963	2158963	68.04	93.15	2501	4	TIGR00082,TIGR01039,TIGR01146,TIGR02191
Thermus arciformis CGMCC 1.6992T	Hot spring	Laibin, Guangxi, PR China	GCA 900102145.1	100	0	0	2442297	88	90	58107	58107	27753	27116	160740	160740	68.79	93.7	2643	4	TIGR00095,TIGR01039,TIGR01146,TIGR02191
Thermus brockianus GE-1	Geysir geothermal area	Iceland	GCF 001880325.1	99.36	0	0	2388273	3	3	2035182	2035182	796091	796091	2035182	2035182	66.9	93.27	2530	5	TIGR00095,TIGR00138,TIGR01039,TIGR01146,TIGR02191
Thermus caldifontis YIM 73026T	Hot spring	Tibet, PR China	GCA 003336745.1	100	0	0	2163786	41	50	193267	193267	52775	43273	368793	368793	64.85	94.27	2275	3	TIGR01039,TIGR01146,TIGR02191
Thermus caldilimi YIM 78456T	Hot spring	Ngamring county, Tibet, PR China	GCA 004684245.1	99.58	0	0	2447659	1	1	2447659	2447659	2447659	2447659	2447659	2447659	65.14	93.87	2639	4	TIGR01039,TIGR01063,TIGR01146,TIGR02191
Thermus caliditerrae YIM 77777	Hot spring	Rehai National Park, Tengchong County, Yunnan Province, PR China	GCA 000745065.1	100	0.42	100	2218114	4	4	2046548	2046548	554528	554528	2046548	2046548	67.22	93.83	2285	3	TIGR01039,TIGR01146,TIGR02191
Thermus composti JCM 19902T	Hot spring	New Zealand	GCA 014647535.1	100	0	0	2080570	64	64	82383	82383	32508	32508	147640	147640	67.7	94.64	2247	5	TIGR00095,TIGR01039,TIGR01146,TIGR01394,TIGR02191
Thermus filiformis ATCC 43280T	Hot spring	Waimangu, New Zealand	GCA 000771745.2	99.15	0.42	0	2386081	40	40	551922	551922	59652	59652	690156	690156	69.01	92.76	2410	4	TIGR00082,TIGR01039,TIGR01146,TIGR02191
Thermus igniterrae ATCC 700962T	Hot spring	Iceland	GCA 000376265.1	99.58	0.42	100	2225983	74	74	62194	62194	30080	30080	121132	121131	68.8	94.94	2331	4	TIGR00095,TIGR01039,TIGR01146,TIGR02191
Thermus islandicus DSM 21543T	Hot spring	South Iceland	GCA 000421625.1	99.15	0	0	2263010	67	68	241998	241998	33776	33279	437023	437023	68.35	93.75	2412	5	TIGR00095,TIGR01039,TIGR01146,TIGR01394,TIGR02191
Thermus oshimai DSM 12092T	Hot spring	Portugal	GCA 000373145.1	100	0	0	2260954	24	27	200705	184969	94206	83717	402725	402721	68.74	94.8	2355	4	TIGR00095,TIGR01039,TIGR01146,TIGR02191
Thermus parvatiensis RL	Hot spring	India	GCA 001535545.1	95.76	0	0	2016098	2	2	1872821	1872821	1008049	1008049	1872821	1872821	68.53	90.78	2463	13	TIGR00095,TIGR00194,TIGR00431,TIGR00634,TIGR00928,TIGR00963,TIGR01039,TIGR01063,TIGR01082,TIGR01146,TIGR01394,TIGR02191,TIGR03723
Thermus scotoductus SA-01	Fissure water	South African	GCA 000187005.1	100	0	0	2355186	2	2	2346803	2346803	1177593	1177593	2346803	2346803	64.89	94.25	2458	3	TIGR01039,TIGR01146,TIGR02191
Thermus sediminis L198	Geothermal spring	Eastern California, USA	GCA 003426945.1	99.15	0	0	2160271	4	4	2028157	2028157	540067	540067	2028157	2028157	68.21	92.46	2287	5	TIGR00095,TIGR01039,TIGR01146,TIGR01394,TIGR02191
Thermus tengchongensis YIM 77401	Hot spring	Rehai National Park, Tengchong County, Yunnan Province, PR China	JQLK00000000	100	2.54	100	2562314	5	5	2224342	2224342	512462	512462	2224342	2224342	66.4	92.57	2749	3	TIGR01039,TIGR01146,TIGR02191
Thermus tenuipuniceus YIM 76954T	Hot spring	Rehai Geothermal Field, Tengchong, Yunnan Province, PR China	GCA 002964845.1	100	0	0	2261036	66	67	51325	51325	34258	33745	142842	142841	65.54	94.02	2375	3	TIGR01039,TIGR01146,TIGR02191
Thermus thermamylovorans CFH 72773T	Hot spring	Dientan town, Tengchong county, Yunnan province, PR China	GCA 004307015.1	99.58	0	0	2250808	54	54	171757	171753	41681	41680	299341	299340	69.5	94.05	2336	5	TIGR00095,TIGR01039,TIGR01146,TIGR01394,TIGR02191
Thermus thermophilus HB27	Thermal environment	Japan	GCA 000008125.1	99.58	0	0	2127482	2	2	1894877	1894877	1063741	1063741	1894877	1894877	69.41	93.86	2224	6	TIGR00095,TIGR00445,TIGR01039,TIGR01146,TIGR01394,TIGR02191
Thermus thermophilus HB8T	Hot spring	NF	GCA 000091545.1	99.58	0	0	2116056	3	3	1849742	1849735	705352	705349	1849742	1849735	69.5	93.8	2224	5	TIGR00095,TIGR01039,TIGR01146,TIGR01394,TIGR02191
Thermus thermophilus JL-18	Great Boiling Spring	Great Basin, USA	GCA 000258245.1	100	0	0	2311212	3	3	1902595	1902595	770404	770404	1902595	1902595	68.98	94.11	2459	5	TIGR00095,TIGR01039,TIGR01146,TIGR01394,TIGR02191
Thermus thermophilus SG0.5JP17-16	Hot spring	NF	GCA 000214845.1	100	0.42	50	2303227	2	2	1863201	1863201	1151613	1151613	1863201	1863201	68.62	93.81	2451	4	TIGR00095,TIGR01039,TIGR01146,TIGR02191
Marinithermus hydrothermalis DSM 14884T	Hydrothermal vent	Suiyo Seamount in the Izu-Bonin Arc, Japan	GCA 000195335.1	99.15	0	0	2269167	1	1	2269167	2269167	2269167	2269167	2269167	2269167	68.08	92.99	2265	4	TIGR01039,TIGR01146,TIGR01394,TIGR02191
Meiothermus cateniformans JCM 15151T	Hot spring	Qianshan area of PR China	GCA 003574045.1	99.57	0	0	2921326	177	177	31054	31054	16504	16504	94041	94041	63.41	90.65	2984	5	TIGR00082,TIGR00095,TIGR01039,TIGR01146,TIGR02191
Meiothermus cerbereus DSM 11376T	Hot spring	Iceland	GCA 000620065.1	100	0	0	3034817	54	58	101318	101318	56200	52234	244208	244208	61.38	88.93	2924	4	TIGR00082,TIGR01039,TIGR01146,TIGR02191
Meiothermus granaticius NBRC 107808T	Hot spring	Azores, Portugal	GCA 007990995.1	97.01	0	0	3252286	59	59	164746	164746	55123	55123	329130	329130	63.05	92.32	3230	4	TIGR00082,TIGR01039,TIGR01146,TIGR02191
Meiothermus hypogaeus DSM 23238T	The bottom of a 1000 m-deep drilled well located in a Japanese hot spring	Japan	GCA 003574035.1	97.01	0	0	3684677	185	185	40248	40248	19917	19917	156245	156245	61	87.63	3612	4	TIGR00082,TIGR01039,TIGR01146,TIGR02191
Meiothermus luteus KCTC 52599T	Hot spring	Tengchong County, Yunnan Province, PR China	GCA 003574085.1	97.44	1.71	100	2874609	224	224	23243	23243	12833	12833	94983	94983	65.12	93.17	3087	5	TIGR00082,TIGR00095,TIGR01039,TIGR01146,TIGR02191
Meiothermus ruber DSM 1279T	Hot spring	Kamchatka, Russia	GCA 000024425.1	99.57	0	0	3098881	1	1	3098881	3098781	3098881	3098781	3098881	3098781	63.38	91.53	3082	5	TIGR00082,TIGR00095,TIGR01039,TIGR01146,TIGR02191
Meiothermus rufus DSM 22234T	Hot spring	France	GCA 000423425.1	100	0.43	0	2747076	121	124	37748	36712	22703	22139	91567	81985	63.16	92.57	2842	4	TIGR00082,TIGR01039,TIGR01146,TIGR02191
Meiothermus silvanus DSM 9946T	Hot spring	Portugal	GCA 000092125.1	99.79	0.14	0	3721669	3	3	3249394	3249394	1240556	1240556	3249394	3249394	62.72	90.37	3713	3	TIGR01039,TIGR01146,TIGR02191
Meiothermus taiwanensis DSM 14542T	Hot spring	The northern part of Taiwan, PR China	GCA 000482765.1	99.57	0	0	3020616	72	77	78851	78851	41953	39174	186750	186750	63.53	90.7	2992	5	TIGR00082,TIGR00095,TIGR01039,TIGR01146,TIGR02191
Oceanithermus desulfurans DSM 15757T	Hydrothermal field	Western Pacific	GCA 014201675.1	98.72	2.13	0	2430953	18	18	305053	305053	135052	135052	439565	439565	69.57	92.31	2370	3	TIGR01039,TIGR01146,TIGR02191
Oceanithermus profundus DSM 14977T	A deep-sea hydrothermal vent	East Pacific Rise	GCA 000183745.1	98.72	2.13	0	2439291	2	2	2303940	2303940	1219645	1219645	2303940	2303940	69.81	92.38	2384	3	TIGR01039,TIGR01146,TIGR02191
Calidithermus chliarophilus DSM 9957T	Hot spring	Portugal	GCA 000430045.1	97.92	1.7	50	4688964	9	238	3078840	41260	520996	19603	3078840	141969	69.01	85.2	4389	7	TIGR01009,TIGR01039,TIGR01082,TIGR01087,TIGR01146,TIGR02191,TIGR02397
Calidithermus roseus NBRC 110900T	Hot spring	Tengchong County, Yunnan Province, PR China	GCA 003574095.1	100	0.43	100	3675477	184	184	38042	38042	19975	19975	165897	165897	65.81	89.99	3718	3	TIGR01039,TIGR01146,TIGR02191
Calidithermus terrae DSM 26712T	Geothermally heated soil	Rehai National Park, Tengchong, Yunnan Province, PR China	GCA 003574345.1	99.79	1.91	0	4432248	476	476	16953	16953	9311	9311	85697	85697	69.46	87.32	4342	3	TIGR01039,TIGR01146,TIGR02191
Calidithermus timidus DSM 17022T	Biofilm sample from a hot spring	Portugal	GCA 000373205.1	99.57	0.43	0	3190628	17	22	505447	277852	187684	144940	644326	505446	65.34	90.75	3116	4	TIGR00082,TIGR01039,TIGR01146,TIGR02191
Truepera radiovictrix DSM 17093T	Hot spring	Azores	GCA 000092425.1	97.88	0.42	0	3260398	1	1	3260398	3260398	3260398	3260398	3260398	3260398	68.14	87.9	2988	3	TIGR01039,TIGR01146,TIGR02191
Deinobacterium chartae DSM 21458T	Biofilm collected from a Finnish paper mill	Finland	GCA 014202645.1	99.15	0.14	0	3761736	30	31	253008	253008	125391	121343	456894	456894	67.3	88.79	3575	4	TIGR00138,TIGR01039,TIGR01146,TIGR02191
Deinococcus aerolatus JCM 15442T	An air sample collected in Korea	Korea	GCA 014647055.1	99.15	0	0	3947311	76	79	198266	182602	51938	49963	604095	604095	66.88	86.66	3675	3	TIGR01039,TIGR01146,TIGR02191
Deinococcus aerophilus JCM 15443T	An air sample collected in Korea	Korea	GCA 014647075.1	98.72	0	0	3574422	97	98	97794	97794	36849	36473	308182	308182	67.8	88.51	3324	3	TIGR01039,TIGR01146,TIGR02191
Deinococcus alpinitundrae LMG 24283T	Soil samples collected above the treeline of alpine environments	NF	GCA 009982895.1	97.46	0.85	0	4668476	403	404	171311	171311	11584	11555	346334	346334	64.08	85.84	4657	4	TIGR00250,TIGR01039,TIGR01146,TIGR02191
Deinococcus apachensis DSM 19763T	Soil, sonoran desert	USA	GCA 000381345.1	99.58	0.42	0	4452642	52	57	193107	186473	85627	78047	886377	642541	68.72	86.8	4323	3	TIGR01039,TIGR01146,TIGR02191
Deinococcus aquatilis DSM 23025T	Industry water	Sweden	GCA 000378445.1	97.87	0.99	0	5003288	113	116	89445	83141	44276	43125	252022	252022	62.08	85.25	4769	3	TIGR01039,TIGR01146,TIGR02191
Deinococcus aquiradiocola JCM 14371T	A freshwater sample collected at Misasa (Tottori, Japan), after exposure of the water sample to UV radiation	Japan	GCA 014646915.1	98.73	0.14	0	4150410	45	54	262354	249433	92231	76855	840078	625511	70.03	88.36	3754	4	TIGR00539,TIGR01039,TIGR01146,TIGR02191
Deinococcus arenae JCM 31047T	A sand specimen	Yangyang Beach, South Korea	GCA 014647995.1	99.57	0.14	0	4215994	59	63	249665	217615	71457	66917	563817	484938	70.32	88.92	4019	3	TIGR01039,TIGR01146,TIGR02191
Deinococcus budaensis DSM 101791T	Hydrothermal spring cave	Gellért Hill, Budapest, Hungary	GCA 014201885.1	97.88	0	0	3829613	32	34	240529	240529	119675	112630	586189	586189	70.53	88.93	3694	3	TIGR01039,TIGR01146,TIGR02191
Deinococcus deserti VCD115T	A mixture of sand samples collected in the Sahara Desert in Morocco and Tunisia	Morocco or Tunisia	GCA 000020685.1	98.3	0.57	0	3855329	4	4	2819842	2819842	963832	963832	2819842	2819842	62.97	85.63	3631	3	TIGR01039,TIGR01146,TIGR02191
Deinococcus ficus CC-FR2-10T	The rhizosphere of the sacred tree Ficus religiosa L. in Taiwan	Taiwan, PR China	GCA 003444775.1	99.57	0	0	4157290	5	5	2801970	2801970	831458	831458	2801970	2801970	69.94	89.31	3987	3	TIGR01039,TIGR01146,TIGR02191
Deinococcus fonticola FeSDHB5-19T	A biofilm sample collected from a radioactive thermal spring	Budapest, Hungary	GCA 004634215.1	99.15	0.21	0	3905537	119	119	108308	108308	32819	32819	260322	260322	63.93	87.54	3897	4	TIGR00250,TIGR01039,TIGR01146,TIGR02191
Deinococcus frigens DSM 12807T	Antarctic soil and rock samples	Antarctica	GCA 000701425.1	99.57	0	0	4031778	149	151	62194	59201	27058	26695	159653	159653	65.4	86.78	4020	3	TIGR01039,TIGR01146,TIGR02191
Deinococcus geothermalis DSM 11300T	Hot spring	Portugal	GCA 000196275.1	99.58	0	0	3247018	3	3	2467205	2467205	1082339	1082339	2467205	2467205	66.47	89.81	3156	3	TIGR01039,TIGR01146,TIGR02191
Deinococcus gobiensis I-0T	Sand sample	Xinjiang Autonomous Region, PR China	GCA 000252445.1	99.15	0	0	4406036	7	7	3137147	3137139	629433	629432	3137147	3137139	69.15	88.13	4258	3	TIGR01039,TIGR01146,TIGR02191
Deinococcus grandis ATCC 43672T	Fresh water	Tokyo, Japan	GCA 001485435.1	99.57	0	0	4092497	7	7	3250361	3250361	584642	584642	3250361	3250361	69.93	88.36	3953	3	TIGR01039,TIGR01146,TIGR02191
Deinococcus hopiensis KR-140T	Soil	sonoran desert; USA, Arizona	GCA 900176165.1	99.15	0.99	0	6650868	11	16	535541	535541	604624	415648	3128235	3128235	64.87	80.68	6663	3	TIGR01039,TIGR01146,TIGR02191
Deinococcus humi DSM 27939T	Soil	South Korea	GCA 014201875.1	99.57	0.14	0	5727355	63	63	282091	282091	90910	90910	720182	720182	64.2	84.77	5439	3	TIGR01039,TIGR01146,TIGR02191
Deinococcus irradiatisoli 17bor-2T	Gamma ray-irradiated soil	Republic of Korea	GCA 014647275.1	96.19	0	0	3052043	1	1	3052043	3052043	3052043	3052043	3052043	3052043	67.02	90.02	2984	3	TIGR01039,TIGR01146,TIGR02191
Deinococcus knuensis JCM 31406T	River water	Han River in South Korea	GCA 014648155.1	99.57	0.14	0	4301289	66	66	145773	145773	65171	65171	669173	669173	69.33	87.88	3906	3	TIGR01039,TIGR01146,TIGR02191
Deinococcus koreensis SJW1-2T	Freshwater	Seomjin River, Republic of Korea	GCA 002901445.1	99.57	0.43	0	4500921	6	6	3524480	3524480	750153	750153	3524480	3524480	69.48	87.33	4093	3	TIGR01039,TIGR01146,TIGR02191
Deinococcus malanensis JCM 30331T	Soil	Malan area in Xinjiang Uyghur Autonomous Region, PR China	GCA 014647655.1	99.15	0.43	0	4445242	76	89	219304	184195	58490	49935	490635	453693	64.45	85.71	4338	3	TIGR01039,TIGR01146,TIGR02191
Deinococcus maricopensis DSM 21211T	Soil	sonoran desert; USA, Arizona	GCA 000186385.1	97.35	0	0	3498530	1	1	3498530	3498530	3498530	3498530	3498530	3498530	69.83	89.09	3302	5	TIGR00138,TIGR00250,TIGR01039,TIGR01146,TIGR02191
Deinococcus marmoris DSM 12784T	Antarctic soil and rock samples	Antarctica	GCA 000701405.1	99.57	0	0	4800021	252	253	39523	39523	19047	18969	141703	141703	64.43	86.25	4680	3	TIGR01039,TIGR01146,TIGR02191
Deinococcus metalli DSM 27521T	A lead-zinc ore in an abandoned mine	Meizhou, Guangdong Province, PR Chian	GCA 014201805.1	98.3	0.57	0	4926245	37	37	338599	338599	133141	133141	1058456	1058456	70.09	89.21	4694	3	TIGR01039,TIGR01146,TIGR02191
Deinococcus metallilatus DSM 105434T	The air-conditioning system of a car	Republic of Korea	GCA 014202095.1	100	0.56	0	4390632	34	34	316992	316992	129136	129136	437502	437502	68.67	88.49	4259	3	TIGR01039,TIGR01146,TIGR02191
Deinococcus murrayi DSM 11303T	Hot spring	Portugal	GCA 000482805.1	99.15	0	0	2767614	53	66	132966	91608	52219	41813	265451	246486	69.43	90.72	2696	3	TIGR01039,TIGR01146,TIGR02191
Deinococcus peraridilitoris DSM 19664T	Arid soil	Chile	GCA 000317835.1	99.36	0.42	0	4513714	3	3	3881839	3881839	1504571	1504571	3881839	3881839	63.69	86.87	4438	4	TIGR00138,TIGR01039,TIGR01146,TIGR02191
Deinococcus phoenicis 1P10MET	A cleanroom	Kennedy Space Center, USA	GCA 000599865.1	99.58	0	0	3807137	94	94	89525	89525	40501	40501	232991	232991	68.96	88.55	3771	3	TIGR01039,TIGR01146,TIGR02191
Deinococcus planocerae XY-FW106T	A marine flatworm identified to be Planocera sp.	NF	GCA 002869765.1	99.58	0.56	0	4314847	96	96	108247	108247	44946	44946	224504	224504	70.22	87.75	4287	3	TIGR01039,TIGR01146,TIGR02191
Deinococcus proteolyticus MRPT	Faeces of Lama glama	NF	GCA 000190555.1	96.61	0.42	0	2886836	5	5	2147060	2147060	577367	577367	2147060	2147060	65.64	88.13	2747	4	TIGR00082,TIGR01039,TIGR01146,TIGR02191
Deinococcus puniceus DY1T	Soil irradiated with 5 kGy gamma radiation	South Korea	GCA 001644565.1	97.87	0.43	0	2971983	1	1	2971983	2971983	2971983	2971983	2971983	2971983	62.65	86.44	2764	3	TIGR01039,TIGR01146,TIGR02191
Deinococcus radiodurans DSM 20539T	Irradiated ground pork and beef	NF	GCA 000685985.1	99.57	0.21	0	3241806	63	63	140393	140393	51457	51457	385059	385059	66.78	89.3	3132	3	TIGR01039,TIGR01146,TIGR02191
Deinococcus radiophilus ATCC 27603T	Irradiated lizardfish	NF	GCA 003966215.1	94.49	0.64	0	2753082	100	100	77319	77319	27530	27530	325917	325917	62.66	88.99	2765	4	TIGR00082,TIGR01039,TIGR01146,TIGR02191
Deinococcus radiopugnans ATCC 19172T	Irradiated haddock	USA	GCA 014201625.1	99.57	0.43	0	4326682	91	91	173302	173302	47545	47545	356294	356294	67.12	87.59	4133	3	TIGR01039,TIGR01146,TIGR02191
Deinococcus radiotolerans JCM 19173T	Soil	Jeongeup-Si, South Korea	GCA 014647435.1	99.57	0.07	0	4610636	61	61	204519	204519	75584	75584	1202381	1202381	69.25	88.5	4376	3	TIGR01039,TIGR01146,TIGR02191
Deinococcus reticulitermitis CGMCC 1.10218T	The gut of a wood-feeding termite, Reticulitermes chinensis Snyder	Wuhan, Hubei, PR China	GCA 900109185.1	97.88	0.64	0	3501127	58	60	145391	145391	60364	58337	576609	301272	68.62	90.03	3366	3	TIGR01039,TIGR01146,TIGR02191
Deinococcus ruber JCM 31311T	Garden soil	South Korea	GCA 014648095.1	97.46	0.14	0	6082746	167	167	99908	99908	36423	36423	569512	569512	63.26	85.48	5809	4	TIGR00082,TIGR01039,TIGR01146,TIGR02191
Deinococcus saudiensis CGMCC 1.15089T	The desert of Yanbu' al Bahr	West of Saudi Arabia	GCA 014640655.1	99.57	0.85	0	4753946	164	229	112610	76802	28987	20744	323867	322635	68.91	87.55	4656	4	TIGR01039,TIGR01146,TIGR02191,TIGR02350
Deinococcus sedimenti JCM 31405T	sediment collected from the Han River in Seoul	Republic of Korea	GCA 014648135.1	99.57	0	0	4418357	66	66	251576	251576	66944	66944	1346368	1346368	69.4	88.77	4248	3	TIGR01039,TIGR01146,TIGR02191
Deinococcus seoulensis JCM 31404T	A 3-kGy-irradiated sediment sample collected at Han River	Seoul, Republic of Korea	GCA 014648115.1	99.57	0.43	0	4456123	98	98	121654	121654	45470	45470	380426	380426	68.99	87.77	4127	3	TIGR01039,TIGR01146,TIGR02191
Deinococcus wulumuqiensis R12T	Radiation-polluted soil	PR China	GCA 014875755.1	99.58	0.21	0	3434945	252	256	30944	28634	13630	13416	143814	139804	66.21	86.44	3340	3	TIGR01039,TIGR01146,TIGR02191
Deinococcus xianganensis Y35T	Freshwater environment	NF	GCA 009834985.1	99.57	0.43	0	4192478	245	250	40195	38575	17112	16767	150883	150882	69.9	88.35	4214	3	TIGR01039,TIGR01146,TIGR02191
Deinococcus yavapaiensis DSM 18048T	Soil	Sonoran desert, Arizona, USA	GCA 003217515.1	96.82	0.56	0	4738722	50	54	213630	211702	94774	87746	498595	498595	65.42	89.03	4463	3	TIGR01039,TIGR01146,TIGR02191
Rubrobacter aplysinae RV113T (outgroup)	Sponge	Rovinj, Croatia	GCA 001029505.1	97.81	1.75	0	3187461	33	35	201704	201704	96589	91061	458670	401647	65.05	87.84	3158	4	TIGR00095,TIGR00539,TIGR01302,TIGR02191
Rubrobacter radiotolerans DSM 5868T (outgroup)	Hot spring	Japan	GCA 900175965.1	98.68	0	0	3398074	4	4	2960953	2960953	849518	849518	2960953	2960953	66.52	89.72	3265	4	PF03726.9,TIGR00539,TIGR01302,TIGR02191
Rubrobacter radiotolerans RSPS-4T (outgroup)	Hot spring	Portugal	GCA 000661895.1	98.68	0	0	3267233	4	4	2875491	2875491	816808	816808	2875491	2875491	66.76	89.81	3151	4	PF03726.9,TIGR00539,TIGR01302,TIGR02191
Rubrobacter xylanophilus DSM 9941T (outgroup)	Thermally polluted industrial runoff	Salisbury, United Kingdom	GCA 000014185.1	98.25	2.05	0	3225748	1	1	3225748	3225748	3225748	3225748	3225748	3225748	70.48	92.36	3240	5	PF03726.9,TIGR00539,TIGR01302,TIGR01394,TIGR02191
a NF: Not found
b Completeness and Contamination were calculated using CheckM.

## Sheet: 工作表1
Thermus thermophilus HB27	69.41	93.86	2224
Thermus thermophilus HB8T	69.5	93.8	2224
Thermus composti JCM 19902T	67.7	94.64	2247
Thermus antranikianii DSM 12462T	64.81	94.46	2265
Marinithermus hydrothermalis DSM 14884T	68.08	92.99	2265
Thermus caldifontis YIM 73026T	64.85	94.27	2275
Thermus caliditerrae YIM 77777T	67.22	93.83	2285
Thermus sediminis L198T	68.21	92.46	2287
Thermus amyloliquefaciens YIM 77409T	67.44	92.61	2315
Thermus igniterrae ATCC 700962T	68.8	94.94	2331
Thermus thermamylovorans CFH 72773T	69.5	94.05	2336
Thermus oshimai DSM 12092T	68.74	94.8	2355
Oceanithermus desulfurans DSM 15757T	69.57	92.31	2370
Thermus tenuipuniceus YIM 76954T	65.54	94.02	2375
Oceanithermus profundus DSM 14977T	69.81	92.38	2384
Thermus filiformis ATCC 43280T	69.01	92.76	2410
Thermus islandicus DSM 21543T	68.35	93.75	2412
Thermus thermophilus SG0.5JP17-16	68.62	93.81	2451
Thermus scotoductus SA-01T	64.89	94.25	2458
Thermus thermophilus JL-18	68.98	94.11	2459
Thermus parvatiensis RLT	68.53	90.78	2463
Thermus aquaticus Y51MC23T	68.04	93.15	2501
Thermus brockianus GE-1T	66.9	93.27	2530
Thermus caldilimi YIM 78456T	65.14	93.87	2639
Thermus arciformis CGMCC 1.6992T	68.79	93.7	2643
Deinococcus murrayi DSM 11303T	69.43	90.72	2696
Deinococcus proteolyticus MRPT	65.64	88.13	2747
Thermus tengchongensis YIM 77401T	66.4	92.57	2749
Deinococcus puniceus DY1T	62.65	86.44	2764
Deinococcus radiophilus ATCC 27603T	62.66	88.99	2765
Meiothermus rufus DSM 22234T	63.16	92.57	2842
Meiothermus cerbereus DSM 11376T	61.38	88.93	2924
Meiothermus cateniformans JCM 15151T	63.41	90.65	2984
Deinococcus irradiatisoli 17bor-2T	67.02	90.02	2984
Truepera radiovictrix DSM 17093T	68.14	87.9	2988
Meiothermus taiwanensis DSM 14542T	63.53	90.7	2992
Meiothermus ruber DSM 1279T	63.38	91.53	3082
Meiothermus luteus KCTC 52599T	65.12	93.17	3087
Calidithermus timidus DSM 17022T	65.34	90.75	3116
Deinococcus radiodurans DSM 20539T	66.78	89.3	3132
Rubrobacter radiotolerans RSPS-4T (outgroup)	66.76	89.81	3151
Deinococcus geothermalis DSM 11300T	66.47	89.81	3156
Rubrobacter aplysinae RV113T (outgroup)	65.05	87.84	3158
Meiothermus granaticius NBRC 107808T	63.05	92.32	3230
Rubrobacter xylanophilus DSM 9941T (outgroup)	70.48	92.36	3240
Rubrobacter radiotolerans DSM 5868T (outgroup)	66.52	89.72	3265
Deinococcus maricopensis DSM 21211T	69.83	89.09	3302
Deinococcus aerophilus JCM 15443T	67.8	88.51	3324
Deinococcus wulumuqiensis R12T	66.21	86.44	3340
Deinococcus reticulitermitis CGMCC 1.10218T	68.62	90.03	3366
Deinobacterium chartae DSM 21458T	67.3	88.79	3575
Meiothermus hypogaeus DSM 23238T	61	87.63	3612
Deinococcus deserti VCD115T	62.97	85.63	3631
Deinococcus aerolatus JCM 15442T	66.88	86.66	3675
Deinococcus budaensis DSM 101791T	70.53	88.93	3694
Meiothermus silvanus DSM 9946T	62.72	90.37	3713
Calidithermus roseus NBRC 110900T	65.81	89.99	3718
Deinococcus aquiradiocola JCM 14371T	70.03	88.36	3754
Deinococcus phoenicis 1P10MET	68.96	88.55	3771
Deinococcus fonticola FeSDHB5-19T	63.93	87.54	3897
Deinococcus knuensis JCM 31406T	69.33	87.88	3906
Deinococcus grandis ATCC 43672T	69.93	88.36	3953
Deinococcus ficus CC-FR2-10T	69.94	89.31	3987
Deinococcus arenae JCM 31047T	70.32	88.92	4019
Deinococcus frigens DSM 12807T	65.4	86.78	4020
Deinococcus koreensis SJW1-2T	69.48	87.33	4093
Deinococcus seoulensis JCM 31404T	68.99	87.77	4127
Deinococcus radiopugnans ATCC 19172T	67.12	87.59	4133
Deinococcus xianganensis Y35T	69.9	88.35	4214
Deinococcus sedimenti JCM 31405T	69.4	88.77	4248
Deinococcus gobiensis I-0T	69.15	88.13	4258
Deinococcus metallilatus DSM 105434T	68.67	88.49	4259
Deinococcus planocerae XY-FW106T	70.22	87.75	4287
Deinococcus apachensis DSM 19763T	68.72	86.8	4323
Deinococcus malanensis JCM 30331T	64.45	85.71	4338
Calidithermus terrae DSM 26712T	69.46	87.32	4342
Deinococcus radiotolerans JCM 19173T	69.25	88.5	4376
Calidithermus chliarophilus DSM 9957T	69.01	85.2	4389
Deinococcus peraridilitoris DSM 19664T	63.69	86.87	4438
Deinococcus yavapaiensis DSM 18048T	65.42	89.03	4463
Deinococcus saudiensis CGMCC 1.15089T	68.91	87.55	4656
Deinococcus alpinitundrae LMG 24283T	64.08	85.84	4657
Deinococcus marmoris DSM 12784T	64.43	86.25	4680
Deinococcus metalli DSM 27521T	70.09	89.21	4694
Deinococcus aquatilis DSM 23025T	62.08	85.25	4769
Deinococcus humi DSM 27939T	64.2	84.77	5439
Deinococcus ruber JCM 31311T	63.26	85.48	5809
Deinococcus hopiensis KR-140T	64.87	80.68	6663
