# Supplementary material for: Comparative genomic analysis of Thermus provides insights into the evolutionary history of an incomplete denitrification pathway
Source: mLife. 2022 Apr 29;1(2):198–209. doi: 10.1002/mlf2.12009 (PMC10989939; doi:10.1002/mlf2.12009)
Supplement: Supplementary file 7 — Supporting information. [file MLF2-1-198-s005.xlsx]

## Sheet: Sheet1
Table S4. Genomic features of insertion sequence (IS) elements of Thermus.
species	seqID	family	cluster	isBegin	isEnd	isLen	ncopy4is	start1	end1	start2	end2	score	irId	irLen	nGaps	orfBegin	orfEnd	strand	orfLen	E-value	E-value4copy	type	ov	tir
Thermus amyloliquefaciens YIM 77409T	sequence1	IS21	IS21_259	4028	5982	1955	1	4028	4058	5952	5982	26	22	31	0	4189	5502	+	1314	6.9e-17	6.9e-17	p	1	GGTGACCAGGGCCACCCGCACCCCCAGGGCC:GGTGAAAAGCGGGAGGCGCACCTCCAGGTCC
	sequence1	IS5	IS5_319|IS5||WP_008630619	34994	35966	973	9	34994	35017	35943	35966	24	18	24	0	0	0		1	4.4e-77	-1	c	9	GGGCTTGCCTAGTAAATCGCCTTG:GGGCTTGCCTTGCAAGCCCTCTTG
	sequence1	IS5	IS5_319|IS5||WP_008630619	35976	36948	973	9	35976	35999	36925	36948	24	18	24	0	0	0		1	4.4e-77	-1	c	9	GGGCTTGCCTAGTAAATCGCCTTG:GGGCTTGCCTTGCAAGCCCTCTTG
	sequence1	IS982	IS982_263|IS982||protein:plasmid:140967	253392	254305	914	2	253392	253407	254290	254305	32	16	16	0	253407	254252	-	846	5.3e-12	5.3e-12	c	2	CCTTCGTTTGCTACTT:CCTTCGTTTGCTACTT
	sequence1	IS256	IS256_162	288518	289775	1258	2	288518	288552	289741	289775	46	29	35	0	0	0		1	6.7e-169	-1	c	2	GGTCGTGTAAGGAATTATGTGTAGGGGTTTGTGTA:GGTCGTGTCAAGATTTATGTGTAAGCGTCTGTGTA
	sequence1	IS982	IS982_263|IS982||protein:plasmid:140967	289776	290640	865	2	0	0	0	0	0	0	0	0	0	0		1	5.3e-12	-1	p	2	-:-
	sequence1	IS630	IS630_386	290792	291623	832	1	290792	290809	291606	291623	24	15	18	0	290760	291739	+	980	5.3e-27	5.3e-27	p	1	CCTGGCCACCGGCCACCC:CCTGCCCATTGGCCACCC
	sequence1	IS5	IS5_319|IS5||WP_008630619	291764	292051	288	1	0	0	0	0	0	0	0	0	291764	292051	+	288	9.6e-32	9.6e-32	p	1	-:-
	sequence1	IS5	IS5_319|IS5||WP_008630619	399639	400611	973	9	399639	399662	400588	400611	24	18	24	0	0	0		1	4.4e-77	-1	c	9	GGGCTTGCCTTGCAAGCCCTCTTG:GGGCTTGCCTAGTAAATCGCCTTG
	sequence1	IS630	IS630_386	893254	894598	1345	1	893254	893284	894568	894598	26	22	31	0	893594	894282	+	689	1.9e-27	1.9e-27	p	1	AGCATCGGCCTTCCAAGCCGAGGGTCGCGGG:AGCATCGGCCGATTACGCCGTATGGCGCGGG
	sequence1	IS982	IS982_263|IS982||protein:plasmid:140967	895226	896139	914	2	895226	895241	896124	896139	32	16	16	0	0	0		1	5.3e-12	-1	c	2	CCTTCGTTTGCTACTT:CCTTCGTTTGCTACTT
	sequence1	IS982	IS982_267|IS982||protein:plasmid:24018	896673	897583	911	1	896673	896691	897565	897583	38	19	19	0	896736	897567	+	832	5e-18	5e-18	p	1	TAACCCAAGTTGCCACCTA:TAACCCAAGTTGCCACCTA
	sequence1	ISAS1	ISAS1_192	915145	916305	1161	1	915145	915165	916285	916305	30	18	21	0	915185	916293	+	1109	1.9e-33	1.9e-33	p	1	CAGACTTGACCGATATGCGGC:CAGACTTGACCGTTATACCGC
	sequence1	IS5	IS5_319|IS5||WP_008630619	994530	996042	1513	1	994530	994554	996018	996042	26	19	25	0	994846	995696	+	851	3.3e-43	3.3e-43	p	1	AAGGCCTTTTTCGCCTCCTCGAGGA:AAGGCCTTCCACGCCAGCTCGTGGA
	sequence1	IS5	IS5_319|IS5||WP_008630619	1116596	1117568	973	9	1116596	1116619	1117545	1117568	24	18	24	0	1116638	1117560	+	923	4.4e-77	4.4e-77	c	9	GGGCTTGCCTTGCAAGCCCTCTTG:GGGCTTGCCTAGTAAATCGCCTTG
	sequence1	IS5	IS5_319|IS5||WP_008630619	1167068	1168040	973	9	1167068	1167091	1168017	1168040	24	18	24	0	0	0		1	4.4e-77	-1	c	9	GGGCTTGCCTTGCAAGCCCTCTTG:GGGCTTGCCTAGTAAATCGCCTTG
	sequence1	IS5	IS5_319|IS5||WP_008630619	1310305	1311277	973	9	1310305	1310328	1311254	1311277	24	18	24	0	0	0		1	4.4e-77	-1	c	9	GGGCTTGCCTTGCAAGCCCTCTTG:GGGCTTGCCTAGTAAATCGCCTTG
	sequence1	ISAS1	ISAS1_192	1311778	1312928	1151	7	1311778	1311793	1312913	1312928	28	15	16	0	0	0		1	5.3e-33	-1	c	7	CAGACTTGACCGTTAT:CAGACTTGACCGCTAT
	sequence1	ISAS1	ISAS1_192	1326244	1327393	1150	7	1326244	1326259	1327378	1327393	28	15	16	0	0	0		1	5.3e-33	-1	c	7	CAGACTTGACCGCTAT:CAGACTTGACCGTTAT
	sequence1	IS256	IS256_162	1458657	1459842	1186	3	0	0	0	0	0	0	0	0	0	0		1	6.7e-169	-1	p	3	-:-
	sequence1	ISAS1	ISAS1_192	1592011	1593161	1151	7	1592011	1592026	1593146	1593161	28	15	16	0	1592053	1593149	+	1097	5.3e-33	5.3e-33	c	7	CAGACTTGACCGTTAT:CAGACTTGACCGCTAT
	sequence1	IS5	IS5_319|IS5||WP_008630619	1661536	1662503	968	9	1661536	1661557	1662482	1662503	20	16	22	0	0	0		1	4.4e-77	-1	c	9	GCTTGCCTTGCAAGCCCTCTTG:GCTTGCCTAGTAAATCGCCTTG
	sequence1	ISAS1	ISAS1_192	1686955	1688104	1150	7	1686955	1686970	1688089	1688104	28	15	16	0	0	0		1	5.3e-33	-1	c	7	CAGACTTGACCGCTAT:CAGACTTGACCGTTAT
	sequence1	ISAS1	ISAS1_192	1707640	1708789	1150	7	1707640	1707655	1708774	1708789	28	15	16	0	0	0		1	5.3e-33	-1	c	7	CAGACTTGACCGTTAT:CAGACTTGACCGCTAT
	sequence1	ISAS1	ISAS1_192	1711114	1712263	1150	7	1711114	1711129	1712248	1712263	28	15	16	0	0	0		1	5.3e-33	-1	c	7	CAGACTTGACCGCTAT:CAGACTTGACCGTTAT
	sequence1	IS5	IS5_319|IS5||WP_008630619	1819947	1820919	973	9	1819947	1819970	1820896	1820919	24	18	24	0	0	0		1	4.4e-77	-1	c	9	GGGCTTGCCTAGTAAATCGCCTTG:GGGCTTGCCTTGCAAGCCCTCTTG
	sequence1	ISAS1	ISAS1_192	1820939	1822088	1150	7	1820939	1820954	1822073	1822088	28	15	16	0	0	0		1	5.3e-33	-1	c	7	CAGACTTGACCGTTAT:CAGACTTGACCGCTAT
	sequence1	IS5	IS5_319|IS5||WP_008630619	1877285	1878257	973	9	1877285	1877308	1878234	1878257	24	18	24	0	0	0		1	4.4e-77	-1	c	9	GGGCTTGCCTAGTAAATCGCCTTG:GGGCTTGCCTTGCAAGCCCTCTTG
	sequence1	IS4	IS4_231	1991275	1992483	1209	1	1991275	1991307	1992451	1992483	42	27	33	0	1991301	1992381	-	1081	4e-62	4e-62	c	1	ATTATACCCACCGGGCTATGTACACGTCAAGAC:ATTATACCCGGTGGGCTCAGTACACGTCAAAAC
	sequence3	ISAS1	ISAS1_192	7137	12129	4993	2	0	0	0	0	0	0	0	0	9089	10178	-	1090	4.6e-36	4.6e-36	c	2	-:-
	sequence3	ISAS1	ISAS1_192	19398	24387	4990	2	0	0	0	0	0	0	0	0	21349	22438	-	1090	4.6e-36	4.6e-36	c	2	-:-
	sequence5	IS982	IS982_260	3191	4994	1804	2	0	0	0	0	0	0	0	0	3713	4472	-	760	9.9e-12	9.9e-12	p	2	-:-
	sequence5	IS982	IS982_260	12205	14008	1804	2	0	0	0	0	0	0	0	0	12727	13486	-	760	9.9e-12	9.9e-12	p	2	-:-
	sequence6	IS982	IS982_260	1	1238	1238	2	0	0	0	0	0	0	0	0	0	0		1	7.8e-12	-1	p	2	-:-
	sequence6	IS982	IS982_260	8943	10268	1326	2	0	0	0	0	0	0	0	0	8943	9701	-	759	7.8e-12	7.8e-12	p	2	-:-
Thermus antranikianii DSM 12462T	sequence03	IS3	IS3_271	18173	19394	1222	1	18173	18215	19352	19394	28	32	44	2	18255	19301	-	1047	5.8e-19	5.8e-19	p	1	CCTTCCTGTCAAGAAGCTGTAGTCGGTCA-ACACATTTGAGACT:CCTTCTTG-AAAGCTTCTGAACCCGGACAGACACATGTGAGACT
	sequence03	IS200/IS605	IS200/IS605_96	160957	162290	1334	1	0	0	0	0	0	0	0	0	160957	161941	-	985	2.8e-60	2.8e-60	c	1	-:-
	sequence04	IS21	IS21_259	87370	89502	2133	1	87370	87382	89490	89502	22	12	13	0	87832	89145	-	1314	6.6e-17	6.6e-17	p	1	TCCAGGTCCACCT:TCCCGGTCCACCT
	sequence05	IS256	IS256_162	1	271	271	1	0	0	0	0	0	0	0	0	1	271	-	271	3.2e-41	3.2e-41	p	1	-:-
	sequence06	IS256	IS256_162	20	194	175	1	20	28	186	194	18	9	9	0	1	306	+	306	4.9e-39	4.9e-39	p	1	CCTTCCTGC:CCTTCCTGC
	sequence06	IS3	IS3_271	47968	49031	1064	1	47968	47982	49017	49031	30	15	15	0	47999	49048	+	1050	3.8e-22	3.8e-22	p	1	GGGGGACCGACTCCG:GGGGGACCGACTCCG
	sequence06	IS5	IS5_319|IS5||WP_008630619	53872	54162	291	1	0	0	0	0	0	0	0	0	53872	54162	+	291	7.4e-32	7.4e-32	p	1	-:-
	sequence06	IS701	IS701_199	54248	56293	2046	1	54248	54261	56280	56293	28	14	14	0	54697	56239	+	1543	8.7e-33	8.7e-33	p	1	GGGGGACCGACTCC:GGGGGACCGACTCC
	sequence07	IS5	IS5_197	66949	67882	934	1	66949	66971	67860	67882	34	20	23	0	66980	67855	-	876	1.6e-88	1.6e-88	c	1	AGAAACTGTTGTAAAAGTCCCCT:AGAGACTGTCGTAAAAGTCCGCT
	sequence08	IS256	IS256_162	1	255	255	1	0	0	0	0	0	0	0	0	1	255	-	255	6.1e-39	6.1e-39	p	1	-:-
	sequence09	ISAS1	ISAS1_163	82498	84526	2029	1	82498	82532	84493	84526	20	24	35	1	82598	84618	-	2021	9e-11	9e-11	p	1	CTCCCCCCCAGGGGTGAGGAGGAAGATCTGGGCCT:CTCCTTTCCCGGTGGGAGGTGG-AGAACCGGTCCT
	sequence10	ISAS1	ISAS1_163	75	422	348	1	75	87	410	422	18	11	13	0	1	321	+	321	1.8e-12	1.8e-12	p	1	GCGGCTTGGGGAG:GCGTCTTGGCGAG
	sequence11	ISAS1	ISAS1_192	120	1438	1319	1	120	141	1417	1438	24	17	22	0	1	1005	+	1005	7.3e-31	7.3e-31	p	1	CCCTCCTCCTTCACCGTCTGGA:CCCACCGCCTTATCCGTGTGGA
	sequence12	ISAS1	ISAS1_163	51344	51896	553	1	51344	51369	51871	51896	20	18	26	0	51644	51949	-	306	3.7e-12	3.7e-12	p	1	CGAGGGCCGCCTGGCGGATCTCCTCC:CGCGAGGCGGCTTGGGGAGCTTCTCC
	sequence15	IS256	IS256_162	1	94	94	1	0	0	0	0	0	0	0	0	1	94	-	94	2.3e-13	2.3e-13	p	1	-:-
	sequence15	IS256	IS256_162	42967	43246	280	1	0	0	0	0	0	0	0	0	42967	43246	+	280	5e-43	5e-43	p	1	-:-
	sequence16	IS256	IS256_162	1	264	264	1	0	0	0	0	0	0	0	0	1	264	-	264	2.5e-40	2.5e-40	p	1	-:-
	sequence17	IS256	IS256_162	59	691	633	1	59	81	669	691	22	17	23	0	1	346	+	346	3.3e-45	3.3e-45	p	1	GCCTTCCTGCGGTTCTACGGGTA:GCCCTCCACCGGGTCCACGGCTA
	sequence20	IS256	IS256_162	18474	19479	1006	1	18474	18488	19465	19479	18	12	15	0	18901	19491	+	591	1.2e-98	1.2e-98	p	1	CTCCTCCCCCAGGGC:CTCCCATCCCAGGGC
	sequence24	IS256	IS256_162	1	220	220	1	0	0	0	0	0	0	0	0	1	220	-	220	2.2e-25	2.2e-25	p	1	-:-
	sequence26	IS256	IS256_162	1	226	226	1	0	0	0	0	0	0	0	0	1	226	-	226	1.3e-37	1.3e-37	p	1	-:-
	sequence27	IS3	IS3_271	6470	7044	575	1	6470	6484	7030	7044	26	14	15	0	6783	7107	-	325	1.2e-15	1.2e-15	p	1	TGAGGTAGCGTTCCA:TGAGGTAGCGTGCCA
	sequence28	IS256	IS256_162	3800	6317	2518	1	3800	3816	6301	6317	26	15	17	0	4208	6368	-	2161	8.5e-48	8.5e-48	p	1	TGGAGGAGGTAGAGGCC:TGGAGGAGGTGAAGGCC
	sequence30	IS256	IS256_162	4091	4354	264	1	0	0	0	0	0	0	0	0	4091	4354	+	264	8.5e-40	8.5e-40	p	1	-:-
	sequence32	IS256	IS256_162	1871	2161	291	1	0	0	0	0	0	0	0	0	1871	2161	-	291	3e-30	3e-30	p	1	-:-
Thermus aquaticus Y51MC23T	sequence1	IS21	IS21_259	99	1414	1316	1	99	112	1401	1414	20	12	14	0	1	1326	+	1326	8.9e-16	8.9e-16	p	1	CCCCCTGGGTATCC:CCCCCTGGTTTTCC
	sequence1	IS1634	IS1634_48	16341	18030	1690	8	16341	16364	18007	18030	32	20	24	0	16383	18011	+	1629	0	0	c	8	CCGACATTCCGCACCCCTCTCCCT:CCCACATTCCGCACCCCCTTCACT
	sequence1	IS5	IS5_319|IS5||WP_008630619	33400	34453	1054	1	33400	33433	34421	34453	30	26	34	1	33626	34225	+	600	2.7e-19	2.7e-19	p	1	GGAGGACGGGGCCCTCCTCGAGGCCGTGCTGGGG:GGATGACCGGGCCCGCCT-GGGCCCGCGCTAGGG
	sequence1	IS1634	IS1634_48	286217	287906	1690	8	286217	286240	287883	287906	32	20	24	0	286259	287887	+	1629	0	0	c	8	CCGACATTCCGCACCCCTCTCCCT:CCCACATTCCGCACCCCCTTCACT
	sequence1	IS1634	IS1634_48	311610	312993	1384	1	311610	311630	312973	312993	26	17	21	0	311493	313108	+	1616	4e-115	4e-115	p	1	GGGGAAAAGGTCTCCACCGGG:GGGGCACAGTTCACCACCGGG
	sequence1	IS1634	IS1634_48	543452	545141	1690	8	543452	543475	545118	545141	32	20	24	0	543471	545099	-	1629	0	0	c	8	CCCACATTCCGCACCCCCTTCACT:CCGACATTCCGCACCCCTCTCCCT
	sequence1	IS1634	IS1634_48	571507	573198	1692	8	571507	571531	573174	573198	34	21	25	0	571550	574328	+	2779	0	0	c	8	GCCGACATTCCGCACCCCTCTCCCT:GCCCACATTCCGCACCCCCTTCACT
	sequence1	IS200/IS605	IS200/IS605_96	673822	674734	913	1	0	0	0	0	0	0	0	0	673822	674734	-	913	9.1e-78	9.1e-78	c	1	-:-
	sequence1	IS200/IS605	IS200/IS605_96	737707	739009	1303	1	0	0	0	0	0	0	0	0	737707	739009	+	1303	3.2e-109	3.2e-109	c	1	-:-
	sequence1	IS256	IS256_128	779347	780630	1284	1	779347	779380	780596	780630	32	27	35	1	779697	780408	+	712	1e-34	1e-34	p	1	GCGGTGGCCACC-CGGGCGAGGTTGAAAAAGGTGA:GCGGTAGCCACCTTGCGCGAGGCTGAGAGAGTTGA
	sequence1	IS1634	IS1634_48	802714	804403	1690	8	802714	802737	804380	804403	32	20	24	0	802313	804361	-	2049	0	0	c	8	CCCACATTCCGCACCCCCTTCACT:CCGACATTCCGCACCCCTCTCCCT
	sequence1	ISAS1	ISAS1_192	859686	860857	1172	2	859686	859706	860837	860857	30	18	21	0	859698	860816	-	1119	2.9e-33	2.9e-33	c	2	CAGACTTGACCGCTATACCGC:CAGACTTGACCGATATGCGGC
	sequence1	IS110	IS110_219	1009559	1010297	739	1	1009559	1009577	1010279	1010297	26	16	19	0	1009503	1010395	+	893	5.7e-150	5.7e-150	p	1	CACCACCGCCAAGCCCACC:CACCACCACCAAGGCCCCC
	sequence1	IS1634	IS1634_48	1279564	1281253	1690	8	1279564	1279587	1281230	1281253	32	20	24	0	1279583	1281211	-	1629	0	0	c	8	CCCACATTCCGCACCCCCTTCACT:CCGACATTCCGCACCCCTCTCCCT
	sequence1	ISAS1	ISAS1_192	1331476	1332953	1478	2	0	0	0	0	0	0	0	0	0	0		1	2.9e-33	-1	c	2	-:-
	sequence1	IS1634	IS1634_48	1438616	1440305	1690	8	1438616	1438639	1440282	1440305	32	20	24	0	1438635	1440263	-	1629	0	0	c	8	CCCACATTCCGCACCCCCTTCACT:CCGACATTCCGCACCCCTCTCCCT
	sequence1	IS110	IS110_219	1452262	1452832	571	1	1452262	1452305	1452788	1452832	20	29	45	1	1452190	1452853	-	664	3.3e-34	3.3e-34	p	1	GGCCCACCTCGGGAATCT-CCCCGGACTGGTAGAGCTTAGGGGTC:GGCCGCCCTCTGGCCTTTGCCCTTCACCGGGCGGGCTTCCGGGTC
	sequence1	IS701	IS701_245|IS701||WP_011172890	1519666	1520559	894	1	1519666	1519695	1520530	1520559	24	21	30	0	1519698	1520484	+	787	2e-138	2e-138	p	1	CCCAAAGCCCCATCAATACCTCCGCCCTGG:CCCACTGCACCAGCAAGGCCCGCACCCTGG
	sequence1	IS701	IS701_245|IS701||WP_011172890	1581450	1582327	878	1	1581450	1581472	1582306	1582327	20	18	23	1	1581457	1582243	+	787	3.3e-140	3.3e-140	p	1	CCTGGCCATGGCCGAGGGCCAAG:CCTGGACAAGGCC-TTGGCCAAG
	sequence1	IS5	IS5_342	1743742	1744652	911	3	1743742	1743760	1744634	1744652	38	19	19	0	1743775	1744121	-	347	3.9e-29	3.9e-29	c	3	TTAGAGGCTGTCGTAAAAG:TTAGAGGCTGTCGTAAAAG
	sequence1	ISAS1	ISAS1_192	1757125	1758453	1329	1	1757125	1757163	1758415	1758453	30	27	39	0	1757451	1758475	-	1025	4.2e-25	4.2e-25	p	1	CCCAGAACCTCCTCGCCCGGCCCCACATCACGCCCTACC:CCCAGATCCCCGACCCCCGGGCCCGCAACCGGCAGTACC
	sequence1	IS5	IS5_342	1758540	1759450	911	3	1758540	1758558	1759432	1759450	30	17	19	0	1758573	1758919	-	347	3.9e-29	3.9e-29	c	3	TAAGAAGCTATCGTAAAAG:TAAGAGGCTGTCGTAAAAG
	sequence1	IS5	IS5_342	1787199	1788002	804	3	1787199	1787206	1787995	1788002	12	7	8	0	0	0		1	3.9e-29	-1	c	3	AGGGTGCC:AGCGTGCC
	sequence1	IS630	IS630_386	1788639	1789070	432	1	1788639	1788687	1789022	1789070	22	30	49	0	1788584	1789089	+	506	1.3e-31	1.3e-31	p	1	GGGTGTGGGCCCGGCGGGGGGAGAGGCCCTTGGCGGTGGGGGCGCACCG:GGGTGTGCCGCCTGAGGGTCTCGGGGTCCTGGGCAAGGACGCGGCACCG
	sequence1	IS200/IS605	IS200/IS605_118	1816034	1816669	636	1	0	0	0	0	0	0	0	0	1816034	1816669	-	636	3.8e-40	3.8e-40	p	1	-:-
	sequence1	IS1634	IS1634_48	1821115	1821408	294	1	0	0	0	0	0	0	0	0	1821115	1821408	-	294	5.3e-27	5.3e-27	p	1	-:-
	sequence1	IS1634	IS1634_48	1837382	1837901	520	1	1837382	1837398	1837885	1837901	18	13	17	0	1837450	1837956	+	507	2.2e-83	2.2e-83	p	1	TGGGGGTACAGGAAGAG:TGGGGGGCCAGGTTGAG
	sequence1	IS5	IS5_319|IS5||WP_008630619	1931323	1932249	927	1	1931323	1931359	1932213	1932249	32	30	38	2	1931738	1932229	-	492	3.5e-18	3.5e-18	p	1	GGGCGTCAAAGTCCT-CCCCGATGCGCAGGCGGCCCTT:GGGCGT-ATATTCCTGCCCCGATGGGCAAGCGGGGCTT
	sequence1	IS1634	IS1634_48	1988117	1989806	1690	8	1988117	1988140	1989783	1989806	32	20	24	0	1988136	1990125	-	1990	0	0	c	8	CCCACATTCCGCACCCCCTTCACT:CCGACATTCCGCACCCCTCTCCCT
	sequence1	IS701	IS701_245|IS701||WP_011172890	2035268	2036287	1020	1	2035268	2035283	2036272	2036287	32	16	16	0	2035410	2036279	+	870	6.6e-182	6.6e-182	c	1	AACTGGACTTACGCGG:AACTGGACTTACGCGG
	sequence1	IS5	IS5_319|IS5||WP_008630619	2036306	2037087	782	1	2036306	2036333	2037059	2037087	36	25	29	1	2036326	2037022	-	697	3.9e-32	3.9e-32	p	1	CCGTTCC-CAGGTGGGCTTGCCTAGCAAA:CCGCTCCGCAGCTGGGCTTGCCTTGCAAA
	sequence2	IS701	IS701_245|IS701||WP_011172890	7819	8768	950	1	7819	7850	8737	8768	32	24	32	0	8076	8862	-	787	4.5e-140	4.5e-140	p	1	AGGGCGCGGGCGGCCTAGGCGGCGGCTTCCTC:AGGCCATGGGCGGCCTGGACCGGGGCTACCTC
	sequence2	IS256	IS256_162	9057	10291	1235	1	9057	9077	10270	10291	26	19	22	1	8974	10224	-	1251	3e-185	3e-185	p	1	GTGTAAGC-GTTTGTGTACGGG:GTGTAAGCATTTTGTGTAAGGG
	sequence2	IS701	IS701_245|IS701||WP_011172890	22869	23758	890	1	22869	22914	23714	23758	30	32	46	1	22865	23560	+	696	2.3e-141	2.3e-141	p	1	CCGAGGGCCAAGACTTCGCTCACGACACCCTCTACCGGGCCCTGAA:CCGAGGGCCCAG-GGGGGCGAACGGCCCCCTCCTCCAGGCCCTCAA
	sequence2	IS1634	IS1634_48	39366	41055	1690	2	39366	39389	41032	41055	32	20	24	0	39385	41013	-	1629	0	0	c	2	CCCACATTCCGCACCCCCTTCACT:CCGACATTCCGCACCCCTCTCCCT
	sequence2	IS982	IS982_267|IS982||protein:plasmid:24018	61972	63205	1234	1	61972	62007	63170	63205	32	26	36	0	62154	63014	-	861	4.9e-13	4.9e-13	p	1	GGCTTCCTCGAGGGCCTTCCCACCGGGCACCTTCTC:GGCGGCCTTGAGGGCCATGCCAGTGGAGACCTTTTC
	sequence2	IS1634	IS1634_48	63008	64697	1690	2	63008	63031	64674	64697	32	20	24	0	63050	64678	+	1629	0	0	c	2	CCGACATTCCGCACCCCTCTCCCT:CCCACATTCCGCACCCCCTTCACT
	sequence3	IS200/IS605	IS200/IS605_96	21323	22157	835	1	0	0	0	0	0	0	0	0	21323	22157	-	835	7.1e-68	7.1e-68	c	1	-:-
	sequence4	IS3	IS3_271	6162	7812	1651	1	6162	6450	7524	7812	370	237	289	0	6469	7415	-	947	1.2e-22	1.2e-22	p	1	CGCTGGGTCCAGGGGGTCAAGACACCTTCCTACCGGCTTAGGGGAGGAAAGGTGGTGGAGACGGGGTGGAGAGAGTGGATGGGGAGGGTACGCAACTGGATCGAGACCCGGTTTAGCGTGATGGTACGCTCTTTGGGGCTTCACCGGATAGAGGTTCGGTCCTACTGGGGTCTAGTGGCCCGGGTGAACCTCATCCTGCTGGTCCACAACCTCATCCGTAGCCGGGTGCTCTTGAAAATGGCTAGGGGGGAGCTATGAGGTAGCACACGAAGGCATCTGAGACTGGGGG:CGCTGGGTCCAGGGGGTCAAGACCCCACCCTATCGGGTCAGGGGCGGGAGGGTGGTGGAGACCGGGTGGAAAGGTTGGATGGGGAGGGTCAGGAACTGGATTGAGACGC…
Thermus arciformis CGMCC 1.6992T	sequence04	IS256	IS256_162	1	258	258	1	0	0	0	0	0	0	0	0	1	258	-	258	3e-40	3e-40	p	1	-:-
	sequence08	IS630	IS630_386	1	274	274	1	0	0	0	0	0	0	0	0	1	274	+	274	1.4e-21	1.4e-21	p	1	-:-
	sequence13	IS110	IS110_219	45083	45968	886	1	45083	45111	45940	45968	22	20	29	0	45268	45786	-	519	3.1e-71	3.1e-71	p	1	GCCCCGTAAGGGGATTGCGACCACCCTGG:GCCCCCTGAGGGAGGCCCTACCGCCCTGG
	sequence14	IS1634	IS1634_48	38805	39813	1009	1	38805	38832	39785	39813	28	23	29	1	39110	39637	+	528	6.9e-22	6.9e-22	p	1	CGGCCACAC-TGCCCTTGCTGGTGAGCGG:CGGCCCCGCTTGCCCTTGGGGGTGGGCGG
	sequence14	IS1634	IS1634_48	57872	58107	236	1	0	0	0	0	0	0	0	0	57872	58107	-	236	1e-39	1e-39	p	1	-:-
	sequence16	IS701	IS701_245|IS701||WP_011172890	14456	14992	537	1	14456	14469	14979	14992	24	13	14	0	14698	15000	+	303	1.1e-28	1.1e-28	p	1	GCAGGTCCAGGGCC:GCAGGGCCAGGGCC
	sequence16	IS256	IS256_162	47834	50960	3127	1	47834	47867	50927	50960	28	24	34	0	47985	51021	-	3037	1.4e-111	1.4e-111	c	1	CCCTCGGGCAGGGCGAGCCTGTACCAGCCCACCT:CCCAGGGACAGGGAAGGCCGGTATTACCCCACCT
	sequence17	IS1634	IS1634_48	110	818	709	1	110	132	796	818	22	17	23	0	1	336	+	336	2e-63	2e-63	p	1	CCCTGGGGGAGTGGGCGCTGAGG:CCCCGTGGGCCTGGGCCCTTAGG
	sequence18	IS1634	IS1634_48	46073	46355	283	1	0	0	0	0	0	0	0	0	46073	46355	+	283	8.1e-60	8.1e-60	p	1	-:-
	sequence19	IS3	IS3_494	13071	13274	204	1	0	0	0	0	0	0	0	0	13071	13274	+	204	9.4e-14	9.4e-14	p	1	-:-
	sequence19	IS3	IS3_168	13273	14641	1369	1	13273	13291	14623	14641	22	15	19	0	13280	14224	+	945	2.9e-34	2.9e-34	p	1	AAAGCGGATGACCCTGGGC:AAAGGGGATGTCCCAGCGC
	sequence23	IS256	IS256_162	1	276	276	1	0	0	0	0	0	0	0	0	1	276	-	276	1.6e-43	1.6e-43	p	1	-:-
	sequence23	IS630	IS630_380	30602	34149	3548	1	30602	30620	34131	34149	30	17	19	0	30833	34188	+	3356	2.2e-20	2.2e-20	p	1	CCCCTCTACATCCTCCTCC:CCCCTCCACCTCCTCCTCC
	sequence23	IS630	IS630_338	34122	34830	709	1	34122	34138	34814	34830	26	15	17	0	34191	34727	+	537	8.6e-61	8.6e-61	p	1	GAAGCCCAAGGAGGAGG:GAAGCTCAAGGGGGAGG
	sequence24	IS256	IS256_162	1	249	249	1	0	0	0	0	0	0	0	0	1	249	-	249	5.9e-39	5.9e-39	p	1	-:-
	sequence24	IS21	IS21_259	24480	26551	2072	1	24480	24505	26526	26551	28	20	26	0	24769	26106	+	1338	7e-17	7e-17	p	1	CCCTTGGAGCGGTTCAGGACCCGGGT:CCGTTGGAGCCGAAGAGGACCAGGGT
	sequence27	IS110	IS110_219	28974	29262	289	1	0	0	0	0	0	0	0	0	28974	29262	+	289	3.5e-49	3.5e-49	p	1	-:-
	sequence33	IS630	IS630_386	1	289	289	1	0	0	0	0	0	0	0	0	1	289	+	289	1.4e-21	1.4e-21	p	1	-:-
	sequence33	IS5	IS5_319|IS5||WP_008630619	26522	26793	272	1	0	0	0	0	0	0	0	0	26522	26793	-	272	4.9e-22	4.9e-22	p	1	-:-
	sequence35	IS256	IS256_162	1	279	279	1	0	0	0	0	0	0	0	0	1	279	-	279	6.4e-44	6.4e-44	p	1	-:-
	sequence35	IS21	IS21_259	7466	8894	1429	1	7466	7493	8866	8894	32	24	29	1	7657	8397	+	741	3.3e-14	3.3e-14	p	1	GCCAAGCAC-GCCCGGGAGCCCTTCCCCT:GCCAAGCACGGCCTGGGGCCCCTTCTCCT
	sequence35	IS256	IS256_162	22639	23884	1246	1	22639	22693	23830	23884	26	34	55	0	23057	23695	-	639	2.4e-53	2.4e-53	c	1	CCATTGGCGGAGGCGGCCATTGCCCTCGAGGGCCAGGGCCGCAAGGAGGCCTAGA:CCAGTGGCGGTGGCTCTTTATGCTGCCGGGGTCAGTCAGCGCAAGGCGGCCGAGA
	sequence36	IS1634	IS1634_48	107	585	479	1	107	147	545	585	26	27	41	0	1	336	+	336	2e-63	2e-63	p	1	ACGCCCTGGGGGAGTGGGCGCTGAGGCGGAGGCTTTGGGAG:ACGACCGGGCGGTGGAGGCGGTGATCCGGGGCCTGGTGGAG
	sequence39	IS5	IS5_342	21360	21635	276	1	0	0	0	0	0	0	0	0	21360	21635	-	276	4.3e-25	4.3e-25	p	1	-:-
	sequence42	IS256	IS256_162	1	259	259	1	0	0	0	0	0	0	0	0	1	259	-	259	3e-40	3e-40	p	1	-:-
	sequence46	IS1634	IS1634_48	14963	15785	823	1	14963	14975	15773	15785	22	12	13	0	15428	15802	-	375	4.6e-78	4.6e-78	p	1	CCAGGGCCTGGTG:CCTGGGCCTGGTG
	sequence48	IS256	IS256_162	1	251	251	1	0	0	0	0	0	0	0	0	1	251	-	251	5.9e-39	5.9e-39	p	1	-:-
	sequence50	IS1634	IS1634_48	3805	4419	615	1	3805	3823	4401	4419	18	14	19	0	3816	4332	-	517	1.6e-28	1.6e-28	p	1	AGGTTTGTCTCCTAAAAGA:AGGTTGTTCTAATGAAAGA
	sequence55	IS630	IS630_386	8357	8650	294	1	0	0	0	0	0	0	0	0	8357	8650	-	294	1.5e-21	1.5e-21	p	1	-:-
	sequence57	IS701	IS701_199	1	1192	1192	1	1	14	1179	1192	28	14	14	0	1	1057	-	1057	3.9e-51	3.9e-51	c	1	CTCAAAACTTGCAC:CTCAAAACTTGCAC
	sequence60	IS5	IS5_197	1	280	280	1	0	0	0	0	0	0	0	0	1	280	-	280	7.2e-38	7.2e-38	p	1	-:-
	sequence60	IS1634	IS1634_48	6844	7144	301	1	0	0	0	0	0	0	0	0	6844	7144	-	301	2.5e-54	2.5e-54	p	1	-:-
	sequence61	IS5	IS5_197	1	291	291	1	0	0	0	0	0	0	0	0	1	291	-	291	7.4e-40	7.4e-40	p	1	-:-
	sequence61	IS1634	IS1634_48	6559	6846	288	1	0	0	0	0	0	0	0	0	6559	6846	-	288	5.4e-52	5.4e-52	p	1	-:-
	sequence63	IS1634	IS1634_48	1	338	338	1	0	0	0	0	0	0	0	0	1	338	+	338	7.6e-64	7.6e-64	p	1	-:-
	sequence63	IS630	IS630_386	5575	6191	617	1	5575	5612	6154	6191	20	24	38	0	5483	6198	-	716	1.6e-18	1.6e-18	p	1	CAGGAAGACCAAACCCACCCCCTCTGGCACCTCCACCC:CAGGAAGCCTTCCGCCAGGCCCTCCTCCAGCCCCATCC
	sequence64	IS256	IS256_162	47	1700	1654	1	47	57	1690	1700	18	10	11	0	1	1786	+	1786	1.3e-41	1.3e-41	p	1	CGGGGGCCTTC:CGGGGTCCTTC
	sequence66	IS256	IS256_162	4748	5876	1129	1	4748	4767	5857	5876	24	16	20	0	5203	5895	-	693	1.6e-43	1.6e-43	p	1	GCGGGCCCCGGGGATGGCGG:GCGGTACCCGGGGGTGGTGG
	sequence68	IS5	IS5_319|IS5||WP_008630619	4901	5683	783	1	4901	4925	5659	5683	26	19	25	0	5382	5731	-	350	2.5e-74	2.5e-74	p	1	AGGCTTTGGGGGTGTTGGGTGTGGC:AGGTGTGGGGGGTTTTGGGGGAGGC
	sequence71	IS1634	IS1634_48	3449	4600	1152	1	3449	3466	4583	4600	32	17	18	0	3643	4643	+	1001	3.6e-144	3.6e-144	p	1	GGCCTTCCGCGCCTCCTC:GGCCTTCCCCGCCTCCTC
	sequence72	IS256	IS256_162	44	704	661	1	44	59	689	704	20	13	16	0	1	335	+	335	5.7e-42	5.7e-42	p	1	GGGGGCCTTCCTGCGG:GGGCGGCTTCCCGCGG
	sequence84	IS3	IS3_176	1	1234	1234	1	1	28	1207	1234	40	24	28	0	164	1194	+	1031	4.2e-85	4.2e-85	c	1	TGAAGTGCTGCCCCAAATTTGGACCACC:TGTACTGCGGCCCTAAATTTGGACCACC
Thermus brockianus GE-1T	sequence1	IS200/IS605	IS200/IS605_58	826798	827074	277	1	0	0	0	0	0	0	0	0	826798	827074	-	277	5e-19	5e-19	p	1	-:-
	sequence1	ISNCY	ISNCY_257|ISNCY||protein:plasmid:127077	844932	845968	1037	7	844932	844968	845933	845968	36	29	37	1	845282	845900	-	619	1.5e-11	1.5e-11	c	7	CCCCCTTTTCGGATATTCACCTGCGTACTCACCTCAC:CCCCCCTTTCGGATATTCA-ATGCATACCCCCTTGAC
	sequence1	IS4	IS4_231	859532	862805	3274	1	859532	859561	862777	862805	34	25	30	1	859837	862595	+	2759	2.6e-61	2.6e-61	c	1	ACCCGGACCACCAAGGTGTCCCCCGGCTTC:ACCTGGAGCACGAAGGT-TCCCCTGGCTTC
	sequence1	ISNCY	ISNCY_257|ISNCY||protein:plasmid:127077	1045144	1046180	1037	7	1045144	1045179	1046144	1046180	36	29	37	1	1045212	1045830	+	619	1.5e-11	1.5e-11	c	7	CCCCCCTTTCGGATATTCA-ATGCATACCCCCTTGAC:CCCCCTTTTCGGATATTCACCTGCGTACTCACCTCAC
	sequence1	IS21	IS21_259	1065153	1067061	1909	1	1065153	1065168	1067046	1067061	24	14	16	0	1065632	1066945	-	1314	7.2e-17	7.2e-17	p	1	CGGCCGGGAGGCCGGC:CGGCCTCGAGGCCGGC
	sequence1	ISNCY	ISNCY_257|ISNCY||protein:plasmid:127077	1105651	1106682	1032	7	1105651	1105668	1106665	1106682	32	17	18	0	0	0		1	1.5e-11	-1	c	7	CCCCTTTTCGGATATTCA:CCCCCTTTCGGATATTCA
	sequence1	ISNCY	ISNCY_257|ISNCY||protein:plasmid:127077	1106724	1107760	1037	7	1106724	1106760	1107725	1107760	36	29	37	1	1107074	1107692	-	619	1.5e-11	1.5e-11	c	7	CCCCCTTTTCGGATATTCACCTGCGTACTCACCTCAC:CCCCCCTTTCGGATATTCA-ATGCATACCCCCTTGAC
	sequence1	ISNCY	ISNCY_257|ISNCY||protein:plasmid:127077	1117710	1118731	1022	7	1117710	1117727	1118714	1118731	32	17	18	0	0	0		1	1.5e-11	-1	c	7	CCCCTTTTCGGATATTCA:CCCCCTTTCGGATATTCA
	sequence1	ISNCY	ISNCY_257|ISNCY||protein:plasmid:127077	1852857	1853893	1037	7	1852857	1852892	1853857	1853893	36	29	37	1	1852925	1853543	+	619	1.5e-11	1.5e-11	c	7	CCCCCCTTTCGGATATTCA-ATGCATACCCCCTTGAC:CCCCCTTTTCGGATATTCACCTGCGTACTCACCTCAC
	sequence1	ISNCY	ISNCY_257|ISNCY||protein:plasmid:127077	1996724	1997760	1037	7	1996724	1996760	1997725	1997760	36	29	37	1	0	0		1	1.5e-11	-1	c	7	CCCCCTTTTCGGATATTCACCTGCGTACTCACCTCAC:CCCCCCTTTCGGATATTCA-ATGCATACCCCCTTGAC
	sequence2	ISNCY	ISNCY_257|ISNCY||protein:plasmid:127077	27011	28039	1029	3	27011	27028	28023	28039	22	16	18	1	27043	27978	-	936	8.9e-14	8.9e-14	c	3	CCCCTTTTCGGATATTCA:CCCCCTTTC-GATATTCA
	sequence2	ISNCY	ISNCY_257|ISNCY||protein:plasmid:127077	139982	141016	1035	3	139982	140016	140981	141016	34	28	36	1	0	0		1	8.9e-14	-1	c	3	CCCCCTTTCGGATATTCA-ATGCATACCCCCTTGAC:CCCCTTTTCGGATATTCACCTGCGTACTCACCTCAC
	sequence2	ISNCY	ISNCY_257|ISNCY||protein:plasmid:127077	169466	170500	1035	3	169466	169500	170465	170500	34	28	36	1	0	0		1	8.9e-14	-1	c	3	CCCCCTTTCGGATATTCA-ATGCATACCCCCTTGAC:CCCCTTTTCGGATATTCACCTGCGTACTCACCTCAC
	sequence2	IS110	IS110_219	269831	271002	1172	1	269831	269868	270966	271002	26	27	38	1	269840	270605	+	766	7e-116	7e-116	c	1	CGGGGTCGGGTGGCCACCTCCCTCACTCTACGCCCCCG:CGGGGCCAGCTAGACCCCTCCCTC-CTCCTCGGCACCG
Thermus caldifontis YIM 73026T	sequence01	IS982	IS982_260	258288	259208	921	1	258288	258304	259192	259208	34	17	17	0	258336	259049	+	714	1.1e-13	1.1e-13	p	1	TAACCCAAGTTGCTACC:TAACCCAAGTTGCTACC
	sequence03	IS200/IS605	IS200/IS605_96	92577	93525	949	1	0	0	0	0	0	0	0	0	92577	93525	-	949	2.6e-90	2.6e-90	c	1	-:-
	sequence03	IS21	IS21_259	121611	123857	2247	1	121611	121646	123823	123857	22	25	36	1	122077	123420	-	1344	7.2e-17	7.2e-17	p	1	GCGCACCTCCAGATCCACTTCCCCGTTGGTCCCAAA:GCGCACCCCAAGAAGC-CTTCCTCCCTCCACCCAAA
	sequence05	IS110	IS110_236	73907	74829	923	1	73907	73924	74812	74829	24	15	18	0	74406	74916	-	511	1.2e-20	1.2e-20	p	1	GGTGTGCCGGATTTCCTC:GGTATTCCGGATTTGCTC
	sequence06	IS5	IS5_197	53599	55141	1543	1	53599	53626	55114	55141	32	22	28	0	53932	54699	-	768	1.7e-73	1.7e-73	c	1	CCCCGCGCGGAACATGGGGAAGACGAAG:CCGCGCCCGGGCCATGGGGGAGACGGAG
	sequence09	IS200/IS605	IS200/IS605_144	54481	55551	1071	1	0	0	0	0	0	0	0	0	54481	55551	-	1071	8e-81	8e-81	c	1	-:-
	sequence10	IS5	IS5_197	34	976	943	1	34	47	963	976	20	12	14	0	1	484	-	484	4.1e-57	4.1e-57	p	1	CCCCCGTGTCCGTC:CCCCCGAGGCCGTC
	sequence16	IS630	IS630_380	35938	37107	1170	1	35938	36000	37046	37107	40	43	63	1	36251	37045	-	795	7.5e-45	7.5e-45	p	1	GGCCCCACCCTGGCCCAAGCCAGGGTGGGGTGGTATTAAGTGCCTTCCCCTTAGAAAACCACC:GGCGCCATTTTACCCCAGGATACGGGGAAGGGGT-TTAAGTACCTTCCCCGTAAAATACCCCC
	sequence16	IS5	IS5_197	41797	42310	514	1	41797	41812	42295	42310	24	14	16	0	41720	42336	+	617	8.8e-69	8.8e-69	p	1	TCCCCGCCCCCAAGCC:TCCCAGCCCCCTAGCC
	sequence19	IS200/IS605	IS200/IS605_96	293	747	455	1	0	0	0	0	0	0	0	0	293	747	+	455	3.5e-47	3.5e-47	p	1	-:-
	sequence20	IS200/IS605	IS200/IS605_96	1	963	963	1	0	0	0	0	0	0	0	0	1	963	+	963	5.8e-94	5.8e-94	c	1	-:-
	sequence21	IS701	IS701_245|IS701||WP_011172890	171	1406	1236	1	171	191	1386	1406	22	16	21	0	217	1089	+	873	1.1e-164	1.1e-164	c	1	TCTTCAAGCTTTAGCCCAAAG:TCTTTAAGCTCGACCCCATAG
	sequence22	IS256	IS256_162	18636	19486	851	1	18636	18668	19455	19486	28	25	33	1	19079	19567	+	489	7.6e-22	7.6e-22	p	1	GGGCAGGAGGAGGACGTTGGCCGATCCCGTGAG:GGGGACAAGGACGGCATGGGCCG-TCCCGTGAG
	sequence30	IS256	IS256_162	94	996	903	1	94	126	964	996	50	29	33	0	162	870	+	709	3.2e-49	3.2e-49	p	1	GTCGTGTAAGGAATTATGTGTAAGGGTTTGTGT:GTCGTGTCAAGACTTATGTGTAAGCGTTTGTGT
	sequence36	IS701	IS701_199	106	1347	1242	1	106	124	1329	1347	34	18	19	0	44	1253	-	1210	3.1e-47	3.1e-47	p	1	TAACTCAAAACTTGCACCT:TATCTCAAAACTTGCACCT
	sequence38	IS3	IS3_61	52	1136	1085	1	52	73	1115	1136	20	16	22	0	93	1244	-	1152	1.2e-33	1.2e-33	p	1	CCCAAAAGCCTCTCCCAGGACC:CCCAATACCGTCTACAAGTACC
Thermus caldilimi YIM 78456T	sequence1	IS200/IS605	IS200/IS605_96	225982	227145	1164	1	0	0	0	0	0	0	0	0	225982	227145	+	1164	3.3e-112	3.3e-112	c	1	-:-
	sequence1	IS701	IS701_199	771682	772887	1206	22	771682	771695	772874	772887	28	14	14	0	0	0		1	1.8e-50	-1	c	22	CTCAAAACTTGCAC:CTCAAAACTTGCAC
	sequence1	IS701	IS701_199	806076	807281	1206	22	806076	806089	807268	807281	28	14	14	0	0	0		1	1.8e-50	-1	c	22	CTCAAAACTTGCAC:CTCAAAACTTGCAC
	sequence1	IS701	IS701_199	834899	836104	1206	22	834899	834912	836091	836104	28	14	14	0	0	0		1	1.8e-50	-1	c	22	CTCAAAACTTGCAC:CTCAAAACTTGCAC
	sequence1	IS110	IS110_219	838674	839834	1161	2	838674	838678	839830	839834	10	5	5	0	838993	839749	+	757	4.1e-36	4.1e-36	c	2	GCCCC:GCCCC
	sequence1	IS701	IS701_199	901709	902914	1206	22	901709	901722	902901	902914	28	14	14	0	0	0		1	1.8e-50	-1	c	22	CTCAAAACTTGCAC:CTCAAAACTTGCAC
	sequence1	IS701	IS701_199	903372	904577	1206	22	903372	903385	904564	904577	28	14	14	0	0	0		1	1.8e-50	-1	c	22	CTCAAAACTTGCAC:CTCAAAACTTGCAC
	sequence1	IS701	IS701_199	1043928	1045133	1206	22	1043928	1043941	1045120	1045133	28	14	14	0	0	0		1	1.8e-50	-1	c	22	CTCAAAACTTGCAC:CTCAAAACTTGCAC
	sequence1	IS3	IS3_271	1133522	1134635	1114	6	1133522	1133533	1134624	1134635	20	11	12	0	1133700	1134007	-	308	8.4e-11	8.4e-11	c	6	CACATTTGAGAC:CACATGTGAGAC
	sequence1	IS701	IS701_199	1166173	1167378	1206	22	1166173	1166186	1167365	1167378	28	14	14	0	1166169	1167298	-	1130	1.8e-50	1.8e-50	c	22	CTCAAAACTTGCAC:CTCAAAACTTGCAC
	sequence1	IS3	IS3_271	1229665	1230778	1114	6	1229665	1229676	1230767	1230778	20	11	12	0	0	0		1	8.4e-11	-1	c	6	CACATGTGAGAC:CACATTTGAGAC
	sequence1	IS701	IS701_199	1237544	1238749	1206	22	1237544	1237557	1238736	1238749	28	14	14	0	0	0		1	1.8e-50	-1	c	22	CTCAAAACTTGCAC:CTCAAAACTTGCAC
	sequence1	IS5	IS5_197	1285766	1285939	174	1	0	0	0	0	0	0	0	0	1285766	1285939	+	174	4.7e-20	4.7e-20	p	1	-:-
	sequence1	IS982	IS982_267|IS982||protein:plasmid:24018	1289187	1290118	932	2	0	0	0	0	0	0	0	0	0	0		1	2.9e-18	-1	p	2	-:-
	sequence1	IS3	IS3_176	1293127	1294362	1236	1	1293127	1293156	1294333	1294362	40	25	30	0	1293195	1294069	+	875	7.5e-55	7.5e-55	c	1	TGAAGTGCTACCCCGAATTTGGACCACCCC:TGTACTGCTACCCTAAATTTGGACCACTCC
	sequence1	IS3	IS3_61	1294834	1296292	1459	2	1294834	1294844	1296282	1296292	14	9	11	0	1295487	1295876	-	390	9.7e-15	9.7e-15	p	2	GATGTGCGCCC:GATACGCGCCC
	sequence1	IS200/IS605	IS200/IS605_96	1296294	1297134	841	2	0	0	0	0	0	0	0	0	0	0		1	9e-102	-1	c	2	-:-
	sequence1	IS200/IS605	IS200/IS605_96	1307520	1308769	1250	2	0	0	0	0	0	0	0	0	0	0		1	9e-102	-1	c	2	-:-
	sequence1	IS1634	IS1634_48	1308877	1309152	276	1	0	0	0	0	0	0	0	0	1308877	1309152	+	276	2.2e-37	2.2e-37	p	1	-:-
	sequence1	IS3	IS3_61	1309132	1310590	1459	2	1309132	1309142	1310580	1310590	14	9	11	0	1309548	1309937	+	390	9.7e-15	9.7e-15	p	2	GATACGCGCCC:GATGTGCGCCC
	sequence1	IS630	IS630_386	1311598	1312350	753	1	1311598	1311617	1312331	1312350	24	16	20	0	1311470	1312322	-	853	1.4e-26	1.4e-26	p	1	CCACCACCGCATCCACCAGG:CCATGACCCCATCCACTAGG
	sequence1	IS5	IS5_197	1337894	1338699	806	2	1337894	1337912	1338681	1338699	34	18	19	0	1337894	1338664	-	771	2.6e-79	2.6e-79	c	2	CTAGAGCATGTTAATGACT:CTAGAGCGTGTTAATGACT
	sequence1	IS701	IS701_199	1355761	1356966	1206	22	1355761	1355774	1356953	1356966	28	14	14	0	0	0		1	1.8e-50	-1	c	22	CTCAAAACTTGCAC:CTCAAAACTTGCAC
	sequence1	IS701	IS701_199	1488054	1489258	1205	22	1488054	1488067	1489245	1489258	28	14	14	0	0	0		1	1.8e-50	-1	c	22	CTCAAAACTTGCAC:CTCAAAACTTGCAC
	sequence1	IS701	IS701_199	1491386	1492591	1206	22	1491386	1491399	1492578	1492591	28	14	14	0	0	0		1	1.8e-50	-1	c	22	CTCAAAACTTGCAC:CTCAAAACTTGCAC
	sequence1	IS701	IS701_199	1493936	1495140	1205	22	1493936	1493949	1495127	1495140	28	14	14	0	0	0		1	1.8e-50	-1	c	22	CTCAAAACTTGCAC:CTCAAAACTTGCAC
	sequence1	IS701	IS701_199	1496691	1497896	1206	22	1496691	1496704	1497883	1497896	28	14	14	0	0	0		1	1.8e-50	-1	c	22	CTCAAAACTTGCAC:CTCAAAACTTGCAC
	sequence1	IS110	IS110_219	1498946	1500106	1161	2	1498946	1498950	1500102	1500106	10	5	5	0	0	0		1	4.1e-36	-1	c	2	GCCCC:GCCCC
	sequence1	IS5	IS5_197	1531667	1532472	806	2	1531667	1531685	1532454	1532472	30	17	19	0	0	0		1	2.6e-79	-1	c	2	CTAGAGCGTGTTAACGACT:CTAGAGCGTGTTGATGACT
	sequence1	IS701	IS701_199	1572855	1574060	1206	22	1572855	1572868	1574047	1574060	28	14	14	0	0	0		1	1.8e-50	-1	c	22	CTCAAAACTTGCAC:CTCAAAACTTGCAC
	sequence1	IS1634	IS1634_48	1574470	1576055	1586	1	1574470	1574492	1576033	1576055	42	22	23	0	1574489	1576013	-	1525	1.3e-151	1.3e-151	c	1	CCCACATTCCGCACCCCTCTCAC:CCCACATTCCGCACCCCTCCCAC
	sequence1	IS701	IS701_199	1591429	1592634	1206	22	1591429	1591442	1592621	1592634	28	14	14	0	0	0		1	1.8e-50	-1	c	22	CTCAAAACTTGCAC:CTCAAAACTTGCAC
	sequence1	IS701	IS701_199	1785470	1786675	1206	22	1785470	1785483	1786662	1786675	28	14	14	0	0	0		1	1.8e-50	-1	c	22	CTCAAAACTTGCAC:CTCAAAACTTGCAC
	sequence1	IS21	IS21_259	1810740	1812834	2095	1	1810740	1810772	1812802	1812834	26	23	33	0	1811066	1812379	+	1314	7.6e-17	7.6e-17	p	1	CCGCCGGGCCCTTGGAGCGGTTCAGCACCCGGG:CCACCTCGCCGTTGGTTCCGAACAGCACCAGGG
	sequence1	IS3	IS3_271	1823330	1824443	1114	6	1823330	1823341	1824432	1824443	20	11	12	0	1823508	1823815	-	308	8.4e-11	8.4e-11	c	6	CACATTTGAGAC:CACATGTGAGAC
	sequence1	IS3	IS3_271	1842462	1843575	1114	6	1842462	1842473	1843564	1843575	20	11	12	0	0	0		1	8.4e-11	-1	c	6	CACATGTGAGAC:CACATTTGAGAC
	sequence1	IS701	IS701_199	1950535	1951740	1206	22	1950535	1950548	1951727	1951740	28	14	14	0	0	0		1	1.8e-50	-1	c	22	CTCAAAACTTGCAC:CTCAAAACTTGCAC
	sequence1	IS3	IS3_271	1959192	1960305	1114	6	1959192	1959203	1960294	1960305	20	11	12	0	0	0		1	8.4e-11	-1	c	6	CACATGTGAGAC:CACATTTGAGAC
	sequence1	IS701	IS701_199	2082746	2083951	1206	22	2082746	2082759	2083938	2083951	28	14	14	0	0	0		1	1.8e-50	-1	c	22	CTCAAAACTTGCAC:CTCAAAACTTGCAC
	sequence1	IS1634	IS1634_48	2084329	2085992	1664	2	2084329	2084350	2085971	2085992	40	21	22	0	0	0		1	1.3e-242	-1	c	2	CCACATTCCGCACCCCTCCCAC:CCACATTCCGCACCCCTCTCAC
	sequence1	IS5	IS5_197	2086332	2087266	935	1	2086332	2086351	2087247	2087266	40	20	20	0	2086363	2087232	-	870	8.2e-90	8.2e-90	c	1	AGAGGCTGTCGTAAAAGTCT:AGAGGCTGTCGTAAAAGTCT
	sequence1	IS1634	IS1634_48	2099180	2100843	1664	2	2099180	2099201	2100822	2100843	40	21	22	0	2099198	2100802	-	1605	1.3e-242	1.3e-242	c	2	CCACATTCCGCACCCCTCTCAC:CCACATTCCGCACCCCTCCCAC
	sequence1	IS982	IS982_267|IS982||protein:plasmid:24018	2101008	2101918	911	2	0	0	0	0	0	0	0	0	2101026	2101899	+	874	2.9e-18	2.9e-18	p	2	-:-
	sequence1	IS200/IS605	IS200/IS605_96	2102567	2103443	877	2	0	0	0	0	0	0	0	0	0	0		1	9e-102	-1	c	2	-:-
	sequence1	IS701	IS701_199	2103439	2104644	1206	22	2103439	2103452	2104631	2104644	28	14	14	0	0	0		1	1.8e-50	-1	c	22	CTCAAAACTTGCAC:CTCAAAACTTGCAC
	sequence1	IS200/IS605	IS200/IS605_384	2104464	2105356	893	1	0	0	0	0	0	0	0	0	2104464	2105356	-	893	1.5e-46	1.5e-46	p	1	-:-
	sequence1	IS701	IS701_199	2116381	2117586	1206	22	2116381	2116394	2117573	2117586	28	14	14	0	0	0		1	1.8e-50	-1	c	22	CTCAAAACTTGCAC:CTCAAAACTTGCAC
	sequence1	IS200/IS605	IS200/IS605_96	2117859	2118731	873	2	0	0	0	0	0	0	0	0	0	0		1	9e-102	-1	c	2	-:-
	sequence1	IS3	IS3_271	2246234	2247347	1114	6	2246234	2246245	2247336	2247347	20	11	12	0	0	0		1	8.4e-11	-1	c	6	CACATGTGAGAC:CACATTTGAGAC
	sequence1	IS701	IS701_199	2251883	2253087	1205	22	2251883	2251896	2253074	2253087	28	14	14	0	0	0		1	1.8e-50	-1	c	22	CTCAAAACTTGCAC:CTCAAAACTTGCAC
	sequence1	IS701	IS701_199	2429415	2430620	1206	22	2429415	2429428	2430607	2430620	28	14	14	0	0	0		1	1.8e-50	-1	c	22	CTCAAAACTTGCAC:CTCAAAACTTGCAC
Thermus caliditerrae YIM 77777T	sequence1	IS256	IS256_162	4246	5503	1258	4	4246	4279	5470	5503	48	29	34	0	4253	5431	-	1179	8e-193	8e-193	c	4	GGTCGTGTCAAGAGTTATGTGTAAGAGTCTGTGT:GGTCGTGTAAGGATTTATGTGTAAGGGTCCGTGT
	sequence1	ISAS1	ISAS1_192	107210	108373	1164	1	107210	107234	108349	108373	34	21	25	0	107229	108324	-	1096	1.2e-32	1.2e-32	p	1	GCGGCGGCAGACTTGACCGCTATAC:GCCGCCTCAGACTTGACCGGTATAC
	sequence1	IS630	IS630_386	213427	214569	1143	2	213427	213451	214545	214569	26	19	25	0	213453	214530	-	1078	1.2e-27	1.2e-27	c	2	ATAAGAACTCCTTTTGAAGCCCTCC:ATAAGAACTCCCCATGACCCCATCC
	sequence1	IS5	IS5_197	214559	215443	885	1	214559	214589	215413	215443	42	26	31	0	214598	215400	+	803	3.4e-93	3.4e-93	c	1	GGAGTTCTTATAAGAGGCTGTCGTAAAAGTC:GGAGCCCCTCTAAGAGACTGTCGTAAAAGTC
	sequence1	IS256	IS256_162	338270	339527	1258	4	338270	338303	339494	339527	48	29	34	0	338277	339455	-	1179	8e-193	8e-193	c	4	GGTCGTGTCAAGAGTTATGTGTAAGAGTCTGTGT:GGTCGTGTAAGGATTTATGTGTAAGGGTCCGTGT
	sequence1	IS630	IS630_386	585036	586179	1144	2	585036	585060	586155	586179	26	19	25	0	585075	586153	+	1079	1.2e-27	1.2e-27	c	2	ATAAGAACTCCCCATGACCCCATCC:ATAAGAACTCCTTTTGAAGCCCTCC
	sequence1	IS5	IS5_197	586181	587090	910	4	586181	586199	587072	587090	34	18	19	0	0	0		1	2.7e-94	-1	c	4	AGAGACTGTCGTAAAAGTC:AGAGGCTGTCGTAAAAGTC
	sequence1	IS256	IS256_162	770486	771743	1258	4	770486	770519	771710	771743	48	29	34	0	0	0		1	8e-193	-1	c	4	GGTCGTGTAAGGATTTATGTGTAAGGGTCCGTGT:GGTCGTGTCAAGAGTTATGTGTAAGAGTCTGTGT
	sequence1	IS256	IS256_162	864416	865673	1258	4	864416	864449	865640	865673	48	29	34	0	0	0		1	8e-193	-1	c	4	GGTCGTGTCAAGAGTTATGTGTAAGAGTCTGTGT:GGTCGTGTAAGGATTTATGTGTAAGGGTCCGTGT
	sequence1	IS701	IS701_199	869562	870804	1243	2	869562	869577	870789	870804	28	15	16	0	869728	870743	-	1016	4.8e-42	4.8e-42	c	2	CACCTCCCGAATACCC:CACCTCCCGCATACCC
	sequence1	IS701	IS701_199	974373	975645	1273	2	974373	974405	975614	975645	32	26	33	1	974550	975565	-	1016	4.8e-42	4.8e-42	c	2	CTCAAAACTTGCACCTCCTGAATACCCCGCATA:CTCAAAACTTGCA-CTTATCCACCCCCCGCATA
	sequence1	IS982	IS982_260	975686	976616	931	1	975686	975702	976600	976616	30	16	17	0	975831	976600	+	770	5.9e-18	5.9e-18	p	1	TAACTCAAGTTGCCACC:TAACCCAAGTTGCCACC
	sequence1	IS5	IS5_197	1052635	1053544	910	4	1052635	1052653	1053526	1053544	34	18	19	0	1052666	1053510	-	845	2.7e-94	2.7e-94	c	4	AGAGACTGTCGTAAAAGTC:AGAGGCTGTCGTAAAAGTC
	sequence1	IS4	IS4_231	1145888	1147070	1183	1	1145888	1145907	1147051	1147070	32	18	20	0	1145977	1147057	+	1081	2e-62	2e-62	c	1	CGCTCAGTACACGTCAAAAC:CGCTATGTACACGTCAAAAC
	sequence1	IS256	IS256_162	1266524	1267710	1187	1	1266524	1266555	1267679	1267710	36	25	32	0	1266589	1267508	+	920	4.9e-62	4.9e-62	c	1	TGTAAGGAATTTTGTGTAGGGGTTTGTGTATG:TGTCAAGATTTATGTGTAGATGTCTGTGTATG
	sequence1	IS21	IS21_259	1656659	1658187	1529	1	1656659	1656684	1658163	1658187	26	21	26	1	1656962	1658275	+	1314	3.5e-17	3.5e-17	p	1	AGCACCCGGGTGTGGATGGCGGCGGC:AGCACCGTGGTGTGG-TCGCGGCCGC
	sequence1	IS5	IS5_197	1667016	1667925	910	4	1667016	1667034	1667907	1667925	38	19	19	0	0	0		1	2.7e-94	-1	c	4	AGAGGCTGTCGTAAAAGTC:AGAGGCTGTCGTAAAAGTC
	sequence1	IS5	IS5_197	1906753	1907662	910	4	1906753	1906771	1907644	1907662	38	19	19	0	0	0		1	2.7e-94	-1	c	4	AGAGGCTGTCGTAAAAGTC:AGAGGCTGTCGTAAAAGTC
	sequence1	IS701	IS701_199	1907807	1908382	576	1	1907807	1907846	1908343	1908382	28	27	40	0	1907774	1908396	+	623	8.9e-37	8.9e-37	p	1	CTCCTGGCCCTCCTGCCAACCCCCCACCTCCGCGAATCCC:CTCCCGGTCCCGCCGCATCCCCACCACCGCCTCCAAGCCC
	sequence1	IS701	IS701_199	1908330	1909105	776	1	1908330	1908399	1909036	1909105	32	43	70	0	1908576	1908933	+	358	5.4e-13	5.4e-13	p	1	GGGTGCATCGCTTGGGCTTGGAGGCGGTGGTGGGGATGCGGCGGGACCGGGAGTTCATTTGGGGTAGGGG:GGATGCTTCGCAGGTGCGGGGGCGAGGGGGTGAGGTGCTGGCGGTGTTGCGGGCGCATTTGGTGTCGTGG
	sequence1	ISAS1	ISAS1_192	1908922	1909961	1040	1	1908922	1908942	1909941	1909961	34	19	21	0	1908937	1909916	-	980	1.6e-21	1.6e-21	p	1	GACCAGACTTGACCGCTATAC:GAACAGACTTGACCGGTATAC
	sequence2	IS701	IS701_199	97569	98416	848	1	97569	97593	98392	98416	22	18	25	0	97828	98455	+	628	1e-24	1e-24	p	1	GGAAAGAGGTGGTGGAGCATGCTGC:GGAACCAGGTGGTGCCGAAGGCAGC
	sequence2	IS4	IS4_231	119185	120355	1171	1	119185	119198	120342	120355	28	14	14	0	119268	120348	+	1081	2e-62	2e-62	c	1	GTACACGTCAAAAC:GTACACGTCAAAAC
	sequence2	IS1634	IS1634_48	120458	121411	954	1	120458	120479	121390	121411	36	20	22	0	120499	121393	+	895	1.5e-31	1.5e-31	p	1	CCACATTCCGCACCCCTCCCAC:CCACATTCCGCGCCCCTCTCAC
	sequence2	IS5	IS5_197	147665	148583	919	1	147665	147688	148560	148583	40	22	24	0	147701	148440	-	740	2.7e-80	2.7e-80	c	1	TTTTTAGAGACTGTCGTAAAAGTC:TTTTAAGAGGCTGTCGTAAAAGTC
Thermus composti JCM 19902T	sequence02	IS21	IS21_259	63698	65006	1309	1	63698	63724	64980	65006	26	20	27	0	63688	65001	+	1314	4.8e-17	4.8e-17	p	1	AGGCCGTATGGCACCACGTCCTGGAGC:AGGCCTCATGCCAGCTCCTCCCGGAGC
	sequence12	IS701	IS701_199	1074	2481	1408	1	1074	1098	2457	2481	30	20	25	0	1492	2581	-	1090	4.2e-50	4.2e-50	p	1	CCTCCGCCCTCTTGGCCCTCCTCAA:CCTCCGCCCTCTCCCGCTTCCTCAA
	sequence12	ISAS1	ISAS1_192	45279	46405	1127	1	45279	45300	46384	46405	32	19	22	0	45320	46392	+	1073	1.9e-18	1.9e-18	p	1	CCAGACTTGACCGATATGCGGC:CCAGACTTGACCGTTATACCGC
	sequence12	IS256	IS256_162	61585	62962	1378	1	61585	61654	62894	62962	38	46	70	1	61717	62855	-	1139	3.5e-174	3.5e-174	c	1	TCCGCCGCCTGGTGGGGAAGTGCAAGGCCTCGAGGTGGTCGTGTCAAGGACTCTGTGTAAGAGTCTGTGT:TCCGCCACCGCGTTGTCCAGCGCATCGCCGACA-GAGGTCGTGTAAGGATTTATGTGTAAGGGCCCGTGT
	sequence16	IS701	IS701_245|IS701||WP_011172890	105	626	522	1	105	121	610	626	30	16	17	0	1	363	+	363	8.9e-59	8.9e-59	p	1	CTGGACCTGGCCCTGGC:CTGGGCCTGGCCCTGGC
	sequence17	IS701	IS701_245|IS701||WP_011172890	57	651	595	1	57	100	609	651	22	29	44	1	1	483	+	483	6e-63	6e-63	p	1	GCGGCGGATCCCCCTGGCCTTCCTGCCCTACTTCGGGGAGGAGG:GCTGGGGTCCTCCCGGGCGATCCTGGCC-AGTTCCCGGGCGAGG
	sequence19	IS256	IS256_162	23099	24371	1273	1	23099	23154	24316	24371	40	38	56	0	23177	24334	+	1158	7.5e-166	7.5e-166	c	1	ATGAGGGTAGCGTTGCAGATTTTGTGTAAGCCCACTTAAGCAAAAGGGGGTACCTG:ATAAAGGTAGTGTCCCGAATTTTGTGTACGCCCCCACCTAAGCACGGGGGTACCTG
	sequence35	IS5	IS5_319|IS5||WP_008630619	14115	15145	1031	1	14115	14131	15129	15145	26	15	17	0	14124	15114	-	991	1.1e-124	1.1e-124	c	1	TGGGCTTGCCTAGTAAA:TGGGCTTGCCTTGCAAA
	sequence48	IS3	IS3_494	138	401	264	1	0	0	0	0	0	0	0	0	138	401	+	264	1.3e-17	1.3e-17	p	1	-:-
	sequence48	IS3	IS3_61	448	1724	1277	1	448	501	1670	1724	28	36	55	1	427	1404	+	978	6.2e-30	6.2e-30	p	1	GACCTGGCCCGCGAGGTGCTGGCCCA-GGGTTTGGCCCCCCTGCCCATCGTCCTC:GACCTTGCCCTCGAACTTTCCTCCCATGGCGTTCTCCCCCTTCTCCTTGGTCCTC
	sequence48	IS256	IS256_162	5160	5929	770	1	5160	5173	5916	5929	20	12	14	0	5564	5952	+	389	2.5e-52	2.5e-52	p	1	CCTCCTGGCCTCCC:CCTCCTTGCTTCCC
	sequence59	ISNCY	ISNCY_257|ISNCY||protein:plasmid:127077	64	821	758	1	64	81	804	821	24	15	18	0	1	891	-	891	3.6e-18	3.6e-18	p	1	CCTCCAGGCCCCGCACCC:CCTCCAGGTCCCGGAGCC
	sequence63	ISAS1	ISAS1_192	1	678	678	1	0	0	0	0	0	0	0	0	1	678	-	678	3e-19	3e-19	p	1	-:-
Thermus filiformis ATCC 43280T	sequence01	ISAS1	ISAS1_192	31765	32909	1145	2	31765	31780	32894	32909	32	16	16	0	31807	32897	+	1091	8.5e-36	8.5e-36	c	2	CAGACTTGACCGCTAT:CAGACTTGACCGCTAT
	sequence01	IS256	IS256_162	410004	411253	1250	2	410004	410012	411245	411253	18	9	9	0	410136	411190	-	1055	3.2e-144	3.2e-144	p	2	AGGAGGTGC:AGGAGGTGC
	sequence01	ISAS1	ISAS1_192	532007	533151	1145	2	532007	532022	533136	533151	32	16	16	0	0	0		1	8.5e-36	-1	c	2	CAGACTTGACCGCTAT:CAGACTTGACCGCTAT
	sequence01	IS21	IS21_259	556875	558830	1956	1	556875	556909	558796	558830	30	25	35	0	557075	558388	+	1314	6e-17	6e-17	p	1	CCCGATCCGGTCGGGGTTGACGGTGACCAGGGCCA:CCCCTTCCCGTCCGGGATGGCCGCGGGCAGGGCCA
	sequence01	IS1634	IS1634_48	616894	618595	1702	1	616894	616923	618566	618595	36	24	30	0	616942	618570	+	1629	0	0	c	1	TTTGGACCGACATTCCGCACCCCTCTCCCT:TTTTCACCCACATTCCGCACCCCCTTCACT
	sequence01	IS256	IS256_128	656677	657899	1223	3	0	0	0	0	0	0	0	0	0	0		1	4.3e-114	-1	p	3	-:-
	sequence01	IS256	IS256_162	658299	659518	1220	2	658299	658309	659508	659518	14	9	11	0	0	0		1	3.2e-144	-1	p	2	AGGAGGTGCCC:AGGAGCTTCCC
	sequence01	IS3	IS3_271	666760	667876	1117	1	666760	666772	667864	667876	22	12	13	0	666971	667699	+	729	4.9e-19	4.9e-19	p	1	CCGCTGGAAAGGG:CCGGTGGAAAGGG
	sequence01	IS630	IS630_386	667679	668830	1152	1	667679	667707	668802	668830	38	24	29	0	667709	668786	-	1078	2.9e-23	2.9e-23	p	1	TCTCATAAGAAACCCGGGTAATCCATTCC:TCTGATATGAAACCCGCCTATTCCATTCC
	sequence01	IS256	IS256_128	670364	671575	1212	3	0	0	0	0	0	0	0	0	669841	671465	-	1625	4.3e-114	4.3e-114	p	3	-:-
	sequence01	IS1634	IS1634_48	689449	690156	708	1	0	0	0	0	0	0	0	0	689449	690156	+	708	4e-11	4e-11	p	1	-:-
	sequence02	IS3	IS3_271	337225	338595	1371	1	337225	337265	338554	338595	22	28	42	1	337348	338635	-	1288	1.6e-25	1.6e-25	p	1	CCAGCAGGGCCTCGG-TCTTCAGGGGGGCGGGCAGGGCGGCC:CCCGGAAGGCCTGGGAGCTCCAGGAAGCCGGGGCCGGCGACC
	sequence02	ISAS1	ISAS1_192	524227	525377	1151	1	524227	524245	525359	525377	34	18	19	0	524272	525362	+	1091	4.7e-36	4.7e-36	p	1	GTGCAGACTTGACCGCTAT:GTCCAGACTTGACCGCTAT
	sequence03	ISAS1	ISAS1_192	61083	62403	1321	2	0	0	0	0	0	0	0	0	0	0		1	8.5e-36	-1	c	2	-:-
	sequence03	IS630	IS630_338	85577	86516	940	2	85577	85598	86495	86516	20	16	22	0	85559	86554	-	996	1.7e-96	1.7e-96	c	2	GGACCACCGCCTCCTTGAGCTC:GGACCGGCTTCTGCTGGAGCTC
	sequence03	IS110	IS110_219	114741	115937	1197	1	114741	114760	115918	115937	32	18	20	0	115192	115907	-	716	2e-41	2e-41	p	1	GACCTCCACCGCCGCCTCCC:GACCTCCTCCGCCTCCTCCC
	sequence03	IS630	IS630_338	119059	120120	1062	2	119059	119098	120081	120120	20	25	40	0	119097	120092	-	996	1.7e-96	1.7e-96	c	2	CTAAGTGCTCTCCCCCAAGATTTTCAACTCCACACCCCCT:CTAAGTGCCAACCCTTTATCATCTCAACATGGCAGCCCCT
	sequence03	ISAS1	ISAS1_192	279941	281085	1145	2	279941	279956	281070	281085	32	16	16	0	279983	281073	+	1091	8.5e-36	8.5e-36	c	2	CAGACTTGACCGCTAT:CAGACTTGACCGCTAT
	sequence04	IS1634	IS1634_48	1	82	82	1	0	0	0	0	0	0	0	0	1	82	-	82	1.6e-12	1.6e-12	p	1	-:-
	sequence04	IS630	IS630_338	77633	78257	625	1	77633	77659	78231	78257	30	21	27	0	77720	78238	-	519	3.3e-102	3.3e-102	p	1	GGAGGCGGGGGCGCGGGTGGTGGAGGT:GGGGGCGCGGGAAGGGGTGATGGAGGT
	sequence04	IS630	IS630_380	78561	78753	193	1	0	0	0	0	0	0	0	0	78561	78753	-	193	2.1e-27	2.1e-27	p	1	-:-
	sequence04	ISAS1	ISAS1_192	93691	94835	1145	3	93691	93706	94820	94835	32	16	16	0	0	0		1	4.8e-36	-1	c	3	CAGACTTGACCGCTAT:CAGACTTGACCGCTAT
	sequence04	ISAS1	ISAS1_192	123647	124791	1145	3	123647	123662	124776	124791	32	16	16	0	0	0		1	4.8e-36	-1	c	3	CAGACTTGACCGCTAT:CAGACTTGACCGCTAT
	sequence04	IS256	IS256_162	133084	134351	1268	1	133084	133119	134316	134351	36	27	36	0	133443	134223	-	781	6.4e-119	6.4e-119	c	1	TCCACGGTCGTGTCAAGAGTTTTGTGTAAGCCTCTG:TCCCTGGTCGTGTAAGGAATTATGTGTATGGCCCTG
	sequence04	ISAS1	ISAS1_192	144770	145914	1145	3	144770	144785	145899	145914	32	16	16	0	144812	145902	+	1091	4.8e-36	4.8e-36	c	3	CAGACTTGACCGCTAT:CAGACTTGACCGCTAT
	sequence04	IS200/IS605	IS200/IS605_96	261854	262779	926	1	0	0	0	0	0	0	0	0	261854	262779	+	926	1.5e-90	1.5e-90	c	1	-:-
	sequence04	IS256	IS256_162	282466	282584	119	1	0	0	0	0	0	0	0	0	282466	282584	+	119	9.1e-11	9.1e-11	p	1	-:-
	sequence05	IS630	IS630_338	66	1005	940	2	66	87	984	1005	20	16	22	0	28	1061	+	1034	8.5e-106	8.5e-106	c	2	GGACCGGCTTCTGCTGGAGCTC:GGACCACCGCCTCCTTGAGCTC
	sequence05	IS630	IS630_338	65450	66389	940	2	65450	65471	66368	66389	20	16	22	0	65412	66445	+	1034	8.5e-106	8.5e-106	c	2	GGACCGGCTTCTGCTGGAGCTC:GGACCACCGCCTCCTTGAGCTC
	sequence05	ISAS1	ISAS1_192	211964	213108	1145	2	211964	211979	213093	213108	32	16	16	0	212006	213096	+	1091	8.5e-36	8.5e-36	c	2	CAGACTTGACCGCTAT:CAGACTTGACCGCTAT
	sequence05	ISAS1	ISAS1_192	216187	217331	1145	2	216187	216202	217316	217331	32	16	16	0	0	0		1	8.5e-36	-1	c	2	CAGACTTGACCGCTAT:CAGACTTGACCGCTAT
	sequence05	IS1634	IS1634_48	224771	226516	1746	1	224771	224786	226501	226516	24	14	16	0	225020	226648	-	1629	0	0	c	1	ACTTCCATGGCCCTCA:ACTGGCATGGCCCTCA
	sequence06	IS1634	IS1634_48	14853	16542	1690	1	14853	14876	16519	16542	32	20	24	0	14895	16523	+	1629	0	0	c	1	CCGACATTCCGCACCCCTCTCCCT:CCCACATTCCGCACCCCCTTCACT
	sequence08	IS1634	IS1634_48	52381	52488	108	1	0	0	0	0	0	0	0	0	52381	52488	-	108	1.3e-13	1.3e-13	p	1	-:-
	sequence09	ISAS1	ISAS1_192	26225	27361	1137	1	26225	26236	27350	27361	24	12	12	0	26263	27353	+	1091	8.5e-36	8.5e-36	p	1	CTTGACCGCTAT:CTTGACCGCTAT
	sequence11	IS256	IS256_162	1	160	160	1	0	0	0	0	0	0	0	0	1	160	-	160	2e-12	2e-12	p	1	-:-
	sequence12	IS630	IS630_386	12031	12496	466	1	12031	12068	12459	12496	20	24	38	0	12010	12584	-	575	7e-23	7e-23	p	1	GTGGAAGAGGGTGTGGTCCCGGATGAGGTCCGGCCGGG:GTTGAAGCCGGTGTACCGCCGGGTCTGGGCCCCTCGGG
	sequence13	ISAS1	ISAS1_192	2169	3313	1145	1	2169	2184	3298	3313	28	15	16	0	2181	3271	-	1091	1.2e-33	1.2e-33	p	1	CAGACTTGACCGCTAT:CAGACTTGACCGATAT
	sequence20	IS1634	IS1634_48	3839	3945	107	1	0	0	0	0	0	0	0	0	3839	3945	-	107	6.7e-13	6.7e-13	p	1	-:-
	sequence21	IS256	IS256_128	1	1013	1013	1	1	15	999	1013	22	13	15	0	346	807	+	462	4e-22	4e-22	p	1	GAGGCCCAGGAGTCC:GAGCCCCAGGACTCC
	sequence27	ISAS1	ISAS1_192	1	1145	1145	1	1	16	1130	1145	32	16	16	0	43	1133	+	1091	9.9e-36	9.9e-36	p	1	CAGACTTGACCGCTAT:CAGACTTGACCGCTAT
	sequence30	IS256	IS256_162	32	934	903	1	32	47	919	934	16	12	16	0	1	987	+	987	2.2e-145	2.2e-145	p	1	TCTCCACCTGGACAAA:TCACCTCCCGGATAAA
	sequence34	IS256	IS256_162	1	160	160	1	0	0	0	0	0	0	0	0	1	160	-	160	2e-12	2e-12	p	1	-:-
Thermus igniterrae ATCC 700962T	sequence07	IS21	IS21_259	6990	9234	2245	1	6990	7029	9196	9234	26	28	40	1	7456	8769	-	1314	3.4e-17	3.4e-17	p	1	GCGCACCTCCAGGTCCACCTCCCCATTGCTGCCAAAGAGC:GCGCACCCCAAGGAGC-TTTCCCCCTTCCACCCAAAGGGC
	sequence16	IS3	IS3_271	19693	20756	1064	1	19693	19707	20742	20756	30	15	15	0	19676	20662	-	987	1.9e-23	1.9e-23	p	1	GGGGGACCGACTCCG:GGGGGACCGACTCCG
	sequence19	IS200/IS605	IS200/IS605_58	22622	23705	1084	1	0	0	0	0	0	0	0	0	22622	23705	+	1084	7e-60	7e-60	c	1	-:-
	sequence27	IS5	IS5_342	28707	28977	271	1	0	0	0	0	0	0	0	0	28707	28977	-	271	2.9e-25	2.9e-25	p	1	-:-
	sequence32	IS5	IS5_342	1	233	233	1	0	0	0	0	0	0	0	0	1	233	+	233	1.8e-24	1.8e-24	p	1	-:-
	sequence33	IS256	IS256_162	4241	7581	3341	1	4241	4282	7540	7581	28	28	42	0	4212	7141	-	2930	5.3e-187	5.3e-187	c	1	GGGAAGAGGCCTCCTCCTCCCGGGGGGCCTTGGACAGGCTTT:GGGAGGCGGGGGGCTCCTCCCCCAGGGCACGGGCGAGGCTTT
	sequence36	IS5	IS5_342	619	1086	468	1	619	640	1065	1086	28	18	22	0	532	879	+	348	5.7e-28	5.7e-28	p	1	CTGGAGCTGGAGGTGGTGGCCC:CTGAAGCAGGCGGTGCTGGCCC
	sequence40	IS5	IS5_342	52	792	741	1	52	64	780	792	22	12	13	0	532	879	+	348	5.7e-28	5.7e-28	p	1	ATCTTACCCCAGC:ATCTTTCCCCAGC
	sequence53	IS5	IS5_197	1	254	254	1	0	0	0	0	0	0	0	0	1	254	-	254	9.2e-36	9.2e-36	p	1	-:-
	sequence59	IS5	IS5_197	1	910	910	1	1	19	892	910	26	16	19	0	32	840	-	809	1.1e-88	1.1e-88	c	1	AGAAACCGTTGTAAAAGTC:AGAGACTGTCGTAAAAGTC
	sequence60	IS5	IS5_342	1	245	245	1	0	0	0	0	0	0	0	0	1	245	+	245	3.1e-24	3.1e-24	p	1	-:-
	sequence62	IS5	IS5_197	18	1698	1681	1	18	27	1689	1698	20	10	10	0	32	1503	-	1472	5.8e-92	5.8e-92	p	1	TCTCCTCCTC:TCTCCTCCTC
	sequence63	IS5	IS5_197	1	250	250	1	0	0	0	0	0	0	0	0	1	250	-	250	1e-35	1e-35	p	1	-:-
Thermus islandicus DSM 21543T	sequence01	IS21	IS21_259	363978	365598	1621	1	363978	363997	365579	365598	28	17	20	0	364314	365627	+	1314	6e-17	6e-17	p	1	GGAGGCTCTGCACCGCCGGG:GGAGGCTTTGCACCTCCCGG
	sequence14	IS701	IS701_245|IS701||WP_011172890	21202	21812	611	1	21202	21219	21795	21812	20	14	18	0	21345	21887	+	543	1.4e-76	1.4e-76	p	1	GCTGAAGATCCCCGATAA:GCTGAAGCCCCCGGAAAA
	sequence19	IS701	IS701_245|IS701||WP_011172890	1	226	226	1	0	0	0	0	0	0	0	0	1	226	+	226	1.9e-40	1.9e-40	p	1	-:-
	sequence19	IS701	IS701_245|IS701||WP_011172890	16617	17679	1063	1	16617	16648	17647	17679	24	24	33	1	16846	17685	+	840	3.6e-16	3.6e-16	p	1	ACCTCGCCC-CCGCCGATACCGAGGCCCGGCCC:ACCTGGCCCTACGCCAGTGCCGATGCCCCGTCC
	sequence22	IS701	IS701_245|IS701||WP_011172890	1	192	192	1	0	0	0	0	0	0	0	0	1	192	+	192	3.5e-14	3.5e-14	p	1	-:-
	sequence22	IS1634	IS1634_48	14489	14786	298	1	0	0	0	0	0	0	0	0	14489	14786	-	298	8.6e-46	8.6e-46	p	1	-:-
	sequence23	IS701	IS701_245|IS701||WP_011172890	2609	3149	541	1	2609	2632	3125	3149	24	20	25	1	2522	3002	-	481	1.6e-46	1.6e-46	p	1	GCGATAAGTCTCCTT-CGGCATGGG:GCGCTAAGACCCCTTATGGCATGGG
	sequence27	IS200/IS605	IS200/IS605_96	1	182	182	1	0	0	0	0	0	0	0	0	1	182	+	182	6.2e-18	6.2e-18	p	1	-:-
	sequence27	IS1634	IS1634_48	10177	10332	156	1	0	0	0	0	0	0	0	0	10177	10332	+	156	6.9e-24	6.9e-24	p	1	-:-
	sequence29	IS701	IS701_245|IS701||WP_011172890	7595	8378	784	1	7595	7615	8358	8378	22	16	21	0	7883	8442	-	560	1.6e-12	1.6e-12	p	1	CTCGGTGCGCCCCGTGGTACG:CTCCCTGCGCGGCGTGGAACG
	sequence31	IS200/IS605	IS200/IS605_96	6973	7313	341	1	0	0	0	0	0	0	0	0	6973	7313	-	341	1.4e-43	1.4e-43	p	1	-:-
	sequence32	IS200/IS605	IS200/IS605_96	6541	6961	421	1	0	0	0	0	0	0	0	0	6541	6961	+	421	2.1e-41	2.1e-41	p	1	-:-
	sequence33	IS200/IS605	IS200/IS605_144	5190	5533	344	1	0	0	0	0	0	0	0	0	5190	5533	+	344	7.1e-16	7.1e-16	p	1	-:-
	sequence34	IS200/IS605	IS200/IS605_96	1	321	321	1	0	0	0	0	0	0	0	0	1	321	-	321	5.9e-33	5.9e-33	p	1	-:-
	sequence34	IS200/IS605	IS200/IS605_442	322	726	405	1	0	0	0	0	0	0	0	0	322	726	-	405	2.4e-41	2.4e-41	p	1	-:-
	sequence35	IS1634	IS1634_48	6544	6708	165	1	0	0	0	0	0	0	0	0	6544	6708	-	165	5.2e-24	5.2e-24	p	1	-:-
	sequence36	IS701	IS701_245|IS701||WP_011172890	6514	6622	109	1	0	0	0	0	0	0	0	0	6514	6622	-	109	5.1e-14	5.1e-14	p	1	-:-
	sequence37	IS110	IS110_219	189	1317	1129	1	189	224	1282	1317	32	26	36	0	268	940	-	673	3.1e-81	3.1e-81	c	1	GTACAGCTTCCTCCTGAGGATGGGCGGCCCCTTCCG:GTACGCCTTCCTCGTCCTGGAGGACGGCCCCTACCG
	sequence39	IS1634	IS1634_48	1042	2120	1079	1	1042	1080	2082	2120	26	26	39	0	1134	1985	-	852	2.5e-27	2.5e-27	p	1	AGGGGAGCCAGGTCAGCCAGGCTACCTTGTCGCTGGCCC:AGGAGGGCAAGGCCTGCCAGAAGACCGTACCGCGTGCCC
	sequence39	IS5	IS5_197	4598	5297	700	1	4598	4618	5277	5297	42	21	21	0	4905	5207	+	303	1.5e-20	1.5e-20	p	1	AAGTTAGAGGCTGTCGTAAAA:AAGTTAGAGGCTGTCGTAAAA
	sequence39	IS630	IS630_386	5083	6241	1159	1	5083	5100	6224	6241	24	15	18	0	5447	6287	-	841	6e-28	6e-28	p	1	GGTTGGAGCTGGAGGTGG:GGGTGGAGCGGGAGCTGG
	sequence42	IS1634	IS1634_48	4771	5067	297	1	4771	4793	5045	5067	18	16	23	0	4741	5163	+	423	1.4e-80	1.4e-80	p	1	GACCTCGGCCACCTGGGCCTGGT:GAGCTCCGTCACTCCCGCCTGGT
	sequence45	IS256	IS256_162	2247	3513	1267	1	2247	2265	3495	3513	26	16	19	0	2308	3590	+	1283	4.4e-69	4.4e-69	c	1	TATGTGTAGGGGTTTGCGT:TATGTGTAAGCGTTTGTGT
	sequence48	IS701	IS701_245|IS701||WP_011172890	1	291	291	1	0	0	0	0	0	0	0	0	1	291	+	291	1.2e-12	1.2e-12	p	1	-:-
	sequence52	IS1634	IS1634_48	2648	2845	198	1	0	0	0	0	0	0	0	0	2648	2845	-	198	5.9e-32	5.9e-32	p	1	-:-
	sequence59	IS110	IS110_219	205	1367	1163	1	205	221	1351	1367	22	14	17	0	361	1299	-	939	8e-160	8e-160	c	1	GGCCCTCGAGGTCTGGT:GGCCCACGGGGTCGGGT
	sequence61	IS200/IS605	IS200/IS605_96	182	1184	1003	1	0	0	0	0	0	0	0	0	182	1184	-	1003	7.1e-79	7.1e-79	c	1	-:-
	sequence63	IS1634	IS1634_48	1043	1124	82	1	0	0	0	0	0	0	0	0	1043	1124	+	82	9.4e-12	9.4e-12	p	1	-:-
Thermus oshimai DSM 12092T	sequence02	IS21	IS21_259	138061	140231	2171	1	138061	138129	140163	140231	42	45	69	0	138435	139745	+	1311	5.2e-17	5.2e-17	p	1	TCCCGGTCCGTCTGCAGGCGGAGGCTCTGGACCGCGGGGCCCTTGGAGCGGTTGAGGACCCGGGTGTGG:TCCCCGTCCGCGGGCAGGCGCACCTCCAGGTCCACCTCCCCGTTGGTGCCGAAGAGGACCAGGGCCTGG
	sequence04	IS256	IS256_162	1	180	180	1	0	0	0	0	0	0	0	0	1	180	-	180	5e-25	5e-25	p	1	-:-
	sequence04	IS630	IS630_338	4983	6818	1836	1	4983	5029	6772	6818	26	30	47	0	5480	6370	+	891	4.1e-76	4.1e-76	c	1	GTGGCCTCGGGGCTGGTGCCCACGGTGTGGATGGACACCTCGTAGGG:GTGGGCTCGGGCCCGGTTGCCCCGAAGCCAAAGGAAAGGTCTAAGGG
	sequence06	IS256	IS256_162	1	205	205	1	0	0	0	0	0	0	0	0	1	205	-	205	6.4e-26	6.4e-26	p	1	-:-
	sequence06	IS200/IS605	IS200/IS605_131	118705	119179	475	1	0	0	0	0	0	0	0	0	118705	119179	+	475	9.3e-36	9.3e-36	p	1	-:-
	sequence06	IS200/IS605	IS200/IS605_133	119492	119776	285	1	0	0	0	0	0	0	0	0	119492	119776	+	285	2.5e-21	2.5e-21	p	1	-:-
	sequence06	IS701	IS701_199	170318	171147	830	1	170318	170353	171112	171147	24	24	36	0	170296	171165	-	870	9e-30	9e-30	p	1	ACCCTGCATAAACCCACGCCGTTGCCCCCTCCCCCC:ACCCTGGAGAAACGGGGACGCTTCCCCCATCTCCCC
	sequence08	IS630	IS630_386	98	1235	1138	1	98	115	1218	1235	20	14	18	0	1	987	+	987	1.4e-13	1.4e-13	p	1	CGAGGCGGTGGCCAACCG:CGCGGCGGAGGCCGCCCG
	sequence13	IS630	IS630_386	1	273	273	1	0	0	0	0	0	0	0	0	1	273	+	273	3.9e-22	3.9e-22	p	1	-:-
	sequence13	IS256	IS256_162	13979	15234	1256	1	13979	14016	15197	15234	52	32	38	0	13866	15163	-	1298	1.3e-153	1.3e-153	c	1	GGTCGTGTCAAGAGGTTTGTGTAGAAGTTTGTGTACGA:GGTCGTGTAAGGAATTTTGTGTAGAGGTTTGTGTATGA
	sequence14	IS630	IS630_386	27442	27997	556	1	27442	27463	27976	27997	20	16	22	0	27493	28005	-	513	5.8e-22	5.8e-22	p	1	CCTTTGGGGTTTTGCGCCGCGC:CCTGGGTGGTTTTGGACCGGGC
	sequence17	IS256	IS256_162	13465	13728	264	1	0	0	0	0	0	0	0	0	13465	13728	-	264	6.4e-32	6.4e-32	p	1	-:-
	sequence20	IS256	IS256_162	1	226	226	1	0	0	0	0	0	0	0	0	1	226	-	226	2.4e-34	2.4e-34	p	1	-:-
	sequence21	IS256	IS256_162	1	226	226	1	0	0	0	0	0	0	0	0	1	226	+	226	5.6e-24	5.6e-24	p	1	-:-
	sequence22	IS256	IS256_162	1	221	221	1	0	0	0	0	0	0	0	0	1	221	-	221	2.9e-33	2.9e-33	p	1	-:-
	sequence22	IS256	IS256_162	4210	4471	262	1	0	0	0	0	0	0	0	0	4210	4471	-	262	5.8e-31	5.8e-31	p	1	-:-
Thermus parvatiensis RL	sequence1	ISAS1	ISAS1_192	92910	94051	1142	6	92910	92930	94031	94051	26	17	21	0	0	0		1	1.1e-37	-1	c	6	CAGACTTGACCGCTATACCGC:CAGACTTGACCTATATGCGGC
	sequence1	IS5	IS5_319|IS5||WP_008630619	132450	133478	1029	9	132450	132465	133463	133478	24	14	16	0	0	0		1	2e-115	-1	c	9	GGGCTTGCCTAGTAAA:GGGCTTGCCTTGCAAA
	sequence1	ISAS1	ISAS1_192	146009	147152	1144	6	146009	146029	147132	147152	30	18	21	0	0	0		1	1.1e-37	-1	c	6	CAGACTTGACCGCTATGCCGC:CAGACTTGACCTATATGCGGC
	sequence1	IS5	IS5_319|IS5||WP_008630619	147153	148181	1029	9	147153	147168	148166	148181	24	14	16	0	0	0		1	2e-115	-1	c	9	GGGCTTGCCTAGTAAA:GGGCTTGCCTTGCAAA
	sequence1	IS21	IS21_259	158817	160500	1684	1	158817	158872	160445	160500	40	38	56	0	158779	160089	-	1311	7.2e-17	7.2e-17	p	1	GCACCTCCCGGTCGCTTTCCGCGAGCTCCTGGACCTTCTGGATGGCGTAGAGGACC:GCACCTCCACGGGCCTTTCCGCGAGGATCTCCTGGGCCTTGAGGGCGTAGAGGTCC
	sequence1	IS5	IS5_319|IS5||WP_008630619	394537	395565	1029	9	394537	394552	395550	395565	24	14	16	0	0	0		1	2e-115	-1	c	9	GGGCTTGCCTAGTAAA:GGGCTTGCCTTGCAAA
	sequence1	IS5	IS5_319|IS5||WP_008630619	466474	467502	1029	9	466474	466489	467487	467502	24	14	16	0	0	0		1	2e-115	-1	c	9	GGGCTTGCCTAGTAAA:GGGCTTGCCTTGCAAA
	sequence1	IS5	IS5_319|IS5||WP_008630619	600222	601250	1029	9	600222	600237	601235	601250	24	14	16	0	0	0		1	2e-115	-1	c	9	GGGCTTGCCTAGTAAA:GGGCTTGCCTTGCAAA
	sequence1	ISAS1	ISAS1_192	601269	602412	1144	6	601269	601289	602392	602412	26	17	21	0	601310	602400	+	1091	1.1e-37	1.1e-37	c	6	CAGACTTGACCTATATGCGGC:CAGACTTGACCGCTATACCGC
	sequence1	IS256	IS256_162	805852	807162	1311	1	805852	805886	807128	807162	46	29	35	0	805949	807089	-	1141	2e-173	2e-173	c	1	CGGTCGGGTCAAGAGTTATGTGTAAGAGTCTGTGT:CGGTCGTGTAAGGATTTATGTGTAAGGGTCCGTGT
	sequence1	ISAS1	ISAS1_192	917960	919103	1144	6	917960	917980	919083	919103	26	17	21	0	0	0		1	1.1e-37	-1	c	6	CAGACTTGACCTATATGCGGC:CAGACTTGACCGCTATACCGC
	sequence1	IS200/IS605	IS200/IS605_96	1062438	1063387	950	1	0	0	0	0	0	0	0	0	1062438	1063387	+	950	7.4e-83	7.4e-83	c	1	-:-
	sequence1	IS200/IS605	IS200/IS605_96	1088233	1089405	1173	1	0	0	0	0	0	0	0	0	1088233	1089405	-	1173	2e-85	2e-85	c	1	-:-
	sequence1	ISAS1	ISAS1_192	1103751	1104894	1144	6	1103751	1103771	1104874	1104894	26	17	21	0	0	0		1	1.1e-37	-1	c	6	CAGACTTGACCGCTATACCGC:CAGACTTGACCTATATGCGGC
	sequence1	ISAS1	ISAS1_192	1106220	1107363	1144	6	1106220	1106240	1107343	1107363	26	17	21	0	0	0		1	1.1e-37	-1	c	6	CAGACTTGACCTATATGCGGC:CAGACTTGACCGCTATACCGC
	sequence1	IS5	IS5_319|IS5||WP_008630619	1107381	1108408	1028	9	1107381	1107396	1108393	1108408	24	14	16	0	0	0		1	2e-115	-1	c	9	GGGCTTGCCTTGCAAA:GGGCTTGCCTAGTAAA
	sequence1	IS5	IS5_319|IS5||WP_008630619	1191921	1192947	1027	9	1191921	1191936	1192932	1192947	24	14	16	0	0	0		1	2e-115	-1	c	9	GGGCTTGCCTTGCAAA:GGGCTTGCCTAGTAAA
	sequence1	IS630	IS630_386	1503080	1504184	1105	1	1503080	1503119	1504145	1504184	32	28	40	0	1503120	1504143	-	1024	4.7e-31	4.7e-31	p	1	TGGGGGCCCTATAATACCCTTTTATGCTAATTCCTTCGTC:TGGGGCACGCCTTATACCCTTTCTTGTTGTATCCTTCGTC
	sequence1	IS5	IS5_319|IS5||WP_008630619	1557386	1558414	1029	9	1557386	1557401	1558399	1558414	24	14	16	0	0	0		1	2e-115	-1	c	9	GGGCTTGCCTAGTAAA:GGGCTTGCCTTGCAAA
	sequence1	IS5	IS5_197	1644944	1646115	1172	1	1644944	1644959	1646100	1646115	24	14	16	0	1645160	1646176	+	1017	4.7e-28	4.7e-28	p	1	TTTGGGAGAAGGTAGC:TTAGGGAGGAGGTAGC
	sequence1	IS1634	IS1634_48	1648058	1649746	1689	1	1648058	1648081	1649723	1649746	32	20	24	0	1648100	1649727	+	1628	0	0	c	1	CCGACATTCCGCACCCCTCTCCCT:CCCACATTCCGCACCCCCTTCACT
	sequence1	IS5	IS5_342	1657281	1658002	722	1	1657281	1657296	1657987	1658002	24	14	16	0	1657515	1657850	+	336	1e-27	1e-27	p	1	CCTGGGGCTTCCTCGG:CCTGGGGCTTGCGCGG
	sequence1	IS256	IS256_162	1799076	1799875	800	1	1799076	1799090	1799861	1799875	22	13	15	0	1799426	1799948	-	523	3.5e-59	3.5e-59	p	1	ATACGGCCAAAGCCC:ATACGGGCTAAGCCC
	sequence1	IS5	IS5_319|IS5||WP_008630619	1847656	1848684	1029	9	1847656	1847671	1848669	1848684	24	14	16	0	1847752	1848624	+	873	2e-115	2e-115	c	9	GGGCTTGCCTTGCAAA:GGGCTTGCCTAGTAAA
	sequence2	IS5	IS5_197	31905	32810	906	1	31905	31921	32794	32810	34	17	17	0	32107	32779	+	673	1.8e-69	1.8e-69	c	1	AGAGGCTGTCGTAAAAG:AGAGGCTGTCGTAAAAG
	sequence2	IS630	IS630_386	32797	33962	1166	1	32797	32844	33916	33962	38	35	48	1	32838	33493	-	656	7.4e-26	7.4e-26	p	1	TTACGACAGCCTCTCATATGAAATCCTCCCGATCCATTCCCTCAGCAT:TTACGCCAGGC-CTCATAAGAAATCCCCCTAGTCCTCTCCCGTAGAAT
	sequence2	IS5	IS5_197	44806	45339	534	1	44806	44833	45312	45339	28	21	28	0	44844	45257	+	414	3.2e-29	3.2e-29	p	1	GGAAGCGGCAGATCCTGACGGACACGGG:GGATGCGGTTCATCGTCACGAACACGGG
	sequence2	IS256	IS256_162	51304	52553	1250	3	51304	51321	52536	52553	28	16	18	0	0	0		1	8.5e-180	-1	c	3	ATGTGTAAGAGTCTGTGT:ATGTGTAAGGGTCCGTGT
	sequence2	IS110	IS110_219	52644	53792	1149	2	52644	52650	53786	53792	14	7	7	0	52830	53783	+	954	7.8e-172	7.8e-172	c	2	TCTTGCC:TCTTGCC
	sequence2	IS256	IS256_162	53800	55025	1226	3	53800	53817	55008	55025	28	16	18	0	53856	54945	+	1090	8.5e-180	8.5e-180	c	3	ATGTGTAAGGGTCCGTGT:ATGTGTAAGAGTCTGTGT
	sequence2	IS110	IS110_219	67277	68425	1149	2	67277	67283	68419	68425	14	7	7	0	67463	68416	+	954	7.8e-172	7.8e-172	c	2	TCTTGCC:TCTTGCC
	sequence2	IS1634	IS1634_48	115802	117326	1525	1	115802	115844	117285	117326	24	29	43	1	115850	117272	-	1423	5.5e-297	5.5e-297	c	1	TCCCCTTCTGGTCCGGCAGGCTGGACCCCGTCTCCCAAAGCCT:TCCTTTACTGACCCGACATTCCGCACCCC-TCTCCCTTGGCCT
	sequence2	IS256	IS256_162	124492	125740	1249	3	124492	124509	125723	125740	28	16	18	0	0	0		1	8.5e-180	-1	c	3	ATGTGTAAGGGTCCGTGT:ATGTGTAAGAGTCTGTGT
	sequence2	ISAS1	ISAS1_192	126936	128362	1427	1	126936	126979	128319	128362	32	30	44	0	127109	128199	+	1091	4.1e-37	4.1e-37	p	1	GAACTCCTGGAGCCTGGCCTCGGCCACCTTGAGCATGTCCATGG:GAACTCCCGGGTCTTGGTATCGATGGCGATGAGCTTGTTCATGG
Thermus scotoductus SA-01T	sequence1	IS21	IS21_259	25	1418	1394	1	25	42	1401	1418	20	14	18	0	21	1364	+	1344	7.4e-17	7.4e-17	p	1	TCCTCCGGAAACGCGGGG:TCCACAGGAAAATCGGGG
	sequence1	ISAS1	ISAS1_192	43592	44735	1144	8	43592	43612	44715	44735	26	17	21	0	0	0		1	3.6e-37	-1	c	8	CAGACTTGACCTATATGCGGC:CAGACTTGACCGCTATACCGC
	sequence1	ISAS1	ISAS1_192	178142	179285	1144	8	178142	178162	179265	179285	26	17	21	0	178183	179273	+	1091	3.6e-37	3.6e-37	c	8	CAGACTTGACCTATATGCGGC:CAGACTTGACCGCTATACCGC
	sequence1	ISAS1	ISAS1_192	263601	264743	1143	8	263601	263621	264723	264743	30	18	21	0	0	0		1	3.6e-37	-1	c	8	CAGACTTGACCGTTATACCGC:CAGACTTGACCGATATGCGGC
	sequence1	IS5	IS5_342	379635	382544	2910	1	379635	379659	382520	382544	26	19	25	0	379962	382205	-	2244	9.7e-25	9.7e-25	p	1	GATGGCCTCCTGCACGGGGTAGAGG:GATGCCCTGCTGGGCCGGGTAGGGG
	sequence1	ISAS1	ISAS1_192	473595	474738	1144	8	473595	473615	474718	474738	26	17	21	0	0	0		1	3.6e-37	-1	c	8	CAGACTTGACCGCTATACCGC:CAGACTTGACCTATATGCGGC
	sequence1	ISAS1	ISAS1_192	765703	766846	1144	8	765703	765723	766826	766846	26	17	21	0	0	0		1	3.6e-37	-1	c	8	CAGACTTGACCGCTATACCGC:CAGACTTGACCTATATGCGGC
	sequence1	IS3	IS3_271	1165918	1167130	1213	2	1165918	1165931	1167117	1167130	24	13	14	0	1166153	1167066	-	914	1e-10	1e-10	c	2	ACACATTTGAGACT:ACACATGTGAGACT
	sequence1	IS982	IS982_260	1178148	1179373	1226	1	1178148	1178182	1179339	1179373	38	27	35	0	1178284	1179043	+	760	1e-11	1e-11	p	1	TTAGGTGGTCCAGGAGGAAACGGTTCAGGTAGACC:TTAGGACCTTCAAGAAGAAACCGTCCAGGTAGACC
	sequence1	IS256	IS256_162	1179151	1180456	1306	1	1179151	1179195	1180412	1180456	22	28	45	0	1179588	1180139	+	552	6.9e-61	6.9e-61	c	1	CCACAACCTAAATCTCTTGGCTCAACAAATGCTTGGGTAGCAACT:CCACCACCCGCACCACTTGGATTAAGAAGGGATCGAAGCGCAACT
	sequence1	ISNCY	ISNCY_257|ISNCY||protein:plasmid:127077	1199304	1202942	3639	1	1199304	1199348	1202899	1202942	28	31	45	1	1199767	1202606	+	2840	7e-18	7e-18	p	1	TCCTTTTAACGCCTCCGGGTCGCGGTAGTTCAGGGTCCACACCGG:TCCTTTAGGGGCCGCCAGGTCCCGCCA-ATCAGGGCCTCCACCGG
	sequence1	IS3	IS3_271	1204616	1205825	1210	2	1204616	1204629	1205812	1205825	20	12	14	0	0	0		1	1e-10	-1	c	2	ACACATTTGGGACT:ACACATGTGAGACT
	sequence1	IS701	IS701_199	1321652	1323535	1884	1	1321652	1321677	1323510	1323535	28	20	26	0	1321592	1323152	-	1561	1.7e-32	1.7e-32	p	1	AGGCGTCAAGCTCCCTTTGGAGCTCG:AGGGGCCAAGCTCGCCTTCCAGCTCG
	sequence1	IS5	IS5_319|IS5||WP_008630619	1323398	1324375	978	1	1323398	1323412	1324361	1324375	22	13	15	0	1323687	1324016	-	330	1.6e-38	1.6e-38	p	1	CCCACCAGGTCCTGG:CCCACCAGTCCCTGG
	sequence1	IS3	IS3_271	1328513	1330124	1612	1	1328513	1328548	1330089	1330124	32	26	36	0	1328801	1329850	-	1050	2.3e-23	2.3e-23	p	1	TGCGGTCGACTTCCTTCCGGAGGATGTCCTCCTCCA:TGTGGCCGGTTTCGTAGAGCAGGATGTCCTCGTCCA
	sequence1	ISAS1	ISAS1_192	1363536	1364679	1144	8	1363536	1363556	1364659	1364679	26	17	21	0	0	0		1	3.6e-37	-1	c	8	CAGACTTGACCTATATGCGGC:CAGACTTGACCGCTATACCGC
	sequence1	IS256	IS256_162	1531490	1534348	2859	1	1531490	1531505	1534333	1534348	20	13	16	0	1531969	1534343	-	2375	1.4e-163	1.4e-163	c	1	ACCTCGTGCACCGGGA:ACCCCGTGGACCAGGA
	sequence1	ISAS1	ISAS1_192	1594205	1595348	1144	8	1594205	1594225	1595328	1595348	26	17	21	0	0	0		1	3.6e-37	-1	c	8	CAGACTTGACCGCTATACCGC:CAGACTTGACCTATATGCGGC
	sequence1	IS630	IS630_338	1603355	1604327	973	1	1603355	1603374	1604308	1604327	32	18	20	0	1603653	1604020	-	368	4.8e-15	4.8e-15	p	1	ACCCCCAACCTGGCTTGGGC:ACCCCCTACCTGGCCTGGGC
	sequence1	IS630	IS630_386	1638737	1640360	1624	1	1638737	1638778	1640319	1640360	26	31	43	2	1638839	1639941	-	1103	1.3e-25	1.3e-25	p	1	CCCCCGCCCCTGCTCCCCGGAAGCCCCT-AAGGAGGTGGGGAG:CCCCCGCTCC-CAGCCCCGTAAGCCCATGTAGGCGGAGTGGAG
	sequence1	ISAS1	ISAS1_192	1874498	1875641	1144	8	1874498	1874518	1875621	1875641	26	17	21	0	0	0		1	3.6e-37	-1	c	8	CAGACTTGACCTATATGCGGC:CAGACTTGACCGCTATACCGC
	sequence2	ISAS1	ISAS1_192	175	1532	1358	1	175	195	1512	1532	26	17	21	0	61	1627	+	1567	1.2e-25	1.2e-25	p	1	TCCCTGAGGGGCGTGGAACGC:TCCCTGGGGGTAGGGGAACGC
	sequence2	ISAS1	ISAS1_192	1596	2738	1143	1	1596	1616	2718	2738	26	17	21	0	1637	2726	+	1090	1.4e-34	1.4e-34	p	1	CAGACTTGACCTATATGCGGC:CAGACTTGACCGCTATACCGC
Thermus sediminis L198	sequence1	IS256	IS256_162	204506	205847	1342	3	204506	204539	205814	205847	48	29	34	0	0	0		1	2.7e-164	-1	c	3	GGTCGTGTCAAGAGTTTTGTGTAAGGGTCTGTGT:GGTCGTGTAAGGAATTCTGTGTAAGGGTCCGTGT
	sequence1	IS701	IS701_199	209141	209631	491	1	209141	209152	209620	209631	24	12	12	0	209123	209646	+	524	1.5e-15	1.5e-15	p	1	TCCCCCCTCCCG:TCCCCCCTCCCG
	sequence1	IS256	IS256_162	211670	213011	1342	3	211670	211703	212978	213011	48	29	34	0	211742	213883	+	2142	2.7e-164	2.7e-164	c	3	GGTCGTGTAAGGAATTCTGTGTAAGGGTCCGTGT:GGTCGTGTCAAGAGTTTTGTGTAAGGGTCTGTGT
	sequence1	IS630	IS630_386	380026	381108	1083	1	380026	380055	381079	381108	32	23	30	0	380056	381098	+	1043	4.3e-31	4.3e-31	p	1	TAATACCCTTTCTTGCTGTATCCTTCGTCC:TAATACCACTTTATGCTGATTCCTTCATCC
	sequence1	IS256	IS256_162	383785	383963	179	1	0	0	0	0	0	0	0	0	383785	383963	-	179	9.7e-13	9.7e-13	p	1	-:-
	sequence1	IS256	IS256_128	385460	386612	1153	4	385460	385470	386602	386612	22	11	11	0	0	0		1	2.7e-65	-1	c	4	TTTTGTGGGTT:TTTTGTGGGTT
	sequence1	IS256	IS256_128	427427	428579	1153	4	427427	427437	428569	428579	22	11	11	0	427454	428848	+	1395	2.7e-65	2.7e-65	c	4	TTTTGTGGGTT:TTTTGTGGGTT
	sequence1	IS21	IS21_259	1210537	1212522	1986	1	1210537	1210561	1212498	1212522	26	19	25	0	1210758	1212098	+	1341	5e-17	5e-17	p	1	CCAAGGCCACCAGCTCCGCCACCAG:CCAAGGCTTCCCGTTCGGCCGCCAG
	sequence1	IS256	IS256_162	1242890	1244229	1340	3	1242890	1242922	1244197	1244229	46	28	33	0	0	0		1	2.7e-164	-1	c	3	GTCGTGTCAAGAGTTTTGTGTAAGGGTCTGTGT:GTCGTGTAAGGAATTCTGTGTAAGGGTCCGTGT
	sequence1	IS256	IS256_128	1258818	1259970	1153	4	1258818	1258828	1259960	1259970	22	11	11	0	0	0		1	2.7e-65	-1	c	4	TTTTGTGGGTT:TTTTGTGGGTT
	sequence1	IS256	IS256_128	1433407	1434559	1153	4	1433407	1433417	1434549	1434559	22	11	11	0	0	0		1	2.7e-65	-1	c	4	TTTTGTGGGTT:TTTTGTGGGTT
	sequence1	IS256	IS256_128	1453745	1455975	2231	1	1453745	1453774	1455946	1455975	20	20	30	0	1453831	1455973	+	2143	4.8e-62	4.8e-62	c	1	AGTCAAGGCGGCTTTTGGGCGGCTTCCTCT:AGTCAAGTAGCGATTTTTGTGGGTTTCTCT
	sequence2	IS256	IS256_162	35695	36955	1261	1	35695	35728	36922	36955	48	29	34	0	35767	36618	+	852	1.4e-120	1.4e-120	c	1	GGTCGTGTAAGGAATTCTGTGTAAGGGTCCGTGT:GGTCGTGTCAAGAGTTTTGTGTAAGGGTCTGTGT
	sequence2	IS982	IS982_260	37014	37932	919	1	37014	37030	37916	37932	34	17	17	0	37084	37886	-	803	7.3e-14	7.3e-14	p	1	ACCCAAGTTGCCACCTA:ACCCAAGTTGCCACCTA
	sequence2	IS256	IS256_162	63139	64518	1380	1	63139	63153	64504	64518	26	14	15	0	63516	64159	+	644	1.5e-75	1.5e-75	c	1	ACCCCTTTCAGGTCC:ACCCCTTGCAGGTCC
Thermus tengchongensis YIM 77401T	sequence1	IS4	IS4_231	10495	11665	1171	3	10495	10508	11652	11665	28	14	14	0	0	0		1	2.5e-62	-1	c	3	GTACACGTCAAAAC:GTACACGTCAAAAC
	sequence1	IS630	IS630_386	98335	99166	832	7	98335	98355	99145	99166	22	18	22	1	0	0		1	9.7e-30	-1	p	7	CCGGCACCT-GACCCTGAGGGA:CCGGCACCTCCACCCTCGGGGA
	sequence1	IS630	IS630_386	227155	227986	832	7	227155	227175	227965	227986	22	18	22	1	0	0		1	9.7e-30	-1	p	7	CCGGCACCT-GACCCTGAGGGA:CCGGCACCTCCACCCTCGGGGA
	sequence1	ISAS1	ISAS1_192	459212	460188	977	1	459212	459230	460170	460188	30	17	19	0	459255	460175	+	921	5.4e-12	5.4e-12	p	1	CCAAACTTGACCGGTATAC:CCAGACTTGACCGCTATAC
	sequence1	IS4	IS4_231	472214	473384	1171	3	472214	472227	473371	473384	28	14	14	0	0	0		1	2.5e-62	-1	c	3	GTACACGTCAAAAC:GTACACGTCAAAAC
	sequence1	IS630	IS630_386	519319	520309	991	7	519319	519336	520292	520309	16	13	18	0	519844	520365	+	522	9.7e-30	9.7e-30	c	7	GCCCCAGGTAGCCCGGCA:GCTCCCGGTCCCCCTGCA
	sequence1	IS21	IS21_259	585324	586717	1394	1	585324	585341	586700	586717	20	14	18	0	585320	586663	+	1344	8.6e-17	8.6e-17	p	1	TCCTCCGGAAACGCGGGG:TCCACAGGAAAGCCGGGG
	sequence1	IS5	IS5_197	616261	616639	379	1	616261	616276	616624	616639	28	15	16	0	616132	616765	-	634	2.3e-20	2.3e-20	p	1	CCGCTCCACCACCCAC:CCGCTCCACCTCCCAC
	sequence1	IS630	IS630_386	1137149	1138233	1085	7	1137149	1137172	1138210	1138233	28	19	24	0	1137704	1138225	+	522	9.7e-30	9.7e-30	c	7	ATACCCTTTTTTGTAGTATCCTTC:ATACCCTTTTACGCAGAACCCTTC
	sequence1	IS630	IS630_386	1159213	1160044	832	7	1159213	1159233	1160023	1160044	22	18	22	1	0	0		1	9.7e-30	-1	p	7	CCGGCACCT-GACCCTGAGGGA:CCGGCACCTCCACCCTCGGGGA
	sequence1	IS1634	IS1634_48	1262325	1264014	1690	1	1262325	1262348	1263991	1264014	32	20	24	0	1262367	1263995	+	1629	0	0	c	1	CCGACATTCCGCACCCCTCTCCCT:CCCACATTCCGCACCCCCTTCACT
	sequence1	IS4	IS4_231	1305815	1306985	1171	3	1305815	1305828	1306972	1306985	28	14	14	0	1305898	1306978	+	1081	2.5e-62	2.5e-62	c	3	GTACACGTCAAAAC:GTACACGTCAAAAC
	sequence1	IS256	IS256_162	1311643	1312872	1230	1	1311643	1311662	1312853	1312872	32	18	20	0	1311725	1312814	-	1090	3.1e-179	3.1e-179	c	1	TTATGTGTAAGAGTCTGTGT:TTATGTGTAAGGGTCCGTGT
	sequence1	IS200/IS605	IS200/IS605_96	1318375	1320868	2494	1	0	0	0	0	0	0	0	0	1318375	1320868	+	2494	4.2e-110	4.2e-110	c	1	-:-
	sequence1	IS630	IS630_386	1521998	1522988	991	7	1521998	1522015	1522971	1522988	16	13	18	0	0	0		1	9.7e-30	-1	c	7	GCTCCCGGTCCCCCTGCA:GCCCCAGGTAGCCCGGCA
	sequence1	IS630	IS630_386	1805959	1807065	1107	7	1805959	1805982	1807042	1807065	28	19	24	0	0	0		1	9.7e-30	-1	c	7	ATACCCTTTTTTGTAGTATCCTTC:ATACCCTTTTACGCAGAACCCTTC
	sequence1	IS256	IS256_162	1956827	1958103	1277	1	1956827	1956869	1958060	1958103	58	38	44	1	1956908	1957997	+	1090	4.8e-169	4.8e-169	c	1	GGCCCTGGG-GGTCGTGTAAGGAATTATGTGTAAGGGTCTGTGT:GGCCCAGGGCGGTCGTGTCAAGATTTATGTGTAAGCGTCTGTGT
	sequence1	IS3	IS3_271	1975425	1977189	1765	1	1975425	1975484	1977125	1977189	30	47	65	5	1975682	1976757	-	1076	2.9e-23	2.9e-23	p	1	GAAGCGGTAAAGGGCTTTG-GCCT--GGTGGAAGCG-GTTCTGGAGGGGA-GAAGGGAGCGAGGC:GAAGGGGTATAGGGCGTGGAGTCTGCGGTTGAAGCGACTTGGGGAGGGGACGTAGGTAAAGAGGC
	sequence1	IS982	IS982_260	1976899	1977843	945	1	1976899	1976915	1977827	1977843	34	17	17	0	1976947	1977684	+	738	5.8e-12	5.8e-12	p	1	TAACCCAAGTTGCTACC:TAACCCAAGTTGCTACC
	sequence2	IS630	IS630_386	5004	6088	1085	5	5004	5027	6065	6088	28	19	24	0	0	0		1	9.7e-30	-1	c	5	ATACCCTTTTACGCAGAACCCTTC:ATACCCTTTTTTGTAGTATCCTTC
	sequence2	IS5	IS5_197	6658	6831	174	1	0	0	0	0	0	0	0	0	6658	6831	+	174	7.3e-20	7.3e-20	p	1	-:-
	sequence2	new	new_167|new||protein:plasmid:131871	18202	20556	2355	1	18202	18230	20528	20556	30	22	29	0	18355	20671	-	2317	2.3e-69	2.3e-69	c	1	CCTCCACCAGGCGCTGGTCCAGGGGGACC:CCTCCTTCCTGCGCTGGCCCCGGGAGACC
	sequence2	IS630	IS630_338	53235	53954	720	1	53235	53255	53934	53954	30	18	21	0	53642	54082	+	441	3.7e-11	3.7e-11	p	1	CCCTCACCCGCCTCCACCCCG:CCTTCACCCGCCGCCACACCG
	sequence2	IS630	IS630_386	75649	76755	1107	5	75649	75672	76732	76755	28	19	24	0	0	0		1	9.7e-30	-1	c	5	ATACCCTTTTTTGTAGTATCCTTC:ATACCCTTTTACGCAGAACCCTTC
	sequence2	IS5	IS5_197	76757	77734	978	2	76757	76775	77716	77734	38	19	19	0	76788	77337	-	550	6.9e-38	6.9e-38	c	2	AGAGGCTGTCGTAAAAGTC:AGAGGCTGTCGTAAAAGTC
	sequence2	IS630	IS630_386	88614	89720	1107	5	88614	88637	89697	89720	28	19	24	0	0	0		1	9.7e-30	-1	c	5	ATACCCTTTTTTGTAGTATCCTTC:ATACCCTTTTACGCAGAACCCTTC
	sequence2	IS630	IS630_380	90725	91362	638	1	90725	90757	91330	91362	34	25	33	0	90934	91297	+	364	4.2e-14	4.2e-14	p	1	TCCAGAGCCTCCCGCAGCCTTTTCACGGCCTCC:TCCAGGCGCTCCTGCAGCCTCCTCAACGCCTCC
	sequence2	IS5	IS5_197	96882	97885	1004	2	96882	96900	97867	97885	38	19	19	0	0	0		1	6.9e-38	-1	c	2	AGAGGCTGTCGTAAAAGTC:AGAGGCTGTCGTAAAAGTC
	sequence2	IS630	IS630_386	103687	104771	1085	5	103687	103710	104748	104771	24	18	24	0	104242	104763	+	522	9.7e-30	9.7e-30	c	5	ATACCCTTTTTTGTAGTATCCTTC:ATACCCTTTTACGCTGAACCCTTC
	sequence2	IS701	IS701_245|IS701||WP_011172890	117234	117362	129	1	0	0	0	0	0	0	0	0	117234	117362	-	129	9.3e-11	9.3e-11	p	1	-:-
	sequence2	IS1634	IS1634_48	138334	139218	885	1	138334	138394	139159	139218	28	39	61	1	138551	138953	+	403	4.1e-19	4.1e-19	p	1	GGCGGCGGGGCTGTAGACCTGGCCCAAGCCTTGGATGGCGGGGCCGGTGTGGGGGGTGGGC:GGCGGCTTGGCCTGTGGCTTTGCGCAGGCCCAGG-TGGGGGAGGAGGTGGGGGGTGAGTGC
	sequence2	IS5	IS5_197	148135	148392	258	1	0	0	0	0	0	0	0	0	148135	148392	+	258	7.1e-19	7.1e-19	p	1	-:-
	sequence2	IS630	IS630_386	149379	150485	1107	5	149379	149402	150462	150485	28	19	24	0	0	0		1	9.7e-30	-1	c	5	ATACCCTTTTTTGTAGTATCCTTC:ATACCCTTTTACGCAGAACCCTTC
	sequence2	IS3	IS3_176	153403	155154	1752	1	153403	153426	155131	155154	24	18	24	0	153723	154751	+	1029	3.5e-49	3.5e-49	p	1	TCGCCGTTCTCCTCCCTTCCCCCC:TCGCCTTCCTCAGCTCTTCCACCC
	sequence2	IS5	IS5_197	162824	163973	1150	1	162824	162846	163951	163973	26	18	23	0	162887	163688	-	802	2.6e-19	2.6e-19	p	1	TCACCAAGGCCCTCCAGGAGAAC:TCACCCAGGTGCTGCAGGAGCAC
	sequence2	IS5	IS5_197	163568	165193	1626	1	163568	163600	165161	165193	30	24	33	0	163786	164876	-	1091	6.9e-47	6.9e-47	p	1	ATCCCCCAGGCCAGCACCGCGCGGGTGGCATGG:ATCCCCGCGGCCCACACCCCGCCGGGGCCAGGG
	sequence2	IS630	IS630_338	166363	167446	1084	1	166363	166390	167419	167446	24	20	28	0	166362	167443	-	1082	3e-54	3e-54	c	1	TAAGTAGCCATGCATAGACTTTGCCCCA:TAAGTGCCCCTCCATTATCCTTGCCCCA
	sequence2	IS1634	IS1634_48	175120	176547	1428	1	175120	175148	176519	176547	50	27	29	0	175168	176329	+	1162	1.2e-95	1.2e-95	p	1	CTGTATCCCACATTCCGCACCCCTCCCAC:CTGGATCCCACATTCCGCACCCCTCTCAC
	sequence2	IS701	IS701_199	176519	177442	924	1	176519	176544	177417	177442	40	23	26	0	176451	177083	-	633	8.8e-20	8.8e-20	p	1	GTGAGAGGGGTGCGGAATGTGGGATC:GTGGGAGGGGTGCGGAGTGTGGGTTC
	sequence2	IS110	IS110_219	177635	178171	537	1	177635	177667	178138	178171	26	25	34	1	177627	178073	-	447	1.5e-26	1.5e-26	p	1	CCGCACCGCCACC-CGCGGCAAGCTCCCGGATCC:CCGCACGGCAACCTGGCCCCAAGCGGCCGTATCC
	sequence3	IS3	IS3_271	14538	15458	921	5	14538	14559	15437	15458	32	19	22	0	0	0		1	1.6e-23	-1	c	5	ATACCTTCGTGTGCTACCTCAT:ATTCCTTCGTGTGCTACTTGAT
	sequence3	IS3	IS3_271	36162	37076	915	5	36162	36180	37058	37076	30	17	19	0	0	0		1	1.6e-23	-1	c	5	CCTTCGTGTGCTACTTGAT:CCTTCGTGTGCTACCTCAT
	sequence3	IS1634	IS1634_48	59334	60342	1009	1	59334	59361	60314	60342	28	23	29	1	59639	60166	+	528	7.2e-22	7.2e-22	p	1	CGGCCACAC-TGCCCTTGCTGGTGAGCGG:CGGCCCCGCTTGCCCTTGGGGGTGGGCGG
	sequence3	IS3	IS3_271	71492	72406	915	5	71492	71510	72388	72406	30	17	19	0	0	0		1	1.6e-23	-1	c	5	CCTTCGTGTGCTACTTGAT:CCTTCGTGTGCTACCTCAT
	sequence3	IS3	IS3_271	80652	81566	915	5	80652	80670	81548	81566	30	17	19	0	80760	82270	+	1511	1.6e-23	1.6e-23	c	5	CCTTCGTGTGCTACTTGAT:CCTTCGTGTGCTACCTCAT
	sequence3	IS1634	IS1634_48	85533	88324	2792	1	85533	85557	88300	88324	26	19	25	0	85985	88423	-	2439	0	0	c	1	GCCCTGGCGGGGAGCCTGGCCGCCC:GCCCAGGCCGTCCGCCTGGCGGCCC
	sequence3	IS3	IS3_271	88594	89513	920	5	88594	88615	89492	89513	32	19	22	0	0	0		1	1.6e-23	-1	c	5	ATACCTTCGTGTGCTACCTCAT:ATGCCTTCGTGTGCTACTTGAT
	sequence3	IS200/IS605	IS200/IS605_96	94210	95339	1130	1	0	0	0	0	0	0	0	0	94210	95339	+	1130	2.2e-107	2.2e-107	c	1	-:-
Thermus tenuipuniceus YIM 76954T	sequence01	IS5	IS5_197	142635	142842	208	1	0	0	0	0	0	0	0	0	142635	142842	+	208	1e-25	1e-25	p	1	-:-
	sequence05	IS21	IS21_259	58450	60187	1738	1	58450	58465	60172	60187	24	14	16	0	58444	59757	+	1314	7.2e-17	7.2e-17	p	1	CACGAGGCCGTCTGGC:CACCAGGGCGTCTGGC
	sequence16	IS982	IS982_267|IS982||protein:plasmid:24018	2	743	742	1	2	12	733	743	18	10	11	0	1	474	+	474	9.8e-11	9.8e-11	p	1	CCCGCCTGGCC:CCCGCTTGGCC
	sequence20	IS256	IS256_128	115	646	532	1	115	133	628	646	26	16	19	0	225	650	+	426	1.2e-19	1.2e-19	p	1	GTCGCTTATTTTGTGGGTT:GTCGCGATTTTTGTGGGTT
	sequence21	IS3	IS3_271	34846	36130	1285	1	34846	34881	36095	36130	28	25	36	0	35285	35842	-	558	1.7e-21	1.7e-21	p	1	CGCTGGCCCAAGGGTTCACGGTGACGGGGGCCTTGG:CGCCGCCCCAAGCGTATACGGGGAAAGAGGCACTGG
	sequence22	IS256	IS256_128	8841	9345	505	1	8841	8851	9335	9345	22	11	11	0	8876	9306	-	431	2.7e-13	2.7e-13	p	1	TTTTGTGGGTT:TTTTGTGGGTT
	sequence29	IS5	IS5_197	71	248	178	1	71	85	234	248	22	13	15	0	1	320	-	320	2.2e-42	2.2e-42	p	1	CCCTCTCCCAAACCC:CCCGCTCCCAAGCCC
	sequence32	IS5	IS5_197	568	1248	681	1	568	586	1230	1248	38	19	19	0	599	1214	-	616	3e-40	3e-40	p	1	AGAGGCTGTCGTAAAAGTC:AGAGGCTGTCGTAAAAGTC
	sequence33	IS200/IS605	IS200/IS605_131	23519	24025	507	1	0	0	0	0	0	0	0	0	23519	24025	+	507	7e-35	7e-35	p	1	-:-
	sequence33	IS200/IS605	IS200/IS605_96	24339	24705	367	1	0	0	0	0	0	0	0	0	24339	24705	+	367	1.5e-31	1.5e-31	p	1	-:-
	sequence49	IS630	IS630_380	1	140	140	1	0	0	0	0	0	0	0	0	1	140	-	140	4.2e-13	4.2e-13	p	1	-:-
	sequence54	IS630	IS630_338	40	735	696	1	40	76	699	735	30	26	37	0	1	379	+	379	7.8e-34	7.8e-34	p	1	TTGGGGGAGGGTAGGTGGCGGCTGGGGTACGGCTTGC:TTGGGTCTGGGCGGGGGCGGCCTGGGATACGGGTTGC
	sequence57	IS630	IS630_380	57	705	649	1	57	69	693	705	22	12	13	0	27	678	-	652	2.4e-25	2.4e-25	p	1	TAAGTGCCCACGC:TAAGTGCCCCCGC
	sequence65	IS982	IS982_267|IS982||protein:plasmid:24018	19	545	527	1	19	33	531	545	18	12	15	0	1	469	+	469	2.3e-11	2.3e-11	p	1	GAGGTCTACCGGGGC:GAGGCGTGCCGGGGC
Thermus thermamylovorans CFH 72773T	sequence03	IS21	IS21_259	157635	159587	1953	1	157635	157685	159537	159587	32	37	52	2	157781	159094	+	1314	3.3e-17	3.3e-17	p	1	CCGCACCCCGAGGGCGGCCGCGGCCCAGGCAG-CCTCGAGGCCCGCATGCCC:CCCCTCCCCCTGGGTGTCCGCGG-GGAGGCGGACCTCGAGGTCCACCTCCCC
	sequence17	IS630	IS630_386	25590	26611	1022	1	25590	25626	26575	26611	22	24	37	0	25808	26288	-	481	6.7e-20	6.7e-20	p	1	CCTGACTACCACCCCCAAGCCCGGGGGCTGCCCGGCT:CCTGTGGACCATCCGCAACGCGGCGGAGTGGCTGGCT
	sequence19	IS4	IS4_231	5317	7158	1842	1	5317	5335	7140	7158	26	16	19	0	5640	6930	+	1291	6.2e-61	6.2e-61	c	1	GAAGGGGAGGAGGCCGTGG:GAGGGGGAGGAGGGGGTGG
	sequence19	IS21	IS21_259	10269	11609	1341	1	10269	10286	11592	11609	28	16	18	0	10660	11400	+	741	3.4e-14	3.4e-14	p	1	TCCAGGTGGGGAAGCGCC:TCCAGTCGGGGAAGCGCC
	sequence22	IS630	IS630_338	10377	12524	2148	1	10377	10397	12504	12524	26	17	21	0	10867	12287	-	1421	2.7e-110	2.7e-110	c	1	CCACCGGAGAGGGAGTTGAAG:CCGCGGGAGAGGGGGTTCAAG
	sequence22	IS5	IS5_197	12313	13221	909	1	12313	12330	13204	13221	36	18	18	0	12345	12782	-	438	5.7e-33	5.7e-33	p	1	TAGAGGCTGTCGTAAAAG:TAGAGGCTGTCGTAAAAG
	sequence26	IS256	IS256_162	15245	15384	140	1	0	0	0	0	0	0	0	0	15245	15384	+	140	5.2e-17	5.2e-17	p	1	-:-
	sequence33	IS1634	IS1634_48	2015	2196	182	1	0	0	0	0	0	0	0	0	2015	2196	+	182	1.6e-11	1.6e-11	p	1	-:-
	sequence36	IS1634	IS1634_48	470	2150	1681	1	470	492	2128	2150	42	22	23	0	512	2131	+	1620	3.2e-234	3.2e-234	c	1	CCCACATTCCGCACCCCTCCCAC:CCCACATTCCGCACCCCTCTCAC
	sequence47	IS3	IS3_271	52	758	707	1	52	73	737	758	20	16	22	0	1	791	-	791	8.3e-11	8.3e-11	p	1	CGGATTCCCAGGCTCCGGCAGG:CGGCTGCGCAAGCTCAAGCAGG
Thermus thermophilus HB27	sequence1	IS4	IS4_182|IS4||WP_012528062	63	1237	1175	2	63	80	1220	1237	32	17	18	0	0	0		1	5.7e-13	-1	c	2	CTGAGCTCTCATCACTTT:CTGAGTTCTCATCACTTT
	sequence1	IS1634	IS1634_48	261235	262924	1690	2	261235	261258	262901	262924	32	20	24	0	261254	262882	-	1629	0	0	c	2	CCCACATTCCGCACCCCCTTCACT:CCGACATTCCGCACCCCTCTCCCT
	sequence1	IS630	IS630_338	279442	280501	1060	3	279442	279468	280475	280501	22	19	27	0	279441	280474	-	1034	2.1e-124	2.1e-124	c	3	TAAGTGCCCTCCCCCAAGATTTTCAAC:TAAGTGCCAACCCCTTATCATCTCAAC
	sequence1	IS701	IS701_245|IS701||WP_011172890	387584	388284	701	1	387584	387649	388221	388284	28	43	66	2	387513	388313	-	801	6.8e-102	6.8e-102	p	1	CGCTCTATCAGCCCGTAGGCCACCAGCCCCAGCGCCAAGTGCGCCAACAACTTGGCCCTCCGCCAG:CGCTCTA-GAGGCCTTAGCCCA-AAGCCCCATCAACACCTCCGCCCTGACCATTGCCGAGGGCCAG
	sequence1	IS701	IS701_245|IS701||WP_011172890	431482	432497	1016	1	431482	431495	432484	432497	28	14	14	0	431622	432491	+	870	2e-197	2e-197	c	1	CTGGACTTACGCGG:CTGGACTTACGCGG
	sequence1	IS630	IS630_338	555808	556867	1060	3	555808	555834	556841	556867	22	19	27	0	0	0		1	2.1e-124	-1	c	3	TAAGTGCCAACCCCTTATCATCTCAAC:TAAGTGCCCTCCCCCAAGATTTTCAAC
	sequence1	IS630	IS630_338	561060	562119	1060	3	561060	561086	562093	562119	22	19	27	0	0	0		1	2.1e-124	-1	c	3	TAAGTGCCCTCCCCCAAGATTTTCAAC:TAAGTGCCAACCCCTTATCATCTCAAC
	sequence1	IS110	IS110_219	1135221	1136568	1348	1	1135221	1135242	1136547	1136568	24	17	22	0	1135672	1136625	+	954	6.2e-181	6.2e-181	c	1	CCGCCCCAGGAGGTCCTGGGCC:CCGCCTGAGGAGCTTGTGGGCC
	sequence1	IS4	IS4_182|IS4||WP_012528062	1178694	1179865	1172	2	1178694	1178705	1179854	1179865	24	12	12	0	1178708	1179805	-	1098	5.7e-13	5.7e-13	c	2	TCTCATCACTTT:TCTCATCACTTT
	sequence1	IS1634	IS1634_48	1355551	1356244	694	1	1355551	1355590	1356204	1356244	20	27	41	1	1355993	1356310	+	318	2.3e-67	2.3e-67	p	1	GATGCCGCG-CGCACGACCCGCAAGTACGGCGTGGGCTGGA:GATGCCGGGCCCCAGGAGCAGCTCGGTGGGCTTGCCCTGGA
	sequence1	IS256	IS256_162	1356305	1357569	1265	1	1356305	1356381	1357494	1357569	44	51	77	1	1356338	1357495	-	1158	3.1e-170	3.1e-170	c	1	GGGTAGTGTCCCGAATTTTGTGTACGCCCCCACCTAAGCCTGGGGGTATCTGAGATTGAAGATAGCACGGATCTCAT:GGGTAGCGTTGCGAATCTTGTGTAAGCCCGCCTAAGCGAAAGGGGGTACCTGTGAGAG-AGACAGGAGGTACCCCAT
	sequence1	IS701	IS701_199	1357377	1358630	1254	1	1357377	1357418	1358587	1358630	26	31	44	2	1357682	1358718	+	1037	9.6e-41	9.6e-41	p	1	CCGCCCCACTCCGCTAGGAAAACCTCGCGT--TCCAACTCCATC:CCGCCGCTTCCCGCCAGGTAAGCCCCTCGTCCTCCCTCTCCATC
	sequence1	IS5	IS5_319|IS5||WP_008630619	1369550	1371577	2028	2	1369550	1369564	1371563	1371577	14	11	15	0	0	0		1	1.9e-21	-1	c	2	GGAGGCGCTGGAAGA:GGAGGGGGCGGGAGA
	sequence1	IS21	IS21_259	1522619	1524302	1684	1	1522619	1522674	1524247	1524302	40	38	56	0	1523030	1524340	+	1311	7e-17	7e-17	p	1	GCACCTCCACGGGCCTTTCCGCGAGGATCTCCTGGGCCTTGAGGGCGTAGAGGTCC:GCACCTCCCGGTCGCTTTCCGCGAGCTCCTGGACCTTCTGGATGGCGTAGAGGACC
	sequence1	IS5	IS5_319|IS5||WP_008630619	1533343	1534371	1029	2	1533343	1533358	1534356	1534371	24	14	16	0	1533806	1534341	-	536	1.9e-21	1.9e-21	c	2	GGGCTTGCCTAGTAAA:GGGCTTGCCTTGCAAA
	sequence1	IS1634	IS1634_48	1787719	1789408	1690	2	1787719	1787742	1789385	1789408	32	20	24	0	1787738	1789366	-	1629	0	0	c	2	CCCACATTCCGCACCCCCTTCACT:CCGACATTCCGCACCCCTCTCCCT
	sequence1	IS701	IS701_245|IS701||WP_011172890	1790128	1791078	951	1	1790128	1790169	1791039	1791078	66	40	42	2	1790308	1791072	+	765	4.6e-91	4.6e-91	p	1	CTGGACTTACGCGGCCTCCACCTGCACCGGTAACAGAGGGCT:CTGGACTTACGCGGCCTCCACCTGCA--GGTAACAGAGGGCT
	sequence2	IS5	IS5_319|IS5||WP_008630619	57597	58625	1029	4	57597	57612	58610	58625	24	14	16	0	58060	58595	-	536	1.9e-21	1.9e-21	c	4	GGGCTTGCCTAGTAAA:GGGCTTGCCTTGCAAA
	sequence2	IS5	IS5_319|IS5||WP_008630619	72589	73617	1029	4	72589	72604	73602	73617	24	14	16	0	0	0		1	1.9e-21	-1	c	4	GGGCTTGCCTTGCAAA:GGGCTTGCCTAGTAAA
	sequence2	IS701	IS701_245|IS701||WP_011172890	74895	75928	1034	1	74895	74917	75906	75928	38	21	23	0	74910	75779	-	870	2e-197	2e-197	c	1	CTCTCAAGACTGGACTTACGCGG:CTCTCTTGACTGGACTTACGCGG
	sequence2	IS5	IS5_319|IS5||WP_008630619	85677	86705	1029	4	85677	85692	86690	86705	24	14	16	0	0	0		1	1.9e-21	-1	c	4	GGGCTTGCCTTGCAAA:GGGCTTGCCTAGTAAA
	sequence2	IS4	IS4_182|IS4||WP_012528062	86460	88033	1574	1	86460	86517	87976	88033	36	38	58	0	86730	87827	-	1098	2e-12	2e-12	p	1	GGCCAGGGAGGAGGCGCGGGTGCGGGCGCGGGAGGGGTGGGACCCCGAGGTGTACCGG:GGCCATGGAGCGGGCGGCGGTCCTGGACCGGTACTTCTTGGACCTCAGGGTGGAGCGG
	sequence2	IS630	IS630_338	91072	92131	1060	1	91072	91098	92105	92131	22	19	27	0	91071	92104	-	1034	2.1e-124	2.1e-124	c	1	TAAGTGCCCTCCCCCAAGATTTTCAAC:TAAGTGCCAACCCCTTATCATCTCAAC
	sequence2	IS701	IS701_245|IS701||WP_011172890	112761	115086	2326	1	112761	112817	115030	115086	22	34	57	0	112739	114998	+	2260	1.1e-67	1.1e-67	c	1	CCCACGACACCCTCTACCGGGCCCTGGGCCAACCCCTGGCCTTCTTCTTTGAGCTCT:CCCACGACCTTCTCGTGGGGGTGGTGGGGCTTCCCGGCCTCTTCCTCCTCGCCCTCT
	sequence2	IS630	IS630_380	143040	145244	2205	1	143040	143075	145209	145244	28	25	36	0	143389	144850	+	1462	3.7e-13	3.7e-13	p	1	CCTCGTAGAAGTTCTCCAGGTGGGTGAAGGGGATGC:CCTCGAGGGCGTTCTCCAGCAGGTGGCCGAGGATGC
	sequence2	ISAS1	ISAS1_163	158512	160113	1602	1	158512	158550	160075	160113	34	28	39	0	158973	159752	-	780	1.9e-12	1.9e-12	p	1	CCGCTTGGCCTCCAGGTTGCGCCGGGCCTCCTCCAGGGC:CCGCTTGCCTTTGGGGGTGGGAGGGGCCACCTCCCGGGC
	sequence2	IS5	IS5_319|IS5||WP_008630619	159958	160986	1029	4	159958	159973	160971	160986	24	14	16	0	0	0		1	1.9e-21	-1	c	4	GGGCTTGCCTTGCAAA:GGGCTTGCCTAGTAAA
	sequence2	IS256	IS256_162	180161	181362	1202	1	180161	180235	181289	181362	40	49	75	1	180192	181290	-	1099	4.3e-156	4.3e-156	c	1	GTAGTGTCCCGAATTTTGTGTACGCCCCCACCTAAGCCTGGGGGTATCTGAGATTGAAGATAGCACGGATCTCAT:GTAGCGTTGCGAATCTTGTGTAAGCCCGCCTAAGCGAAAGGGGGTACCTGTGAGAG-AGACAGGAGGTACCCCAT
	sequence2	IS3	IS3_176	183521	184794	1274	1	183521	183554	184760	184794	44	30	35	1	183962	184747	+	786	9e-78	9e-78	c	1	GGAGA-ATGAAGTGCTGCCCCAAATTTGGACCACC:GGAGAGATGTACTGCGGCCCTAAATTTGGACCACC
	sequence2	IS1634	IS1634_48	207680	209369	1690	1	207680	207703	209346	209369	32	20	24	0	207699	209327	-	1629	0	0	c	1	CCCACATTCCGCACCCCCTTCACT:CCGACATTCCGCACCCCTCTCCCT
	sequence2	IS110	IS110_219	211275	212863	1589	1	211275	211289	212849	212863	22	13	15	0	211680	212633	+	954	6.2e-181	6.2e-181	c	1	GAGGCCTTCCTCGCC:GAGGGCTTCTTCGCC
Thermus thermophilus HB8T	sequence1	IS256	IS256_162	227470	228727	1258	4	227470	227503	228694	228727	36	26	34	0	0	0		1	1.1e-192	-1	c	4	GGTCGTGTCAAGGACTCTGTGTAAGAGTCTGTGT:GGTCGTGTAAGGATTTATGTGTAAGGGTCCGTGT
	sequence1	IS5	IS5_319|IS5||WP_008630619	260446	261474	1029	6	260446	260461	261459	261474	24	14	16	0	260454	261444	-	991	1.5e-131	1.5e-131	c	6	GGGCTTGCCTAGTAAA:GGGCTTGCCTTGCAAA
	sequence1	IS5	IS5_319|IS5||WP_008630619	338590	339618	1029	6	338590	338605	339603	339618	24	14	16	0	0	0		1	1.5e-131	-1	c	6	GGGCTTGCCTTGCAAA:GGGCTTGCCTAGTAAA
	sequence1	IS5	IS5_319|IS5||WP_008630619	436281	437309	1029	6	436281	436296	437294	437309	24	14	16	0	436289	437279	-	991	1.5e-131	1.5e-131	c	6	GGGCTTGCCTAGTAAA:GGGCTTGCCTTGCAAA
	sequence1	IS630	IS630_338	840783	842479	1697	1	840783	840812	842450	842479	32	23	30	0	840968	842001	-	1034	1.3e-124	1.3e-124	c	1	GGACCCGCACCACCCCCTCCTCGTTCTCCG:GGACCCGAGGCACCCCTTCCTCTGGCTCCG
	sequence1	IS110	IS110_219	872821	874613	1793	1	872821	872831	874603	874613	22	11	11	0	873264	874164	-	901	1.2e-171	1.2e-171	p	1	AGGAATGGGCA:AGGAATGGGCA
	sequence1	IS256	IS256_162	966066	967325	1260	4	966066	966100	967291	967325	38	27	35	0	965123	967252	-	2130	1.1e-192	1.1e-192	c	4	CGGTCGTGTCAAGGACTCTGTGTAAGAGTCTGTGT:CGGTCGTGTAAGGATTTATGTGTAAGGGTCCGTGT
	sequence1	IS256	IS256_162	1210978	1212235	1258	4	1210978	1211011	1212202	1212235	44	28	34	0	0	0		1	1.1e-192	-1	c	4	GGTCGTGTAAGGATTTATGTGTAAGGGCCCGTGT:GGTCGTGTCAAGAGTTATGTGTAAGAGTCTGTGT
	sequence1	IS5	IS5_319|IS5||WP_008630619	1682346	1683374	1029	6	1682346	1682361	1683359	1683374	24	14	16	0	0	0		1	1.5e-131	-1	c	6	GGGCTTGCCTAGTAAA:GGGCTTGCCTTGCAAA
	sequence1	IS256	IS256_162	1750228	1751485	1258	4	1750228	1750261	1751452	1751485	44	28	34	0	0	0		1	1.1e-192	-1	c	4	GGTCGTGTAAGGATTTATGTGTAAGGATCCGTGT:GGTCGTGTCAAGAGTTATGTGTAAGAGTCTGTGT
	sequence1	IS5	IS5_319|IS5||WP_008630619	1780566	1781594	1029	6	1780566	1780581	1781579	1781594	24	14	16	0	0	0		1	1.5e-131	-1	c	6	GGGCTTGCCTTGCAAA:GGGCTTGCCTAGTAAA
	sequence1	IS5	IS5_319|IS5||WP_008630619	1825067	1826095	1029	6	1825067	1825082	1826080	1826095	24	14	16	0	0	0		1	1.5e-131	-1	c	6	GGGCTTGCCTTGCAAA:GGGCTTGCCTAGTAAA
	sequence1	IS21	IS21_259	1847774	1849457	1684	1	1847774	1847829	1849402	1849457	40	38	56	0	1848185	1849495	+	1311	5.3e-17	5.3e-17	p	1	GCACCTCCACGGGCCTTTCCGCGAGGATCTCCTGGGCCTTGAGGGCGTAGAGGTCC:GCACCTCCCGGTCGCTTTCCGCGAGCTCCTGGACCTTCTGGATGGCGTAGAGGACC
	sequence2	IS701	IS701_199	100	670	571	1	100	147	623	670	28	31	48	0	1	742	-	742	5.1e-37	5.1e-37	p	1	CCCTGGCCTCCCGCCAGCTCCCTCCACAGGTAGACCCGGCTCCCCTGC:CCCTCCGCCCTCTCCCGCTTCCTCAACCGCTACCCCTGGCCCACCCGC
	sequence2	IS630	IS630_338	1306	2365	1060	1	1306	1332	2339	2365	22	19	27	0	1305	2338	-	1034	3e-121	3e-121	c	1	TAAGTGCCCTCCCCCAAGATTTTCAAC:TAAGTGCCAACCCCTTATCATCTCAAC
	sequence2	IS630	IS630_380	3965	5041	1077	1	3965	3991	5015	5041	26	20	27	0	4341	4651	-	311	3.6e-60	3.6e-60	c	1	GGGAGGAGGCGCGCCGCCACGTGGAGG:GGGAGGAGGCGGACCCCTGCCCGGAGG
	sequence2	IS701	IS701_245|IS701||WP_011172890	15121	16504	1384	1	15121	15140	16485	16504	28	17	20	0	15567	16319	+	753	5.5e-92	5.5e-92	c	1	GCGGTGGACCTCGTCCAGGA:GCGGGAGACCTCTTCCAGGA
	sequence2	IS256	IS256_162	74755	76014	1260	4	74755	74789	75980	76014	46	29	35	0	74852	75941	-	1090	1.4e-180	1.4e-180	c	4	GGGTCGTGTCAAGAGTTATGTGTAAGAGTCTGTGT:GGGTCGTGTAAGGATTTATGTGTAAGGATCCGTGT
	sequence2	IS256	IS256_162	118430	119689	1260	4	118430	118464	119655	119689	46	29	35	0	118527	119616	-	1090	1.4e-180	1.4e-180	c	4	GGGTCGTGTCAAGAGTTATGTGTAAGAGTCTGTGT:GGGTCGTGTAAGGATTTATGTGTAAGGATCCGTGT
	sequence2	IS110	IS110_219	133781	135365	1585	1	133781	133813	135333	135365	22	22	33	0	134019	134919	-	901	2.6e-172	2.6e-172	c	1	GCCCCGTAAGGGGATTGCGACATGTGGCAGTCC:GCCCCCCACGAGGGGTGGGACTGGTCGCAATCC
	sequence2	IS110	IS110_219	144715	145975	1261	1	144715	144729	145961	145975	22	13	15	0	144907	145807	-	901	1.2e-171	1.2e-171	c	1	GGCACCGCCGCCCCG:GGCCCCACCGCCCCG
	sequence2	IS701	IS701_245|IS701||WP_011172890	157740	159312	1573	1	157740	157778	159274	159312	34	28	39	0	158025	158853	+	829	4.8e-103	4.8e-103	c	1	GGAGGCCATCCTGGGCCTCTCGGTGGAGGAGGCCCAGGC:GGAGGCCCGCCAGGCCCTCTCCCTGGCCTCCGCCCAGGC
	sequence2	IS256	IS256_162	211116	212374	1259	4	211116	211149	212341	212374	44	28	34	0	0	0		1	1.4e-180	-1	c	4	GGTCGTGTCAAGAGTTATGTGTAAGAGTCTGTGT:GGTCGTGTAAGGATTTATGTGTAAGGATCCGTGT
	sequence2	IS5	IS5_319|IS5||WP_008630619	213388	214632	1245	1	213388	213419	214601	214632	28	23	32	0	213525	214732	-	1208	8e-120	8e-120	c	1	CCCCTTCCACGCCCAAGGCCTTGAGGAGGCGC:CCCCTCCCACCCCCAAAGGCAAGCGGGGCCGC
	sequence2	IS256	IS256_162	239299	240556	1258	4	239299	239332	240523	240556	36	26	34	0	239395	240484	-	1090	1.4e-180	1.4e-180	c	4	GGTCGTGTCAAGGACTCTGTGTAAGAGTCTGTGT:GGTCGTGTAAGGATTTATGTGTAAGGGTCCGTGT
Thermus thermophilus JL-18	sequence1	IS21	IS21_259	164	1846	1683	1	164	198	1812	1846	22	23	35	0	54	1364	+	1311	7.9e-17	7.9e-17	p	1	CGGGGTGCTGGAGCTCGCCGTGCCCACCTCCTTTG:CGGGGAGGCGGACCTCGAGGTCCACTTCCCCGTTG
	sequence1	IS5	IS5_319|IS5||WP_008630619	10367	11396	1030	10	10367	10382	11381	11396	24	14	16	0	10397	11336	+	940	1e-114	1e-114	c	10	GGGCTTGCCTTGCAAA:GGGCTTGCCTAGTAAA
	sequence1	IS5	IS5_319|IS5||WP_008630619	23925	24947	1023	10	23925	23939	24933	24947	22	13	15	0	0	0		1	1e-114	-1	c	10	GGCTTGCCTAGTAAA:GGCTTGCCTTGCAAA
	sequence1	IS5	IS5_319|IS5||WP_008630619	172828	173856	1029	10	172828	172843	173841	173856	24	14	16	0	0	0		1	1e-114	-1	c	10	GGGCTTGCCTAGTAAA:GGGCTTGCCTTGCAAA
	sequence1	IS5	IS5_197	205544	205946	403	1	205544	205562	205928	205946	26	16	19	0	205629	205975	-	347	2.4e-21	2.4e-21	p	1	CGAGGACGCCCAGCGGGAG:CGAGCACGACAAGCGGGAG
	sequence1	IS630	IS630_386	224284	225424	1141	2	224284	224316	225392	225424	34	25	33	0	224354	225385	-	1032	2.8e-17	2.8e-17	c	2	ATAAGAAATCCCCCTGATCCATTGCCTCAGCAT:ATAAGAACTCCCCCTGGGCTTTTCTCTTAGCAT
	sequence1	IS256	IS256_162	225634	226915	1282	5	225634	225667	226882	226915	44	28	34	0	0	0		1	8.7e-181	-1	c	5	GGTCGTGTCAAGAGTTATGTGTAAGAGTCTGTGT:GGTGGTGTAAGGATTTATGTGTAAGGGTCCGTGT
	sequence1	IS256	IS256_162	263381	264662	1282	5	263381	263414	264629	264662	48	29	34	0	0	0		1	8.7e-181	-1	c	5	GGTCGTGTAAGGATTTATGTGTAAGGGTCCGTGT:GGTCGTGTCAAGAGTTATGTGTAAGAGTCTGTGT
	sequence1	IS5	IS5_319|IS5||WP_008630619	305311	306339	1029	10	305311	305326	306324	306339	24	14	16	0	0	0		1	1e-114	-1	c	10	GGGCTTGCCTTGCAAA:GGGCTTGCCTAGTAAA
	sequence1	IS5	IS5_319|IS5||WP_008630619	743263	744291	1029	10	743263	743278	744276	744291	24	14	16	0	0	0		1	1e-114	-1	c	10	GGGCTTGCCTTGCAAA:GGGCTTGCCTAGTAAA
	sequence1	IS5	IS5_319|IS5||WP_008630619	941472	942500	1029	10	941472	941487	942485	942500	24	14	16	0	0	0		1	1e-114	-1	c	10	GGGCTTGCCTAGTAAA:GGGCTTGCCTTGCAAA
	sequence1	IS5	IS5_319|IS5||WP_008630619	982674	983702	1029	10	982674	982689	983687	983702	24	14	16	0	0	0		1	1e-114	-1	c	10	GGGCTTGCCTTGCAAA:GGGCTTGCCTAGTAAA
	sequence1	IS256	IS256_162	1023966	1025219	1254	5	1023966	1023984	1025201	1025219	30	17	19	0	0	0		1	8.7e-181	-1	c	5	TATGTGTAAGAGTCTGTGT:TATGTGTAAGGGTCCGTGT
	sequence1	IS256	IS256_162	1026919	1028200	1282	5	1026919	1026952	1028167	1028200	48	29	34	0	0	0		1	8.7e-181	-1	c	5	GGTCGTGTCAAGAGTTATGTGTAAGAGTCTGTGT:GGTCGTGTAAGGATTTATGTGTAAGGGTCCGTGT
	sequence1	ISAS1	ISAS1_192	1146207	1148078	1872	1	1146207	1146302	1147981	1148078	44	63	98	2	1146488	1147578	-	1091	1.1e-36	1.1e-36	p	1	TAAAGCGGAAGAAAACG-GGCCAGGTGTGCCCG-GCCACGAGCAAAGCCCCGGCCCAGGGAAGGTAGGCCTCCGGGGTCACGAAGGCCACCAGCGCCC:TAGAGGGGGGGAAAGCGCCGCCAGGTGTGCCGGCGCCTCGTCCGAAGCCGCTTCGCCTTCCGGCGAGGACTCCGGGGCGAGATGGGCCTCCAGTTCCC
	sequence1	IS5	IS5_319|IS5||WP_008630619	1147623	1148651	1029	10	1147623	1147638	1148636	1148651	24	14	16	0	0	0		1	1e-114	-1	c	10	GGGCTTGCCTTGCAAA:GGGCTTGCCTAGTAAA
	sequence1	IS5	IS5_319|IS5||WP_008630619	1204251	1205281	1031	10	1204251	1204267	1205265	1205281	26	15	17	0	0	0		1	1e-114	-1	c	10	TGGGCTTGCCTAGTAAA:TGGGCTTGCCTTGCAAA
	sequence1	IS256	IS256_162	1287937	1289194	1258	5	1287937	1287970	1289161	1289194	48	29	34	0	1288009	1289098	+	1090	8.7e-181	8.7e-181	c	5	GGTCGTGTAAGGATTTATGTGTAAGGGTCCGTGT:GGTCGTGTCAAGAGTTATGTGTAAGAGTCTGTGT
	sequence1	IS630	IS630_386	1550204	1551576	1373	1	1550204	1550246	1551535	1551576	32	31	43	1	1550466	1551488	-	1023	5.5e-31	5.5e-31	p	1	CCGCCGAGGACCTCTTCCGGAGAGCCCTCGAGGAGAACGTGGC:CCGCCGGGCACCCCTTTTGCTGAGGCC-CGAGGAGGCGGTGGC
	sequence1	IS630	IS630_386	1745214	1746353	1140	2	1745214	1745246	1746321	1746353	34	25	33	0	0	0		1	2.8e-17	-1	c	2	ATAAGAACTCCCCCTGGGCTTTTCTCTTAGCAT:ATAAGAAATCCCCCTGATCCATTGCCTCAGCAT
	sequence1	IS5	IS5_342	1746386	1746577	192	1	0	0	0	0	0	0	0	0	1746386	1746577	-	192	1.1e-23	1.1e-23	p	1	-:-
	sequence1	IS5	IS5_319|IS5||WP_008630619	1757739	1758767	1029	10	1757739	1757754	1758752	1758767	24	14	16	0	0	0		1	1e-114	-1	c	10	GGGCTTGCCTAGTAAA:GGGCTTGCCTTGCAAA
	sequence2	IS5	IS5_319|IS5||WP_008630619	7888	8520	633	1	7888	7912	8496	8520	26	19	25	0	7806	8323	-	518	2e-21	2e-21	p	1	GTAGGCCAGCCCCGTGGTGTCCATG:GTCGGCCATGCCCATGGTGCCGATG
	sequence2	IS3	IS3_176	63208	64873	1666	1	63208	63223	64858	64873	24	14	16	0	63607	64389	-	783	4.1e-57	4.1e-57	c	1	CGCTGGGCCTGGTCAA:CGCTGGGCTTGGTGAA
	sequence2	IS4	IS4_231	66488	67543	1056	1	66488	66515	67516	67543	28	21	28	0	66843	67419	+	577	1.4e-35	1.4e-35	p	1	GCCCCTCCGGCCACACCCGGAGCCCCAC:GCCTCACCGGACGCACCCGGTGCAGCAC
	sequence2	IS256	IS256_162	67959	69210	1252	4	67959	67989	69180	69210	22	21	31	0	67966	69138	-	1173	1e-193	1e-193	c	4	GGTCGTGTCAAAAGTTAAGAGTCTGTGTACG:GGTCGTGTAAGGATTTATGTGTAAGGGTCCG
	sequence2	ISAS1	ISAS1_192	69362	70190	829	1	69362	69414	70137	70190	30	36	54	1	69285	70239	-	955	3.6e-25	3.6e-25	p	1	TCCGCACCCCCCTGCGGTACAGCAGGGACAC-CAGAAAGGCCCGGAGGACCGCC:TCCTCACCCTCCTCCTTCACCGCCTGGACCCAAAGAAGCTCCAGGAGGCCCTCC
	sequence2	IS256	IS256_162	72666	73923	1258	4	72666	72699	73890	73923	48	29	34	0	0	0		1	1e-193	-1	c	4	GGTCGTGTCAAGAGTTATGTGTAAGAGTCTGTGT:GGTCGTGTAAGGATTTATGTGTAAGGGTCCGTGT
	sequence2	IS256	IS256_162	91204	92487	1284	4	91204	91237	92454	92487	48	29	34	0	0	0		1	1e-193	-1	c	4	GGTCGTGTAAGGATTTATGTGTAAGGGTCCGTGT:GGTCGTGTCAAGAGTTATGTGTAAGAGTCTGTGT
	sequence2	IS110	IS110_219	96531	96710	180	1	0	0	0	0	0	0	0	0	96531	96710	-	180	3.3e-29	3.3e-29	p	1	-:-
	sequence2	IS256	IS256_162	98372	99655	1284	4	98372	98405	99622	99655	44	28	34	0	0	0		1	1e-193	-1	c	4	GGTGGTGTAAGGATTTATGTGTAAGGGTCCGTGT:GGTCGTGTCAAGAGTTATGTGTAAGAGTCTGTGT
	sequence2	IS1634	IS1634_48	101950	103639	1690	3	101950	101973	103616	103639	32	20	24	0	101969	103597	-	1629	0	0	c	3	CCCACATTCCGCACCCCCTTCACT:CCGACATTCCGCACCCCTCTCCCT
	sequence2	IS630	IS630_380	116451	116694	244	1	116451	116472	116673	116694	28	18	22	0	116505	116813	-	309	7.1e-47	7.1e-47	p	1	TCCCCTCCCCCACCCCACGGGA:TCGCCTACCGCACCCCCCGGGA
	sequence2	IS5	IS5_342	138731	138946	216	1	0	0	0	0	0	0	0	0	138731	138946	+	216	1.1e-13	1.1e-13	p	1	-:-
	sequence2	IS701	IS701_245|IS701||WP_011172890	140174	141581	1408	1	140174	140193	141562	141581	28	17	20	0	140620	141386	+	767	1.3e-89	1.3e-89	c	1	GCGGTGGACCTCGTCCAGGA:GCGGGAGACCTCTTCCAGGA
	sequence2	IS1634	IS1634_48	142478	144168	1691	3	142478	142494	144152	144168	30	16	17	0	142497	144125	-	1629	0	0	c	3	CCCACATTCCGCACCCC:CCGACATTCCGCACCCC
	sequence2	IS200/IS605	IS200/IS605_96	217442	219005	1564	1	0	0	0	0	0	0	0	0	217442	219005	-	1564	1e-104	1e-104	c	1	-:-
	sequence2	IS1634	IS1634_48	219375	221065	1691	3	219375	219391	221049	221065	30	16	17	0	219394	221022	-	1629	0	0	c	3	CCCACATTCCGCACCCC:CCGACATTCCGCACCCC
	sequence3	IS200/IS605	IS200/IS605_96	9073	10519	1447	1	0	0	0	0	0	0	0	0	9073	10519	+	1447	9.2e-111	9.2e-111	c	1	-:-
	sequence3	IS630	IS630_338	19530	20596	1067	1	19530	19600	20526	20596	34	44	71	0	19802	20135	-	334	3.6e-33	3.6e-33	p	1	GGCCGGGAGGGCGAGGACCTCCTCCGCCACCTCCGGCACTTCCCGGGCCGGGAGGTGGAGGTCGTGGAGGA:GGCCTGGACCGCACCACCCTCCACCGCGACCTCAGGCGGTGGCTGGATAGGGGAATAGAGGGCCTCGCGGA
	sequence3	IS630	IS630_380	20495	20755	261	1	0	0	0	0	0	0	0	0	20495	20755	-	261	2.7e-27	2.7e-27	p	1	-:-
	sequence3	IS1634	IS1634_48	24471	26876	2406	1	24471	24510	26837	26876	36	29	40	0	24807	26435	+	1629	0	0	c	1	AGCCTGTCCGCGCAACCGGACCAGACCTACGGCACAGGCG:AGCCTGGCCGCCCTGCGGGCCCTGATCTACGGGGCGGGCG
	sequence3	ISAS1	ISAS1_192	31788	33085	1298	1	31788	31818	33056	33085	32	25	31	1	31923	33013	+	1091	2.8e-33	2.8e-33	p	1	CCAGGAGGCGGAGGGCGATGGGGAGGCGGGA:CCAGGTGGCGGA-GGCGAAGAGGAAGGGGGA
	sequence3	IS256	IS256_162	41163	42446	1284	1	41163	41197	42412	42446	50	30	35	0	41260	42373	-	1114	1.3e-179	1.3e-179	c	1	GGGTCGTGTCAAGAGTTATGTGTAAGAGTCTGTGT:GGGTCGTGTAAGGATTTATGTGTAAGGGTCCGTGT
	sequence3	IS256	IS256_162	71780	72962	1183	1	71780	71813	72929	72962	48	29	34	0	71852	72792	+	941	7.1e-101	7.1e-101	c	1	GGTCGTGTAAGGATTTATGTGTAAGGGTCCGTGT:GGTCGTGTCAAGAGTTATGTGTAAGAGTCTGTGT
	sequence3	IS630	IS630_386	80376	81648	1273	1	80376	80395	81629	81648	20	15	20	0	80819	81414	-	596	3.8e-22	3.8e-22	p	1	CCCCTTGGAATCCCTCCCCC:CCTCGTGGGATCCCTTTCCC
	sequence3	IS1634	IS1634_48	82232	82868	637	1	82232	82253	82847	82868	24	17	22	0	82357	82873	-	517	5.4e-41	5.4e-41	p	1	CCGGATTCTAGACCCCCTGTAC:CCGCATGCTGGACACCCTCTAC
	sequence3	IS5	IS5_319|IS5||WP_008630619	104122	105162	1041	1	104122	104137	105147	105162	28	15	16	0	104598	105133	+	536	5e-17	5e-17	p	1	TAAGAGCCCCCTCTCC:TAAGAGCCGCCTCTCC
	sequence3	IS1634	IS1634_48	114909	115917	1009	1	114909	114937	115890	115917	28	23	29	1	115085	115612	-	528	6.3e-22	6.3e-22	p	1	CGGCCCCGCTTGCCCTTGGGGGTGGGCGG:CGGCCACAC-TGCCCTTGCTGGTGAGCGG
Thermus thermophilus SG0.5JP17-16	sequence1	IS21	IS21_259	164	1840	1677	1	164	198	1806	1840	22	23	35	0	54	1364	+	1311	8e-17	8e-17	p	1	CGGGGTGCTGGAGCTCGCCGTGCCCACCTCCTTTG:CGGGGAGGCGGACCTCGAGGTCCACCTCCCCGTTG
	sequence1	IS5	IS5_319|IS5||WP_008630619	10360	11389	1030	4	10360	10375	11374	11389	24	14	16	0	0	0		1	3.3e-117	-1	c	4	GGGCTTGCCTTGCAAA:GGGCTTGCCTAGTAAA
	sequence1	IS5	IS5_319|IS5||WP_008630619	107115	108143	1029	4	107115	107130	108128	108143	24	14	16	0	0	0		1	3.3e-117	-1	c	4	GGGCTTGCCTTGCAAA:GGGCTTGCCTAGTAAA
	sequence1	IS630	IS630_386	328724	329802	1079	2	328724	328751	329775	329802	28	21	28	0	0	0		1	5.5e-31	-1	c	2	ATACCCTTTCTTGTTGTATTCTTCGTCC:ATACCCTTTTATGCTAATTCCTTCGTCC
	sequence1	IS630	IS630_386	525409	526487	1079	2	525409	525436	526460	526487	28	21	28	0	525436	526459	-	1024	5.5e-31	5.5e-31	c	2	ATACCCTTTTATGCTAATTCCTTCGTCC:ATACCCTTTCTTGTTGTATTCTTCGTCC
	sequence1	IS630	IS630_338	574017	575088	1072	1	574017	574049	575056	575088	34	25	33	0	574022	575055	-	1034	7.6e-124	7.6e-124	c	1	CCATGCTAAGTGCCCTCCCCCAAGATTTTCAAC:CCATGCTAAGTGCCAACCCCTTATCATCTCAAC
	sequence1	IS701	IS701_199	890397	891589	1193	3	890397	890410	891576	891589	28	14	14	0	890476	891551	+	1076	7.4e-52	7.4e-52	c	3	CTCAAAACTTGCAC:CTCAAAACTTGCAC
	sequence1	IS982	IS982_263|IS982||protein:plasmid:140967	935711	936173	463	1	935711	935730	936154	936173	28	17	20	0	935740	936277	-	538	1.2e-11	1.2e-11	p	1	CCTCCCCATCCAAGCCCTCC:CCTCCTCTCCCAAGCCCTCC
	sequence1	IS5	IS5_319|IS5||WP_008630619	1100227	1101255	1029	4	1100227	1100242	1101240	1101255	24	14	16	0	1100287	1101225	-	939	3.3e-117	3.3e-117	c	4	GGGCTTGCCTAGTAAA:GGGCTTGCCTTGCAAA
	sequence1	IS701	IS701_199	1436390	1437581	1192	3	1436390	1436403	1437568	1437581	28	14	14	0	0	0		1	7.4e-52	-1	c	3	CTCAAAACTTGCAC:CTCAAAACTTGCAC
	sequence1	IS701	IS701_199	1438879	1440070	1192	3	1438879	1438892	1440057	1440070	28	14	14	0	0	0		1	7.4e-52	-1	c	3	CTCAAAACTTGCAC:CTCAAAACTTGCAC
	sequence1	IS256	IS256_162	1439577	1441129	1553	1	1439577	1439603	1441102	1441129	30	23	28	1	1440071	1441111	-	1041	3.1e-166	3.1e-166	c	1	GGGACGCGGAGGT-CCCCGTAGACGAGG:GGAACGAGGAGGTGCCCCGTGGACCAGG
	sequence1	IS5	IS5_319|IS5||WP_008630619	1534401	1535429	1029	4	1534401	1534416	1535414	1535429	24	14	16	0	0	0		1	3.3e-117	-1	c	4	GGGCTTGCCTTGCAAA:GGGCTTGCCTAGTAAA
	sequence2	IS256	IS256_162	6344	7635	1292	1	6344	6383	7596	7635	56	34	40	0	6421	7423	+	1003	4.3e-139	4.3e-139	c	1	CCCATGGTCGTGTCAGGATTTATGTGTATGGGTCCGTGTA:CCCCCGGTCGTGTCAAGATTTATGTGTAAGCGTCTGTGTA
	sequence2	IS3	IS3_271	11334	13083	1750	1	11334	11356	13061	13083	22	17	23	0	11537	12816	+	1280	1.5e-17	1.5e-17	p	1	GCCGTGCCTGTCCGCTCCCCCTC:GCGGTGCCTGGAGGCTTGCCCTC
	sequence2	IS3	IS3_494	16352	16603	252	1	0	0	0	0	0	0	0	0	16352	16603	+	252	1.8e-18	1.8e-18	p	1	-:-
	sequence2	IS3	IS3_168	16718	18498	1781	1	16718	16728	18488	18498	22	11	11	0	16629	18015	+	1387	3.1e-33	3.1e-33	p	1	CCCCCGGGCCA:CCCCCGGGCCA
	sequence2	IS256	IS256_162	58535	59841	1307	2	58535	58568	59808	59841	48	29	34	0	0	0		1	2.1e-175	-1	c	2	GGTCGTGTAAGGATTTATGTGTAAGGGTCCGTGT:GGTCGTGTCAAGAGTTATGTGTAAGAGTCTGTGT
	sequence2	IS1634	IS1634_48	109635	110093	459	1	109635	109674	110054	110093	24	26	40	0	109677	110193	+	517	3.4e-42	3.4e-42	p	1	CCGCTGGGAGAGGGCATCCCAGGCCTCCTCAACGACGACC:CCCCGGGAGGAGGGGGGTCCAGGCCCCTTCAGGAAAGACC
	sequence2	IS630	IS630_386	111234	112030	797	1	111234	111252	112012	112030	22	15	19	0	111136	112088	+	953	1.4e-21	1.4e-21	p	1	CCGGCGGGTGTGGGCGCCC:CCGGGGGGGATGGGCACCC
	sequence2	IS110	IS110_219	116653	116832	180	1	0	0	0	0	0	0	0	0	116653	116832	+	180	2.2e-29	2.2e-29	p	1	-:-
	sequence2	IS256	IS256_162	128945	130251	1307	2	128945	128978	130218	130251	48	29	34	0	129017	130155	+	1139	2.1e-175	2.1e-175	c	2	GGTCGTGTAAGGATTTATGTGTAAGGGTCCGTGT:GGTCGTGTCAAGAGTTATGTGTAAGAGTCTGTGT
	sequence2	IS4	IS4_231	142535	143562	1028	2	0	0	0	0	0	0	0	0	142535	143474	-	940	1.6e-56	1.6e-56	c	2	-:-
	sequence2	IS701	IS701_199	143569	144762	1194	6	143569	143583	144748	144762	26	14	15	0	0	0		1	1.4e-50	-1	c	6	ACTCAAAACTTGCAC:ACTCAAAACCTGCAC
	sequence2	IS630	IS630_386	150455	151534	1080	2	150455	150482	151507	151534	28	21	28	0	150482	151506	-	1025	5.5e-31	5.5e-31	c	2	ATACCCTTTTATGCTAATTCCTTCGTCC:ATACCCTTTCTTGTTGTATTCTTCGTCC
	sequence2	IS256	IS256_162	155640	156985	1346	1	155640	155673	156952	156985	44	28	34	0	155712	156643	+	932	1.7e-132	1.7e-132	c	1	GGTCGTGTAAGGATTTATGTGTAAGGGTCCGTGT:GGTCGTGTCAAAAGTTATGTGTAAGAGTCTGTGT
	sequence2	IS3	IS3_176	159579	161195	1617	1	159579	159594	161180	161195	24	14	16	0	159960	160796	+	837	2.6e-62	2.6e-62	c	1	CGCTGGGCTTGGTGAA:CGCTGGGCCTGGTCAA
	sequence2	ISAS1	ISAS1_192	161432	162918	1487	1	161432	161467	162884	162918	34	28	36	1	161610	162718	-	1109	6.6e-32	6.6e-32	p	1	CCGCCCCCACGAGCCTGGCCGTGGCCCTGGCCCAGG:CCGCCCCCGCGAGCGCGG-CGAGGCCCGAGGCCAGG
	sequence2	IS701	IS701_199	222958	224152	1195	6	222958	222972	224138	224152	30	15	15	0	0	0		1	1.4e-50	-1	c	6	ACTCAAAACTTGCAC:ACTCAAAACTTGCAC
	sequence2	IS630	IS630_386	273699	274777	1079	2	273699	273726	274750	274777	28	21	28	0	0	0		1	5.5e-31	-1	c	2	ATACCCTTTCTTGTTGTATTCTTCGTCC:ATACCCTTTTATGCTAATTCCTTCGTCC
	sequence2	IS5	IS5_197	295690	296500	811	1	295690	295730	296460	296500	30	28	41	0	295752	296121	-	370	3.7e-45	3.7e-45	p	1	CCGCTTCCTCCCTTTGACCTTCTTCGCCCCGTCGTGTCCCC:CCTCCTCCTCCCCAAGGCCTTCCTCGCCGCCCGCTTTCCCC
	sequence2	IS701	IS701_199	371329	372523	1195	6	371329	371343	372509	372523	30	15	15	0	371286	372386	-	1101	1.4e-50	1.4e-50	c	6	ACTCAAAACTTGCAC:ACTCAAAACTTGCAC
	sequence2	IS5	IS5_342	381338	381556	219	1	0	0	0	0	0	0	0	0	381338	381556	-	219	1.8e-24	1.8e-24	p	1	-:-
	sequence2	IS701	IS701_199	394885	396076	1192	6	394885	394898	396063	396076	28	14	14	0	0	0		1	1.4e-50	-1	c	6	CTCAAAACTTGCAC:CTCAAAACTTGCAC
	sequence2	IS4	IS4_231	397203	398336	1134	2	0	0	0	0	0	0	0	0	0	0		1	1.6e-56	-1	c	2	-:-
	sequence2	IS701	IS701_199	412805	413997	1193	6	412805	412818	413984	413997	28	14	14	0	0	0		1	1.4e-50	-1	c	6	CTCAAAACTTGCAC:CTCAAAACTTGCAC
	sequence2	ISAS1	ISAS1_192	416503	418053	1551	1	416503	416530	418025	418053	28	23	29	1	416781	417853	-	1073	3.7e-18	3.7e-18	p	1	CTTGGGGAGGGCGCTTTTG-AGGCCTTCT:CTCGGAGAGGGCGGGTTTGTAGGCCCTCT
	sequence2	IS982	IS982_260	428767	429621	855	2	428767	428778	429610	429621	12	9	12	0	428757	429536	-	780	1.2e-18	1.2e-18	p	2	ATCTTCTGGGTC:ATCCCCTGGATC
	sequence2	ISNCY	ISNCY_257|ISNCY||protein:plasmid:127077	429938	430197	260	1	429938	429978	430159	430197	26	30	41	2	429856	430307	+	452	1e-13	1e-13	p	1	CCGGTCGGGCCACGGTGAGCGAGCGGAGCAAGCACCTGCCC:CCGGT-GGGCCGGGGTCACGGAGAGG-GCCAGGACCTCCCC
	sequence2	IS701	IS701_199	430693	431885	1193	6	430693	430706	431872	431885	28	14	14	0	0	0		1	1.4e-50	-1	c	6	CTCAAAACTTGCAC:CTCAAAACTTGCAC
	sequence2	IS982	IS982_263|IS982||protein:plasmid:140967	433076	434001	926	1	433076	433095	433982	434001	36	19	20	0	433097	433942	-	846	6.5e-12	6.5e-12	p	1	GTGATTCCTTCGTTTGCTAC:GTAATTCCTTCGTTTGCTAC
	sequence2	IS982	IS982_260	434176	435030	855	2	434176	434187	435019	435030	12	9	12	0	434261	435040	+	780	1.2e-18	1.2e-18	p	2	ATCCCCTGGATC:ATCTTCTGGGTC
	sequence2	IS630	IS630_338	435435	437496	2062	1	435435	435466	437467	437496	28	26	32	2	435465	437071	-	1607	2.2e-85	2.2e-85	c	1	CTCCACCCCGTCTCCACCACCTTTCCTCCCCT:CTTCTCCCCGT-TCCGCC-CCTCTCCTCCCCT
*type: type of IS element copy, 'c' for complete IS element and 'p' for partial IS elemen
