# Supplementary material for: Comparative genomic analysis of Thermus provides insights into the evolutionary history of an incomplete denitrification pathway
Source: mLife. 2022 Apr 29;1(2):198–209. doi: 10.1002/mlf2.12009 (PMC10989939; doi:10.1002/mlf2.12009)
Supplement: Supplementary file 8 — Supporting information. [file MLF2-1-198-s012.xlsx]

## Sheet: Sheet1
Table S5. Genomic features of genomic islands (GI) of Thermus.
Strain	Location	GI	Start	End
Thermus amyloliquefaciens YIM 77409T	sequence1	GI_1	157396	184022
	sequence1	GI_2	1697260	1725382
	sequence1	GI_3	1795906	1820910
Thermus antranikianii DSM 12462T	sequence03	GI_1	38061	46006
	sequence06	GI_2	38569	56691
	sequence07	GI_3	93186	97647
Thermus aquaticus Y51MC23T	sequence1	GI_1	59557	72925
	sequence1	GI_2	141630	175433
	sequence1	GI_3	1043793	1083494
	sequence1	GI_4	1241294	1282054
	sequence1	GI_5	1438635	1458523
Thermus arciformis CGMCC 1.6992T	sequence02	GI_1	13541	38132
	sequence09	GI_2	28329	42565
Thermus brockianus GE-1T	sequence1	GI_1	809792	815514
	sequence1	GI_2	1252209	1259532
	sequence1	GI_3	1324018	1349451
	sequence1	GI_4	1461046	1497772
	sequence1	GI_5	1906663	1943931
Thermus caldifontis YIM 73026T	sequence01	GI_1	247422	260534
	sequence02	GI_2	113588	121483
	sequence05	GI_3	72599	81726
	sequence06	GI_4	46288	72830
Thermus caldilimi YIM 78456T	sequence1	GI_1	831813	836943
	sequence1	GI_2	901710	909426
	sequence1	GI_3	1275909	1301159
	sequence1	GI_4	1364430	1372284
	sequence1	GI_5	1987641	1994269
	sequence1	GI_6	2071279	2084334
	sequence1	GI_7	2245044	2267498
Thermus caliditerrae YIM 77777T	sequence1	GI_1	56445	76352
	sequence1	GI_2	628802	637721
	sequence1	GI_3	855005	877428
	sequence1	GI_4	1806361	1822892
	sequence1	GI_5	1888577	1913638
Thermus composti JCM 19902T	sequence05	GI_1	52988	63761
	sequence11	GI_1	62238	67425
	sequence12	GI_1	31975	45817
	sequence19	GI_1	17665	32499
Thermus filiformis ATCC 43280T	sequence01	GI_1	297346	308236
	sequence03	GI_2	34089	45034
	sequence03	GI_3	54143	87411
	sequence04	GI_4	67826	92834
	sequence04	GI_5	100375	124749
Thermus igniterrae ATCC 700962T	NA
Thermus islandicus DSM 21543T	sequence01	GI_1	31477	48495
Thermus oshimai DSM 12092T	sequence02	GI_1	33390	44812
	sequence02	GI_2	130167	145118
	sequence04	GI_3	89268	109662
	sequence05	GI_4	151324	160614
Thermus parvatiensis RL	sequence1	GI_1	312698	321924
	sequence1	GI_2	389049	396877
	sequence1	GI_3	403623	422585
	sequence1	GI_4	1089151	1099932
	sequence2	GI_5	31388	37124
Thermus scotoductus SA-01T	sequence1	GI_1	148113	161919
	sequence1	GI_2	752182	778362
	sequence1	GI_3	952257	962874
	sequence1	GI_4	1165915	1178961
	sequence1	GI_5	1197903	1204909
	sequence1	GI_6	1302457	1331726
	sequence1	GI_7	1503922	1586009
	sequence1	GI_8	1604058	1611330
Thermus sediminis L198	sequence1	GI_1	208062	213883
	sequence1	GI_2	376003	385804
	sequence1	GI_3	1236026	1245517
	sequence1	GI_4	1254364	1267567
	sequence1	GI_5	1400769	1413815
	sequence2	GI_6	35767	55397
Thermus tengchongensis YIM 77401T	sequence1	GI_1	326169	341041
	sequence1	GI_2	515972	528351
	sequence1	GI_3	1255513	1356847
	sequence1	GI_4	1963559	1975535
	sequence2	GI_5	2347	6831
	sequence2	GI_6	93184	99200
	sequence2	GI_7	147778	150642
Thermus tenuipuniceus YIM 76954T	sequence04	GI_1	66498	85128
Thermus thermamylovorans CFH 72773T	sequence04	GI_1	106164	134257
	sequence22	GI_2	10867	13472
Thermus thermophilus HB27	sequence1	GI_1	133850	160738
	sequence1	GI_2	555835	564038
	sequence1	GI_3	1348331	1360353
	sequence1	GI_4	1365272	1390913
	sequence1	GI_5	1467472	1474309
	sequence1	GI_6	1775457	1792446
	sequence2	GI_7	66923	75960
	sequence2	GI_8	180192	190145
Thermus thermophilus HB8T	sequence1	GI_1	336299	341454
	sequence1	GI_2	435191	457409
	sequence1	GI_3	1463279	1472985
	sequence1	GI_4	1668295	1712099
	sequence1	GI_5	1744485	1762870
	sequence1	GI_6	1792839	1798568
	sequence2	GI_7	104030	121032
	sequence2	GI_8	202082	213243
Thermus thermophilus JL-18	sequence1	GI_1	171722	177650
	sequence1	GI_2	300031	337416
	sequence1	GI_3	741075	773448
	sequence1	GI_4	1428507	1441435
	sequence1	GI_5	1745253	1748618
	sequence1	GI_6	1752426	1787491
	sequence1	GI_7	1847114	1851862
	sequence3	GI_8	27413	34927
Thermus thermophilus SG0.5JP17-16	sequence1	GI_1	497699	512689
	sequence1	GI_2	1809220	1816057
	sequence2	GI_3	23940	30806
	sequence2	GI_4	345023	372443
	sequence2	GI_5	381338	394898

## Sheet: Sheet2
	Contig/Scaffold	Size (bp)	Tnps*
Tamy_YIM77409	CtgIS_56e87b63_1	2055291	43/48
	CtgIS_56e87b63_2	28537	0/2
	CtgIS_56e87b63_4	26348	2/2
	CtgIS_56e87b63_5	18027	2/2
	CtgIS_56e87b63_6	14167	1/1
