# Supplementary material for: Comparative genomic analysis of Thermus provides insights into the evolutionary history of an incomplete denitrification pathway
Source: mLife. 2022 Apr 29;1(2):198–209. doi: 10.1002/mlf2.12009 (PMC10989939; doi:10.1002/mlf2.12009)
Supplement: Supplementary file 9 — Supporting information. [file MLF2-1-198-s010.xlsx]

## Sheet: 工作表1
Table S6. The number of genes in Thermus genomes annotated to different COG functional categories.
COG categories	COG categories ID	T. amyloliquefaciens YIM 77409T	T. antranikianii DSM 12462T	T. aquaticus Y51MC23	T. arciformis CGMCC 1.6992T	T. brockianus GE-1	T. caldifontis YIM 73026T	T. caldilimi YIM 78456T	T. caliditerrae YIM 77777	T. composti JCM 19902T	T. filiformis ATCC 43280T	T. igniterrae ATCC 700962T	T. islandicus DSM 21543T	T. oshimai DSM 12092T	T. parvatiensis RL	T. scotoductus SA-01	T. sediminis L198	T. tengchongensis YIM 77401	T. tenuipuniceus YIM 76954T	T. thermamylovorans CFH 72773T	T. thermophilus HB27	T. thermophilus HB8T	T. thermophilus JL-18	T. thermophilus SG0.5JP17-16
Translation, ribosomal structure and biogenesis	J	143	140	138	142	137	137	145	138	137	139	143	140	140	152	139	137	138	137	137	138	139	139	139
Transcription	K	80	88	77	92	88	80	96	85	78	83	84	93	87	84	88	76	100	81	79	76	82	88	89
Replication, recombination and repair	L	86	106	124	139	103	87	106	107	89	116	95	117	100	130	93	98	133	80	89	101	102	113	121
Chromatin structure and dynamics	B	2	2	2	2	2	2	2	2	2	2	2	2	2	3	2	2	2	2	2	2	2	2	2
Cytoskeleton	Z	1	0	2	1	1	1	0	1	0	0	0	1	1	0	0	0	0	0	1	0	0	0	0
Cell cycle control, cell division, chromosome partitioning	D	22	19	23	23	22	20	18	22	20	22	20	22	24	26	18	20	21	20	21	20	22	22	23
Defense mechanisms	V	18	25	24	26	24	20	29	21	27	29	24	28	22	29	34	25	35	25	23	20	20	22	22
Signal transduction mechanisms	T	66	66	56	74	74	65	77	70	60	59	64	66	68	60	77	52	78	70	64	58	51	57	58
Cell wall/membrane/envelope biogenesis	M	65	66	75	63	76	63	79	70	75	75	65	85	62	81	71	77	67	63	76	71	67	67	78
Cell motility	N	8	6	7	8	9	8	6	7	6	6	8	6	10	13	7	6	8	6	6	9	6	8	7
Intracellular trafficking, secretion, and vesicular transport	U	22	21	21	21	24	21	24	23	21	22	23	21	24	29	24	20	27	23	21	25	22	24	22
Posttranslational modification, protein turnover, chaperones	O	75	73	77	83	74	78	82	83	73	78	88	82	84	84	79	76	83	82	77	73	74	73	81
Energy production and conversion	C	137	155	130	152	157	141	166	144	143	136	145	137	154	155	156	147	159	144	161	133	136	144	147
Carbohydrate transport and metabolism	G	102	115	96	116	137	94	148	103	112	115	104	130	112	113	115	118	125	143	102	108	112	118	134
Amino acid transport and metabolism	E	203	219	212	230	236	213	249	215	219	223	240	247	239	240	236	214	222	216	230	208	203	225	228
Nucleotide transport and metabolism	F	63	62	58	65	65	62	67	65	53	66	65	62	66	64	64	61	68	64	64	58	57	55	57
Coenzyme transport and metabolism	H	98	99	104	99	115	101	104	104	106	109	102	88	102	127	101	103	114	101	97	107	107	107	107
Lipid transport and metabolism	I	81	94	85	87	94	85	89	86	85	92	87	83	96	93	84	79	101	89	91	86	85	92	87
Inorganic ion transport and metabolism	P	86	97	86	98	103	94	118	91	97	91	101	102	101	100	107	104	110	112	94	91	85	99	99
Secondary metabolites biosynthesis, transport and catabolism	Q	44	58	43	52	53	50	54	45	47	45	59	44	59	44	54	40	55	51	57	48	52	60	51
General function prediction only	R	257	258	238	268	277	246	265	251	234	248	261	259	267	266	266	232	287	265	251	249	246	268	257
Function unknown	S	119	131	145	134	137	130	141	137	125	125	122	134	132	131	143	132	152	141	130	134	129	136	131
