# Supplementary material for: Comparative genomic analysis of Thermus provides insights into the evolutionary history of an incomplete denitrification pathway
Source: mLife. 2022 Apr 29;1(2):198–209. doi: 10.1002/mlf2.12009 (PMC10989939; doi:10.1002/mlf2.12009)
Supplement: Supplementary file 10 — Supporting information. [file MLF2-1-198-s002.xlsx]

## Sheet: Sheet1
Table S7. Protein sequences of NarG for Figure 4
Sequence ID	Accession number	Species	Phylum	Sequence
AP011529.1_2079	AP011529.1	Deferribacter desulfuricans SSM1	Deferribacteres	MSIKITKNSWFEILKSSEERKWEELYRSRWEHDKVVRSTHGVNCTGSCSWNVFVKDGLVVGEVQATDYPAIGGDIPMTEPRGCARGASFSWYLYSPIRVKYPYIRGKLLDLWLDAKKKYDDPVDAWASIVEDTEKRNSYMVKRGKGGFRRIDYESALELIAASNIYTIKKYGPDRIIGFSPIPAMSQISYAAGSRYLNLIGGVVMSFYDWYCDLPLASPQVWGEQTDVCESADWFNSSYTVLMGSNVNVTRTPDAHYLYESKMKGGKIVVMSPDYSSVTKGADLWIKINKGQDGAFWLAVNHVILNEFYNKSITGYFDDYVRKYTDLPFLVYLDENNDSYEMGRMVRASDFENTEREENAEWKYAVIDLESKNVVFPYGSIGFRWAQDEKNKFKWRLIN…
CP000115.1_784	CP000115.1	Nitrobacter winogradskyi Nb-255	Proteobacteria	MSWILDLVNPRERKWEEFYRNRWSHDNVFRSTHGVNCTGGCSWAIYVKDGIITWEMQQTDYPLLERSLPPYEPRGCQRGISASWYVYSPIRVKYPYVRGPLYDLWKEAKASHPDPVQAWASLVGDEQKRSRIQKARGKGGFRRAKWEELVELIAAAALYTARKYGPDRVMGFSPIPAMSMLSYAAGSRFLQLFGGVNMSFYDWYADLPTSFPEIWGDQTDVCESADWYNSKFIVSMAANMNMTRTPDVHFISEARTEGTKFVVLSPDFSQIAKYCDEWIPIQAGQDTALWMAANHVILKEYYIDRQVPYFIDYVKRYTDLPFLVELEPNGNTYKTGRLLRSNRVARYKDVENGEWKMLVLDTATGEPRAFKGQVGDRWGSTHGKWNLSAEDTLDNSPID…
CP000386.1_1232	CP000386.1	Rubrobacter xylanophilus DSM 9941	Actinobacteria	MSEPTNPLLRGMQYLARTERRSGGHGELSARDREWERAYRQRWQHDRVVRSTHGVNCTGSCSWKIYVKDGIITWETQQTDYPSNGPDMPEYEPRGCPRGASFSWYTYSPLRIKYPYVRGALLEAYREAKGRTGDPVEAWASVVEDPEKARRYKAARGKGGLERASWEEAAEIIAAAHVYTIKKYGPDRVVGFSPIPAMSMVSYSGGTRFLSLIGGVIPSFYDWYSDWPPASPQIWGDQTDVPESADWWNASYLMMWGSNVPITRTPDAHFMTEARYKGQKVVVVSPDYSDHTKFADHWLPVQPGTDGALAMAMGHVILKEFYVERQVPYFLEYAKKHTDLPMLVTLRERGGAWVPDRFLRATDLGDGSENAEWKTVLLDAAGGGPVVPNGSMGFKYGEE…
CP000529.1_3774	CP000529.1	Polaromonas naphthalenivorans CJ2	Proteobacteria	MSHFLDRLSHFSNPREAFSGDHGVTTAEDRTWEDAYRNRWAHDKIVRSTHGVNCTGSCSWKIYVKGGIVTWETQQTDYPRTRWDMPNHEPRGCARGASYSWYLYSANRVKYPMIRARLLKHWREARLTLPPVEAWAAVVQNDAKRRDYQSVRGLGGFVRSTWEEVNELIAASNVYTIKQHGADRIIGFSPIPAMSMVSYAAGSRYLSLIGGVCMSFYDWYCDLPPSSPQVWGEQTDVPESADWYNSSFIIAWGSNVPQTRTPDAHFFTEVRYKGCKTVAITPDYSEVAKLSDLWMHPKQGTDAAVAMAMGHVILKDFYFGGNGQPRSAYFDDYARRYTDLPMLVMLKEHTLENGSTVLVPDRYVRASDFNGNLGQANNPDWKTVAFDASGKVVLPNGAI…
CP001089.1_197	CP001089.1	Geobacter lovleyi SZ	Proteobacteria	MANERIKDDHSPCDRGWEEFYRNRWQHDKVVRSTHGVNCTGGCSWMVHVKDGIVGWELQANDYPQFNGDLPNHEPRGCPRGISFSWYLYSPLRVKHPYMRGVLIDLWRQARAVHDDPVEAWKSIVENSESRESYVSKRGMGGFRRASWDEANELIAASSLYTAKKHGPDRVIGFSPIPAMSMISYAAGTRFLQLLGGVAMSFYDWYCDLPPASPQVWGEQTDVNESADWYNASYIVLCGSNVPMTRTPDAHFMTEARYRGTKVVVMSPDYSMASKFADAWLPVEQGHDGAFWMAVNHVILTEFYANRQVPFFDEYVRKYTDLPFLVKLIEKDGALLQGEFLRAADLERGEGIENADWTLCVGDSAGKVRFPHGSVGSRWSKQEGNWNLDMVDLVDGGDI…
CP001089.1_2649	CP001089.1	Geobacter lovleyi SZ	Proteobacteria	MADNRIKDESCCGGRDWEEFYRNRWQYDKVVRSTHGVNCTGGCSWMVHVKDGIVGWELQANDYPQLSGDIPNHEPRGCPRGISYSWYLYSPLRVKYPYLRGALLDRWQEARAQHDDPVTAWASIVENPDRRASYTSQRGMGGFRRADWETVVELIAASTVYTAKKHGPDRIIGFTPIPAMSMISYAAGTRFLQLLGGVCMSFYDWYCDLPPASPQVWGEQTDVCESADWYNASYIVLCGANLPQTRTPDSHFMTEARYRGAKVVVMSPDLNIASKFADTWLPVEQGHDGAFWMALNHVLLKEFYVDRQVPFFEEYARTYTDLPFLVKLEQRDGIWQAGEHLRASELERSAGMEQGEWILCVSDASGKIRIPKGSLGMRWDSKPGNWNLDMTDVLDNQPI…
CP001657.1_2249	CP001657.1	Pectobacterium carotovorum subsp. carotovorum PC1	Proteobacteria	MSKFLDRLRYFKQLAEPFSDGHGQTLNTNRDWEDGYRSRWQHDKIVRSTHGVNCTGSCSWKIYVKNGLVTWETQQTDYPRTRPDLPNHEPRGCPRGASYSWYLYSANRLKYPMMRKRLLKLWREAKLTHSDPVDAWASIVNDPEKTKYYKQIRGRGGFVRSDWNEVNELIAASNVYTAKTFGPDRIIGFSPIPAMSMVSYAAGARYLSLLGGVCLSFYDWYCDLPPASPMTWGEQTDVPESADWYNSSYIIAWGSNVPQTRTPDAHFFTEVRYKGTKTVAVTPDYAEIAKLCDQWLNPKQGTDSAMALAMGHVILKEFHLDKPSQYFSEYVRQYTDLPMLVMLEPREDGYYAAGRMLRASDLVDNLGQDNNPQWKTIAIDDESGNLTAPQGSIGYRWGD…
CP001778.1_5175	CP001778.1	Stackebrandtia nassauensis DSM 44728	Actinobacteria	MRILADAGDTLLKLGVHLNRTPVTEDLRAQFKTGGRDGDVFYRDRWSHDKVVRSTHGVNCTGSCSWNVYVKDGIITWETQATDYPSVGPDRPEYEPRGCPRGAAFSWYTYSPTRVRYPYGRGVLVEMYREARARLGDPVAAWAEITTDPAKRHRYQSARGKGGLVRIEWDEALEIAAAAHVHTIKSYGPDRIAGFSPIPAMSQVSHGVGARFVNLLGGSMLSFYDWYADLPVASPQVFGDQTDVPESADWWDAAYLMLWGSNVPVTRTPDAHWMAEARYRGQKVVVVAPDYNDATKFADEWLAPHPGTDGALAMAMGHVILKENFVDDTVEAFDAYVRKYTDLPFLIELSEQDGYLTPGKFLTAARLGQSHETAAEWKPVFLDEADDRPVCPNGTIGHR…
CP001899.1_319	CP001899.1	Ferroglobus placidus DSM 10642	Euryarchaeota	MAERIKDVYSPELRSWEEFYRNRWQYDKVVRSTHGANCTGSCSWFVYVKDGIVTWELQATDYPSFNPDVPNYEPRGCQRGISASWYLYSPLRPKYPYVRGVLLDLWREAKEKHKDPVEAWKSIVENPELRNKYVRKRGMGGFRRSSWDEVVEIIAAATIYTVKKYGPDRVIGFTPIPAMSMISYASGARFLQLLGGVCLSFYDWYCDLPPASPQIWGEQTDVNESADWYNAGFIAIMGSNLNMTRTPDTHYLSEAKYRGAKVVVFSPDYSQVSKFADVWIPIEQGHDAAFWMAANHVIMKEFYFDKETPYFIEYVKKYTDLPFLVKLKQEGDVFVFDRFLRASEIERGKDLKNAEWILCVMDEKGEIRIPNGSIGFRWGEEGKWNLEMRDAVDGEEIDV…
CP001968.1_2074	CP001968.1	Denitrovibrio acetiphilus DSM 12809	Deferribacteres	MKTIKKPEWFQLIESNKERNWEELYRNRWQHDKIVRSTHGVNCTGSCSWNVYVKDGLVTGEIQATDYPQIGGDIPRLEPRGCARGASFSWYLYNPMRVKYPYIRGILLDLWENAKKKNSDPVAAWASIVENKNNRNAYVKSRGKGGFRRADREVVNEIIAASNIYTIKKYGPDRIIGFSPIPAMSQVSYAAGSRYLNLIGGVVMSFYDWYCDLPSASPQVWGEQTDVCESADWYNSGYTVVMGSNVSVTRTPDAHYLKESKHGGTKVVVLSPDFSTVSNTADLWVPVKKGEDGAFWMAVNHVILSEFYHKRKIPYFEEYARKFTDLPCLVVLEKDSTGFRGGKFLRASDVAESASEERAEWKTAVLDEKSGEIMFPKGSMGYRWAEKSTDKQKWRLEHI…
FP565575.1_657	FP565575.1	Candidatus Methylomirabilis oxyfera	candidate division NC10	MGWIQDLFKPERREWEDFYRNRWQYDRIVRSTHGVNCTGGCSWEVYVKDGIIVWEMQQTDYPMLEDKLPPYEPRGCQRGISASWYVYSPIRVKYPYIRGPLLDFWREAKQQHENPVEAWRSIVEDESKRKRYQRARGKGGFRRASWDEALEIVAAACLYTAKKYGPDRLFSFSPIPAMSYLSYAAGSRFTQLFGGASMSFYDWYADLPNQFPETWGDQTDVCESADWYNSKFIVSVGANLNMTRTPDVHFISEGRYEGAKFVVVAPDFNQVAKYSDWWIPVKAGEDNAMWMAVNHVILKEFHADRTIDYFIDYLTRYSDGPFLVKLDTASDGSVKPGRLLTAGEIERYSGEEHNAWKFLIQDSLSGELRSPKGAVGHHWGSRKGRWNLKLEDSLDDSRI…
CH672427.1_126	CH672427.1	Nitrococcus mobilis Nb-231	Proteobacteria	MGWIQDLVNPKTRRWEEFYRNRWQHDNIFRSTHGVNCTGGCSWAIYVKDGIITWEMQQTDYPLLGRGEGGRGIPPYEPRGCQRGISASWYVYSPIRVKYPYARGVLLDFWREARSSHNNPVEAWSSIVTDENKRKRWQKARGKGGFRRTSWDELLELIASACLYTAQKYGPDRVMGFSPIPAMSMLSFAAGQRFLQLFGGATISFYDWYADLPNSFPEIWGDQTDVCESADWYNSKFIVSMASNLNMTRTPDVHFISEARHEGAKFVVLSPDFSQVSKYADWWIPVKKGQDLGIWMAVGHVIYTEFYVKRQVPYFIDYVTRYTDMPFLVKLEKDGDSYRPGRYLTSEEVKKYKKQENAAWKQLVLDRKSNETRCPKGQVGHRWAKQHGQWNLKMEDALD…
CH672427.1_3188	CH672427.1	Nitrococcus mobilis Nb-231	Proteobacteria	MGWIQDLINPKTRRWEEFYRNRWQHDNIFRSTHGVNCTGGCSWAIYVKDGIITWEMQQTDYPLLGRGEGGRGIPPYEPRGCQRGISASWYVYSPIRVKYPYGKGVLLDFWREARSSHNNPVEAWSSIVTDENKRKRWQKARGKGGYRRTTWDELLELIASACLYTAQKYGPDRVMGFSPIPAMSMLSYAAGSRFLQLFGGVNMSFYDWYADLPNSFPEIWGDQTDVCESADWYNSKFIVSMASNLNMTRTPDVHFISEARHEGAKFVVLAPDFSQVSKYADWWIPVKKGEDLGLWMAAGHVIYTEFYVKRQVPYFIDYVTRYTDMPFLVKLEKDGDGYRPGRYLTSEEVKKYKKQENAAWKQLVFDRKSNEARCPKGQIGHRHGKHGQWNLKMEDGLDN…
CP002272.1_2324	CP002272.1	Enterobacter lignolyticus SCF1	Proteobacteria	MSKLLDRLRYFKQKGETFANGHGQVMNNNRDWEDSYRQRWQFDKIVRSTHGVNCTGSCSWKIYVKNGLVTWETQQTDYPRTRPDLPNHEPRGCPRGASYSWYLYSANRLKYPQIRKSLIALWREALAQHSDPVLAWDAIMQDPEKCRRYKQARGHGGFVRSTWEELNPLIAAANVWTIKRYGPDRVAGFSPIPAMSMVSYAAGTRYLSLLGGTCLSFYDWYCDLPPASPMTWGEQTDVPESADWYNSSYIIAWGSNVPQTRTPDAHFFTEVRYKGTKTIAITPDYSEVAKLCDQWLAPKQGTDSALAMAMGHVILKEFHLDNPSDYFLNYCRRYTDMPMLVLLDARDDGSYEPGRMLRASDLVDNLGEANNPQWKTVALNAAGVPVAPNGSIGFRWGEQ…
CP002479.1_2437	CP002479.1	Geobacter sp. M18	Proteobacteria	MSHNRIKDDCSARNRQWEELYRNRAQYDKVVRSTHGVNCTGGCSWMVHVKDGIVGWELQANDYPQFDGSIPNHEPRGCTRGISFSWYLYSPMRVKHPYLRGALLDRWNEAKKLNADPVEAWASIVENPESRASYTGQRGMGGFRRGDWETVTEIIAASSIYTAKKHGPDRVIGFSPIPAMSMISYAAGSRFLQLFGGVAMSFYDWYCDLPPASPQVWGEQTDVNESADWYNASYIVLCGSNVPMTRTPDAHYLTEARYRGTKVVVMSPDYSMASKFADAWLPVEQGHDGAFWMALNHVILKEFYVERQVPFFEEYVTRYTDFPFLVELTPEGGGGQAPAEPVPGIWRQGELLRASRFERSASLEHAEWSLCVADKSGEVRVPHGSLGSRWSKQEGRWNL…
CP002432.1_2465	CP002432.1	Desulfurispirillum indicum S5	Chrysiogenetes	MSWIQDIIDPQARTWEDFYRNRHQHDRVVRSTHGVNCTGSCSWNVAVKDGIVAWEMQATDYPPLAGEIPPYEPRGCQRGASCSWYLYSPLRVKYPYLRGVLQDLWREARSQHDDPVDAWTSIVESPESRRAYQQARGKGGFRRIDWEEALEMIAVSTIYTIKKYGPDRVIGFSPIPAMSMLSYAAGSRFLQLLGGVNLSFYDWYCDLPNASPEIWGEQTDVAESADWYNSKFIAVMGANLGMTRTPDVHFLAEARHNGTKVAVLSPDLNMTSKYGDWWIPVHASQDGAFWMAVNHVILKEYHHEAPTPAFLDYVKRYTDSPFLIELEKRQDSWQPGRMVPAAKLTPYREVENGEFKFLVWDETSSAPRMPLGSLGFRWQERKGEWNLKMEDGLDGKPIS…
CP002593.1_4283	CP002593.1	Pseudonocardia dioxanivorans CB1190	Actinobacteria	MTLDADGGPAPRAGTDGPAADALLRAGRFFTRRTTSDDLRAVFARGGREGDVFYRDRWSHDKVVRSTHGVNCTGSCSWKVYVKDGIITWETQQTDYPSVGPDSPEYEPRGCPRGAAFSWYTYSPTRVRYPYVRGVLVEMFREARARLRDPVAAWAEVTGDPAKRRRYQSARGKGGHVRVSWDEAVEIVAAAHVHTIRTYGPDRVAGFSPIPAMSMVSHAVGSRFIELIGGAMTSFYDWYADLPVASPQVFGDQTDVPESGDWWNATYLLMWGSNVPITRTPDAHWMAEARYRGQKVVVVSPDYADNTKFADTWLPAQPGTDGALAMAMGHVVLREFFVDRRVPFFVDYVRRYTDLPFLVTLEERDGAHVPGRFLTAADLGDTGEGAEWKTVLVDGRTGD…
FP929003.1_3009	FP929003.1	Candidatus Nitrospira defluvii	Nitrospirae	MMQLSRRQFLKVSAGTVAVAAVADKALALTALQPVVEVNNPLGEYPDRSWERVYHDQYRYDSSFTWVCSPNDTHACRIRAFVRNGVVMRVEQNYDHQTYEDLYGNRGTFAHNPRMCLKGFTFHRRVYGPYRLKGPLMRKGWKQWMDDGSPELTSDVKRKYKFDSRFLDDMVRVSWDTAFTYVAKGLIVIGTRYSGEAGARRLREQGYAPEMIEMMKGAGVRTFKHRAGMPILGMMGKHANTRFNNCVLPLLDSWIRKVNPDQAQGGRYWNNYTWHGDQDPSQPWWNGTQNCDVDLSDMRFTKLNTSWGKNFVENKMPEAHWKLESMERGARLVIITPEYNPTASRADYWIPVRPETDGALFLGASKIILDENYQDIDFIKGFTDMPLLVRTDTLQYLDP…
CP002839.1_2514	CP002839.1	Halopiger xanaduensis SH-6	Euryarchaeota	MSDGEADAEDGGLNLTRRELGAAAAGLAGASGLGFLGYRRLSPEEAADDEGGPEVEMNPLEEYPNEEWDQKYRDIWEPDDSYMLTCTPNDTHNCYLEATVKNGQITRLGPSMNYGEATDLQGNQSSQRWDPRVCNKGLAMVERFYNERRVKAPMIREGFKQWVDDGFPRDDDGSMPTEYAQRGEDDFVEVSQEEAHEYAAQTFLELAQQYSGESGMESLLEQGYDERVVEETQGAGVRTMKFRGGMPLLGVIKLFGQYRNANSMALLDNYVRDVSEDEALGAMGLDNYSFHTDLPPGHTMVTGQQTVDFDLASIEYADHIVLDGINYLTSKMADCHWLTEAKLKGSKLTGIFTDYNATASKCDELITVRPATDSALFLGAARVIMEQELYDTEYVRKHT…
CP019285.1_466	CP019285.1	Halobiforma lacisalsi AJ5	Euryarchaeota	MTDSEHEHDRRSLDEVRTDGGASISRRELLGGAGAAGIAGFAGCSRLFDDGQADQEPGDGETAFSNPLAEYPNREWEDHYRDVWDVDDTYYLACRPNDTHNCYLEANVKNGVVTRLGPSMNYGDAEDLYGNEASDRWDPRVCQKGLSMVERFYGERRVTSPMIRQGFKDWVDEGFPRDEDGSMPEEYAQRGEDSWYEASWDEAYEYAAAAFVEIADHYSGDEAQEMLLEQGYDERVVEEMQGVGTRTMKFRGGMPMLSTLGLFGEYRFANSMALLDHHVRGVSEDDALGAVGGDNYSFHTDLPPGHPMVTGQQTVDFDLANVEYADHIVMAGMNWICTKMADSHWLTEAKMRGAKVTGIYTDYNATASKCDELVIIRPATDTALFLGVSQQIIANGDYD…
CP007029.1_1615	CP007029.1	Thioalkalivibrio paradoxus ARh 1	Proteobacteria	MSHFLDRLTFFNRVKDHFSNGHGEVTREDRRWEDGYRQRWQHDKIVRSTHGTNCTGSCSWKIYVKNGLVTWETQQTDYPRTRPDLPNHEPRGCQRGASYSWYLYSANRVKYPLVRSRLVKLWREARRTLGPVEAWESIVEDSAKTRSYKSMRGLGGFVRAEWDEVNEIIAAANAYTAKEYGPDRIYGFSPIPAMSMVSYAAGSRYLSLIGGACGSFYDWYCDLPPSSPQTWGEQTDVPESADWYNSTFLMMWGSNVPQTRTPDAHFMTEVRYKGTKTVVVSPDYAEATKFADIWLHPKQGTDAALAMAMGHVILREFHVEHPSDYFRQYAREKTDFPFLVLLDRQDGHYVNGRFLRASDLADQAGQDNHPEWKMLALDERSGALVVPNGSVGFRWGEKG…
CP003372.1_3545	CP003372.1	Natrinema pellirubrum DSM 15624	Euryarchaeota	MANRDRSVDSANERSAEGTSVSRRTLLGGAGAAGVAGFAGCLRLFTDDGEGNGNGTSTASKLNPLTEYPNREWESHYRDVWDVDDTYYLACRPNDTHNCYLEANVKNGVVTRLGPSMNYGEAEDLYGNQASDRWDPRVCQKGLSMVERFYGERRVTSPMIRQGFKDWVDEGFPREEDGSMPEEYAKRGEDSWYEASWDEAYEYAAKTFLELADHYSGADAQELLLEQGYDDRVVEEMQGVGTRTMKFRGGMPMLSTIGLFGEYRFANSMALVDHHVRDVGEDEALGGVGGDNYTFHTDLPPGHPMVTGQQTVDFDLANVEYADNIVLAGINWMCTKMADSHWLTEARMNGANVTGIFTDYNATSSKCDELVIIRPATDSALFLGVAQQIIATDGYDAEF…
JH815593.1_1228	JH815593.1	Staphylococcus massiliensis CCUG 55927	Firmicutes	MVKFGLNFFKPTEKFNGDWSVLENKSREWEKMYRERWSHDKVVRTTHGVNCTGSCSWKVFVKNGVITWENQQIDYPSCGPDMPEFEPRGCPRGASFSWYEYSPLRVKFPYVRGKLWDLWTAAMDEHQDPIKAWASIVEDPDKAKIYKSARGKGGHIRVSWKEISKLIAAQLIYTIKKDGPDRIAGFTPIPAMSMISYASGARFINLLGGEMLSFYDWYADLPPASPQIWGEQTDVPESSDWYNAAYIMMWGSNVPLTRTPDAHFMTEVRYKGTKVVSVAPDYAENVKFADDWIAPNPGTDAAVAQAMTHVILQKYYIDEPSEVFINYAKQYTDMPFVIMLDEDENGLKAGRFLRASDLGHATEKGEWKPVVLDNLTNNLVVPNGTMGQRWEEGKKWNLK…
BAFS01000214.1_10	BAFS01000214.1	Nocardia asiatica NBRC 100129	Actinobacteria	MFGQSCAPLYSRNIHPIAQLEGDVVVNSRTQGRVPSAPATDAGDALLRLGKYFHRGEVSADQRTLHKVGGRSADEFYRDRWSHDKVVRSTHGVNCTGSCSWKIYVKDGVITWESQQTDYPSVGSDKPEYEPRGCPRGASFSWYTYSPARVRYPYVRGTLLELYREAKSRLKDPVLAWGELVEDPEKSRSYKAARGKGGFVRAEWWEAAEIAAAAHVYTIKQYGPDRVAGFSPIPAMSMVSHAVGARFISLLGGSMLSFYDWYADLPVASPQVFGDQTDVPESADWFDAGYLIMWGSNVPVTRTPDAHYMTEARYRGQKVVVVSPDYADNTKFADEWVPARPGTDAALAMAMGHVVLKEFFIDRSTPRFLDYIKRFTDLPYLITLDERDGEYVPGKFLTA…
CM001773.1_690	CM001773.1	Providencia sneebia DSM 19967	Proteobacteria	MSKFLDRFRYFKQLGETFSGNHGQELNVNRDWEDGYRSRWQHDKIVRSTHGVNCTGSCSWKIYVKNGLVTWETQQTDYPRTRPDLPDHEPRGCPRGASYSWYLYSANRVKYPMVRKRLLKLWREAKAEHQDPVNAWSSIINDPKKAQSYKQARGHGGFVRSSWSEVNELIAAANVTTIKEFGPDRIIGFSPIPAMSMVSYASGARYLSLIGGACLSFYDWYCDLPPASPMTWGEQTDVPESADWYNSSYIIAWGSNVPQTRTPDAHFFAEVRYKGTKTVAVTPDYAEIAKLCDHWLNPKQGTDSAMAMAMGHVILKEFHVERQAEYFREYVRTYTDMPMLVMLDEREDGTYAGGRMLRAADLMDSLGEEKNAEWKTIAIDEATGELCVPQGSMGFRWDE…
CP003989.2_1089	CP003989.2	Thioalkalivibrio nitratireducens DSM 14787	Proteobacteria	MGDRSKEFSKSRRHFLQLAGAAGFGAVATPGAVLAQFRYLAPTRVENPLAHYPDRNWEHIYRDIYRSDGSFVFTCAPNDTHNCLLRAFYKNKVLTRIEPTYGYHKATDLEGNQASARWDPRCCQKGLVLTRRLYGDRRVKGAFLRKGFKDWVDEGFPRDATTGMPPKHFLNRGWDSWVKVSHEEAADYHARTLRSIAETYSGEQGRRHLEAQGYHPSMIDAMDGAGTRTMKVRGGMAKLGAARLLGTFRMGNSLALLDHHVRGVGPDEAKGAGAWDSYSFHTDLPPGHTMVCGDQTNDFEFHDADNAEMIVVWGMNWICTKMPDSHWLTEARLKGAKTVAVTVEYSATANKCDEVLVIRPGTDPALALGMAGVIIREGIYDKDFVRRYTDLPALVRMDT…
AOIN01000023.1_91	AOIN01000023.1	Natrialba chahannaoensis JCM 10990	Euryarchaeota	MDCGRIARGGSKRRYGGEGGTMSDDTDAGVGSDLSLTRRELGAAAAGVAGASGLGLLGYRRLTRDGEVGAADDTMNPLEEYPNQEWEDHYRDVWEPDDSYMLTCTPNDTHNCFLEASVKNGEITRLGPSMNYGEAEDLYGNQATSRWDPRVCNKGLAMIERFYSDRRVKAPMVREGFMEWYEDGFPRDDDGSMPEEYANRGEDDWIEVDHEEAYEIAAEAFIEIADQYSGESGMQALLEQEYDERVVDQTQGVGVRSMKFRGGMPLLGPIKLFGQYRTANSMALLDHHVRDVDEGEALGAVGLDNYSFHTDLPPGHPMVTGQQTVDFDLANVEYADHVILCGINYLTTKMADCHWLTEARLKGTKITGIFTDYNATASKCDELITLRPATDSALFLGAA…
AOIQ01000015.1_5	AOIQ01000015.1	Halovivax asiaticus JCM 14624	Euryarchaeota	MGEDGELELSRRELGAAAAGTAVASGLGILGYRRLTREGDPGEDGPMNPLAEYPNEGWDQKYRDIWEPDDSFVLTCTPNDTHNCYLEATVKNDQITRLGPSMNYGEAMDLDGNQASQRWDPRVCNKGLAMVERFYDERRVKAPMVREGFMQWVEDGFPRDADGSMPEAYARRGEDGFVEVSHEEAHELAARTFLELAEYYSGEDGTESLLDQGYDERVVEETRGAGVRTMKFRGGMPLLGVIKLFGQYRNANSMALLDNHVRDVSEDEALGAMGLDNYSFHTDLPPGHTMVTGQQTVDFDLASIEYADHIVLDGINYLTSKMADCHWLTEAKLKGSTVTGIFTDYNATASKCDEVVTVRPATDSALFLGAARILIKDELYDEAYVRKHTDLPLLVRLDE…
AOIB01000013.1_9	AOIB01000013.1	Natronococcus amylolyticus DSM 10524	Euryarchaeota	MSESEDDAGIEMTRRELGAAAAGVAGASGLSLLGYRRLSGDADETAEEGPMNPLEEYPDREWEEHYRDVWEPDSSYMLTCTPNDTHNCYLEASVKNGQVTRLGPSMNYGEATDLDGNQATQRWDPRVCNKGLAMVERFYSDKRVQAPMVREGFAEWVEEGFPRNDDGSMPEEYANRGEDNWVEMEFDEAYELAAEAIYNIAENYNGDAGAQRLLEQDYDERVVEETDSIGTQVLKFRGGMPLLGMIRLMGMYRVANQMALVDQHIRDVDAEEAVGGVGLDNYSWHTDLPPGHTMVTGQQTVDFDLVNVEYADHVILAGINFLTTKMADCHWLTEARLKGTKVTGVFTDYNATASKCDELVVLRPGTDSALFLGAAKIIIEEEQYDEDYVRRFTDLPMLV…
AOIB01000028.1_132	AOIB01000028.1	Natronococcus amylolyticus DSM 10524	Euryarchaeota	MASDEFDPASETPLADGPSRRSVLKAGAVAASTALAGCTLPGAGDDEEPDEPFNVFEEYPDRDWEEFYRDIWAVDDTFMLTCTPNDTHNCYLEAQVTNGTITRLQPSMGYGEATDLQGNQASSRWDPRVCQKGLAMIERFYGDRRVHAPMVREGFLEWVEDGFPREDDGSMPEEYAQRGEDGWEEVSFEEAYELAAETILELADHYSGDDGQQSLLEQGYDERVVEETGGAGIQTMKFRGGMPLLGLIRLMGMYRVANQMALVDHHVRDVDEDEAIGGVGLDNYSWHTDLPPGHTMVTGQQTVDFDLSNVEYADHIVLMGMNWICTKMADSHWLTEARMKGADVTGVFTDYAATATKCDEVITVRNGTDTALLLGAARQIIEEDMYDAEFVRQHTDLPL…
AOIA01000158.1_39	AOIA01000158.1	Natronococcus jeotgali DSM 18795	Euryarchaeota	MAEDDAGLEMTRRELGAAAAGVAGASGLGLLGYRRLSDDADETTDEGPMNPLEEYPNRDWEEHYRNVWEPDDSYMLTCTPNDTHNCYLEASIKNGQITRLGPSMNYGEATDLEGNQASQRWDPRVCNKGLAMVERFYGERRVHAPMVREGFMQWVDDGFPRDDDGSMPEEYAQRGEDDFVEVSQDEAHEYAARAFLEIAEQYSGDSGMQRLLEQDYDERVVEETQGAGVRTMKFRGGMPLLGVIKLFGQYRNANSMALLDNYVRDVSEDEALGAMGLDNYSFHTDLPPGHTMVTGQQTVDFDLASIEYADHIVLDGVNYLTSKMADCHWLTEAKLKGSKLTGIFTDYNATASKCDELITVRPATDSALFLGAARVIIEQELYDEEYVRKHTDLPLLVRM…
AOMA01000005.1_23	AOMA01000005.1	Halobiforma nitratireducens JCM 10879	Euryarchaeota	MSGDAKPNDDSAAGSDGGLDLTRRELGAAAAGIAGASGLGLLGYRRLGQETAGDAEDGPMNPFEEYPNDDWDEKYREVWDRDDSFILTCTPNDTHNCYLEGSVKNGEITRLGPSMNYGEAEGLNGEEATKRWDPRVCNKGLAMIERFYSDQRVKAPMVREGFKQWVEDGFPREDDGSMPQEYANRGEDSWEEVDFDEAYELAARTILEIAEHYNGDDGVQDLLEQDYDERVVEETDGIGTQTLKFRGGMPLLGMIRLMGMYRVANQMALVDEHVRDVDPDEAVGGVGLDNYSWHTDLPPGHTMVTGQQTIDFDLVNVEYADHVVLSGINWLTTKMADSHWLTEARLKGTKITGVFTDYNATASKCDELVVLRPGTDSALFLGAAKIIMEEEQYDEDYVR…
AOMA01000012.1_11	AOMA01000012.1	Halobiforma nitratireducens JCM 10879	Euryarchaeota	MTDRERTTVDGPAEGDADLEDGLLSRRFVLKTGAAASTAALAGCGDLLTEEDEAAELNPFEEYPDRDWEGHYRDVWDVDDSYMLMCRPNDTHHCYLEASVKNGTVTRLGPSMNYGGAEDLYGNEASDRWDPRVCQKGLAMIERFYGDRRVQAPMIREGFREWVDDGFPRDDDGSMPEEYAQRGEDSWYEADWDEAYEYAAEAILEIAEHYSGDDGQEMLLEQGYDERVVEEAQGAGTRCMKFRGGMPLLGPIALFGQYRFANSMALTDHHVRGVDEDDALGSVGGDNYSFHTDLPPGHPLVTGQQTVDFDLANVEYADNIVLCGMNWIATKMADSHWLSEARMKGANVTGIFTDYNSTSYMCDELVVVRPGSDPALFLGVAREIMDNEWYDEEFVRSNT…
KB467824.1_885	KB467824.1	Janthinobacterium sp. CG3	Proteobacteria	MSHFLDRLKFFNKPKETFSNGHGAVVDEDRTWENAYRQRWQHDKIVRSTHGVNCTGSCSWKVYVKNGLITWETQQTDYPRTRPDLPNHEPRGCPRGASYSWYVYSAQRVKYPMVRGRLMEMWREARRTMDPVTAWDYISQNPERAKRYKEVRGLGGFVRAKWDEANEIIAAANALTIKKYGPDRVVGFSPIPAMSMVSYAAGTRYLSLIGGVALSFYDWYCDLPPASPQVWGEQTDVPESADWYNSTYLMVWGSNVPMTRTPDAHFYTEVRYKGTKTVAVSSDYGEMVKFGDIWLAPKQGTDAALAMAMGHVILKEFHAEGQSAYFRGYAKQYTDFPMLVMLKEANGTLVPEYFLRASHLANNLDESNNPEWKTLLIDDASGDVIAPSGSIGFRWGESG…
CP004143.1_2854	CP004143.1	Pseudomonas denitrificans ATCC 13867	Proteobacteria	MSFFIDRLRYLVKRPPEFAGGHGETRDESRDWEDGYRQRWQFDKIARSTHGVNCTGSCSWKIYVKNGLVTWETQQTDYPRTRPDLPNHEPRGCPRGASYSWYLYSANRLKYPMVRKALVQLRREALATHKDPVLAWASIVEDPQKAKQYKSIRGRGGFVRADWDEMQTLVAAANVYTVKTYGPDRVAGFSPIPAMSMVSYASGTRYLSLIGGVCLSFYDWYCDLPPASPQVWGEQTDVPESADWYNSGYIIAWGSNVPQTRTPDAHFFTEVRYKGTKTIAITPDYAEISKLCDEWMSAKQGTDSALAIAMGHVIFKEFHLEQPSAYFTDYIRRYTDMPILVELEQREDGSLVPGKQLRASDFDGNLAQANNPEWKTVAWDESGDRLVVPRGSIGFRWGE…
KB895419.1_302	KB895419.1	Paenibacillus terrigena DSM 21567	Firmicutes	MNKSNPLLQKLKFFRKRDKNSEGWSELSPADRSWEEMYRNRWQHDKVVRSTHGVNCTGSCSWKIFVKDGIVTWETQQTDYPTTGPDMPEFEPRGCPRGASFSWYLYSPLRVKYPYIRGKLLHLWREAKSKYNDPVAAWKSIVQDDHKKLTYKSARGKGGMVRASWDEVSEIISASMIHTIKQNGPDRVIGFSPIPAMSMVSYAAGSRFLSLVGSPLLSFYDWYADLPPASPQIWGDQTDVPESSDWYNSSYLLVWGSNLPMTRTPDAHFMTEARYRGTKVVSISPDYAEFVKFADKWLPAKQGTDGALAMAMGHVILNEFYVQQRTSYFENYSKKYTDFPFLVLLQEQGGAITVDRFLTAKDLGIETNNAEWKTVLIDESTGELRIPNGTIGSRWGEEG…
AQXC01000005.1_94	AQXC01000005.1	Corynebacterium propinquum DSM 44285	Actinobacteria	MTTSTTDSSASSNSNGPKTNPLFKLGAYLRKGEATDSGQQLFLKGGRQADVFYRNRWAFDKMVRSTHGVNCTGSCSWKVYVKDGVITWESQAVDYPTTGNDMPEYEPRGCPRGASFSWYTYSPTRVRYPYARGVLVDMFREEKKKHGDSVLAWRAIQEDPEKRRAYISQRGKGGLIRISYEEAIDIASAAHVYTIRKYGPDRINGFTVIPAMSQVSYGAGMRFLQSIGGVALSFYDWYADLPPASPQTFGDQTDVPESGDWYNSSYLMMWGSNIPVTRTPDAHFMVEARYKGTKVVVVSPDFADNTKFADEWARIQPGTDAALAFSMGHVILKTFHVDRQEPYFLNYMRKYTDSPFLVALDKRDDGTYTPGKFLTASQVSDDTLKESPNATHRGLVMEE…
AQVV01000001.1_130	AQVV01000001.1	Nitrospina sp. AB-629-B18	Nitrospinae/Tectomicrobia group	MRLNRRKFLQVSAGVATAMALTSKKVGAQLKPVVKVGNPLDTYPDRRWEEVYRDQYKYERSFTYCCSPNDTHQCRVRGFVRNGILMRIEQNYDHHKVRDLYGNQADAAWNPRMCLRGMTYPRRAYGPYRNKYPMIRVGWKQWADDGFPYLDKEARDKYKMTSRGTDEFVRMSWDQTFTYLAKGHVAVAKAYSGQRGAQRLKNEGYQPEIIEAMGGSGPRTFKYRGGMGLLGVVGKYGVYRLANQVALLDSIIRGRGPGKVLGGRAWSNYTWHGDQAPGHSWTHGMQTSDIDFADHRYAKMTIQWGKNLIENKMPEAHWYTEIMERGGTLVAIAPEYNPPATKADYWVPVRAGLSDISLFLGCAKIIMDEGLVDIDYVKDYTDMPLLVRTDSLIRLHPED…
KB900536.1_1368	KB900536.1	Thioalkalivibrio thiocyanodenitrificans ARhD 1	Proteobacteria	MVDRFDGVSLSRRRFLKLAGVAGFGALAAPGELLAQFRYLAPVKVDNPLAAYPDRGWEQIYRDIYRSDGSFVFTCAPNDTHNCLLRAYYKNKVLTRIEPTYGYSKATDLYGNTASSRWDPRCCQKGLVLTRRLYGDRRVRGAFLRKGFKEWVDKGFPRDRRTGMPPKEMLNRGWDSWVKVSHEEAARYHAKALANIAETYSGDAGRSYLEAQGYHPSMIDAMEGAGTRTMKVRGGMAKLGAARLLGTFRMGNSLALLDHHVRGVGPGEAKGAGAWDSYSFHTDLPPGHTMVCGDQTNDFEFHDAENAELIVIWGMNWICTKMPDSHWLTEARLKGTKTVAVTVEYSATANKCDEVVVIRPGTDPALALGMAGVIMREGLYDKDFVRRYTDLPALVRMDT…
KB906246.1_21	KB906246.1	Thioalkalivibrio sp. ALD1	Proteobacteria	MADIPLSRRRFLQLAGLAGFGAATYPGALLAQFRFLSPVSVENPLADYPDRDWEQMYRDLYRTDGSFVFTCAPNDTHNCLLRAYYKNKVLVRIEPTYGYGKATDLYGNQASHRWDPRCCQKGLVLTRRLYGDRRVKGAFLRKGFKDWVDRGFPRDAETGKPPGELLNRGWDGWIKVDFEEAAQYHAKALKNIAEIYSGDQGRRYLEAQGYESSMIDAMEGAGTRTMKYRGGMAKLGATRILGNFRMGNSMALLDHHVRGVDPDEAKGSGAWDSYSWHTDLPPGHTMVCGDQTNDFEFHDCENAEVVIAWGMNWICTKMPDSHWLTEARLKGAKTIGVTVEYSATANKCDDVIVIRPGTDPALALGAAGVIMREGRYDESFVKGYTDLPALVRMDTLERL…
KB911262.1_24	KB911262.1	Hyphomicrobium zavarzinii ATCC 27496 ZV-622	Proteobacteria	MSYLFDKLSHFHKKPQPFADGHGALTEESRKWEQAYRQRWQHDKIVRSTHGVNCTGSCSWKIYVKNGLVTWETQQTDYPRTRADLPNHEPRGCARGASYSWYIYSANRLKYPLVRRALWERWLAIREMQPDPVLAWADLQAKPQERRAYQLARGHGGFIRATWEGVNELIAAANIYTAKKWGPDRVVGFSPIPAMSMVSYAAGARYLSLLGGVCMSFYDWYCDLPPSSPQTWGEQTDVPESADWFNAGLLMMWGSNVPQTRTPDAHFLTEARYKGTTTIAVCPDFSEASKLADVWMAPKQGTDAALAMAMGHVILKERYVDKQEPYFQNYARDYTDMPLLVMLEERNGKLTAGRFLRAADLPGNAGETNNPDWKTLAFSESGKELVVPKGSIGFRWGEE…
ARVV01000001.1_783	ARVV01000001.1	Methyloversatilis discipulorum RZ18-153	Proteobacteria	MSHFLDRLTHFSAPKESFSGDHGIATGEDRSWEDAYRDRWAHDKIVRSTHGVNCTGSCSWKIYVKGGIVTWETQQTDYPRTRWDMPNHEPRGCARGASYSWYLYSANRVKYPMVRGRLLKTWREARLKHGPVEAWASIVENDAKRRDYQQVRGLGGFVRSSWDEVNELVAAANVYTIKKHGPDRIIGFSPIPAMSMVSYAAGSRYLSLIGGVCMSFYDWYCDLPPSSPQIWGEQTDVPESADWYNSTYIIAWGSNVPQTRTPDAHFFTEVRYKGAKTVAVTPDYAEISKLADLWLHPKQGTDAAVAMAMGHVILKEFYFEKRSAYFDDYARRYTDLPMLVLLKEQTLPNGKTVMVPDRYVRASDFNGKLGQANNPEWKTVAFDENGRVVLPNGAIGFRW…
KE150418.1_595	KE150418.1	Staphylococcus sp. HGB0015	Firmicutes	MARFGLNFFKPTEKFNGNWSVLEHKSREWEKMYRERWSHDKVVRTTHGVNCTGSCSWKVFVKNGVITWENQQIDYPSCGPDMPEFEPRGCPRGASFSWYEYSPLRVKYPYVRGKLWELWTEALETYQDPIKAWASIVENEEKARIYKSARGKGGHVRASWKDVAQLISAQLIYTIKKDGPDRIAGFTPIPAMSMISYAAGARFISLLGGEMLSFYDWYADLPPASPQIWGEQTDVPESSDWYNASYIMMWGSNVPLTRTPDAHFMTEVRYKGAKVVSVAPDYAENVKFADNWLAPNPGTDAALAQAMTHVILQTYYEDEPSEMFINYAKQYTDMPFIIRLDQDDKGYKAGRFLRSSDFGSQSENSEWKPVVLDSLTDTIQVPNGTMGQRWEDGKQWNLK…
KE150446.1_307	KE150446.1	Corynebacterium pyruviciproducens ATCC BAA-1742	Actinobacteria	MTNPLLRFGSYLRGGDTDADNHEMYLTGGRDADVFYRDRWSYDKVVRSTHGVNCTGSCSWKVYVKDGVITWESQQTDYPTSGPNMPEYEPRGCPRGAAFSWYTYSPTRIRYPYVRAQLIDMYRDAKKRLKDPVLAWRDIVEDPLKAKAYKSARGKGGMIRVDYEEALEIAAAAHVDTVREYGPDRVAGFSVIPAMSMISYGAGARFLQLIGGVNLSFYDWYADLPPASPQMYGDQTDVPESGDWYNSTYLIMWGSNIPLTRTPDAHFMVEARYSGQKVVVVSPDFADNTKFADEWLRANPGTDGALAMAMGHVILNEFHVKEQTPYFLDYMKRFTDSPFLVELDRYEEEAGSSTTFVPGKFLTAAELNDEQLVSSANAEHRLLVMDKSGHVVDPGGTVA…
CP009914.1_5286	CP009914.1	Mycobacterium sp. VKM Ac-1817D	Actinobacteria	MVDSHAGSATPGDALLRLGRYFHRGEVSADQRTLHKIGGRSADDFYRDRWAHDKVVRSTHGVNCTGSCSWKIYVKDGVITWESQQTDYPSVGADKPEYEPRGCPRGASFSWYTYSPARVRYPYIRGVLLEYYREAKERLKDPVLAWADIVEDPEKSKRYKTARGKGGFVRAEWWEAAEITAAAHVHTIKKYGPDRVAGFSPIPAMSMVSHAVGARFISLLGGSMLSFYDWYADLPVASPQVFGDQTDVPESADWFDAGYLIMWGSNVPVTRTPDAHYMTEARYRGQKVVVVSPDYADNTKFADEWLPARPGTDAALAMAMGHVILKEFFVEKQTLYFTDYVKKYTDLPFLITLTERDGRLLPGKFLTAADLGGEHADTEASSSKTVLLDQAGRPVVPNG…
AULS01000008.1_20	AULS01000008.1	Microbacterium luticocti DSM 19459	Actinobacteria	MTPDIRTAHPATDGPLAEALLSLSRYIRPGEISKDQRTLFLQGGRDGDVFYRDRWSHDKVVRSTHGVNCTGSCSWKVYVKDGIITWETQQTDYPSVGPDSPEYEPRGCPRGAAFSWYTYSPTRVRYPYIRDTLLELYRTAKRTHPDPVDAWASIVEDPEASAAYKHARGKGGLVRVNWDEAVEIVSAAHVHTVKTYGPDRVAGFSPIPAMSMISHGAGARFLNLLGGTILSFYDWYADLPVASPQVFGDQTDVPESADWFNAGYLIMWGSNVPVTRTPDAHFMTEARYRGQKVVVVSPDYTDNTKFADEWVSPHPGTDAALAIAMGHVILTEHFVNTRTPRFEDYMRRYTDAPYLVTLEQRGDRLVPGKFVTASDLDSDAAAAPRAEFKPVLFDQAGAP…
AUAN01000024.1_4	AUAN01000024.1	Veillonella magna DSM 19857	Firmicutes	MKSIFQKYKYMTPKETSANGHAQTFEGGREWEDMYRDRWSYDKVVRSTHGVNCTGSCSWNVFVKNGIVTWENQNHDYPETSPDMPDFEPRGCPRGASFSWYMYSPLRVKYPYVRGELANLWREARKTAPNALAAWKSIVEDPDKAKSYKEARGMGGFVRSNWEEASEIVAASMLYTAQTYGPDRNFGFSPIPAMSMLSYAAGARFMNLMGGACLSFYDWYADLPPASPQVWGDQTDVPESSDWYNSGYIITWGSNVPQTRTPDAHFLTEVRYKGTKVVSVSPDYAESTTAADTWLNARAGSDAALAMAMGHVILKEYYIDNPTPMFLDYAKQYTDFPFLVTIEEKDGHYVPGQMLSANMMGSKAKHSEFQYFVVDELSRKMVIPNGCMGHRWTRKEKWN…
ATMI01000001.1_57	ATMI01000001.1	Tatumella saanichensis NML	Proteobacteria	MSKLLDKLRYFKQKQSTFAGDHGQTLNSNRDWEQGYRQRWQHDKVVRSTHGVNCTGSCSWKIYVKNGLVTWETQQTDYPRTRPDMPDHEPRGCPRGASYSWYIYSANRLKYPLIRKALVSLWREAKQQFSDPVDAWQSIINDDQKAAAFKRARGKGGFVRADWQEVNELIAAANIWTVKTYGPDRVAGFSPIPAMSMVSYAAGSRYLSLMGGTCLSFYDWYCDLPPASPMTWGEQTDVPESADWYNASYIIAWGSNVPQTRTPDAHFFTEVRYKGCKTVAITPDYSEVAKLSDQWLAPKQGTDAALAMAMGHVILSEFHQQNPSDYFLNYCRRYTDMPMLVMLEPQEGGHYSAGRLLRAADLVDNLGESNNPDWKTVALDTRGEPVVPNGSAGFRWGEK…
CP006254.2_655	CP006254.2	Geobacillus genomosp. 3 JF8	Firmicutes	MNQKPTPFWQKLKYFGRSEKIAGHAELSPYGRDAEKTYRRRWQHDKVVRTTHGVNCTGSCSWKVHVKDGIIAWETQQTDYPTTGPDMPEYEPRGCPRGASFSWYTYSPLRVRYPYVRGALLKLWKEALAHEGDPVAAWKAIVEDPEKAKRYKRARGKGGFVRAAWDDVYTMIAASLIYTIQTYGPDRIFGFSPIPAMSMVSYAAGARFLNLIGGALLSFYDWYADLPPASPQIWGEQTDVPESSDWFNSSYMIVWGSNLPQTRTPDAHFYVEARYRGTKVVAISPDYAEFVKFADNWLPVQPGMDGALAMAMTHVILKEFYVDQTADYFMNYAKTYTDLPFLVMLNNQGNRYTAGRFLRASDLGMPLQYAEWKTVIWDERSQTFAVPNGTIGHRWENNG…
HG315690.1_1820	HG315690.1	Halopiger sp. IIH3	Euryarchaeota	MSDDDSGLDLTRRELGAAAAGIAGASGLGYLGFRRLGQETDEDAEEADPMNPLEEYPNTEWEEHYRNVWEPDDSYMLTCTPNDTHNCYLEAAVKNGEITRLGPSMNYGEATDLEGNQASQRWDPRVCNKGLAMVERFYNERRVKAPMIREGFKQWVDDGFPREDDGSMPEEYANRGEDDFVEVSQAEAHEYAARTFLELAEHYSGEEGMQRLLEQGYDERVVEETQGAGVRTMKFRGGMPLLGVIKLFGQYRNANSMALLDNYVRDVSEDEALGAMGLDNYSFHTDLPPGHTMVTGQQTVDFDLASIEYADHIVLDGINYLTSKMADCHWLTEAKLKGSKLTGIFTDYNATASKCDELITVRPATDSALFLGAAREIIEEGLYDEDYVRKHTDLPLLVR…
CBQR020000025.1_92	CBQR020000025.1	Paenibacillaceae bacterium G5 WGS	Firmicutes	MKKSNPLKQKLSFFRKKESVSEGWSEVTTVDRSWEDMYRDRWHHDKVVRSTHGVNCTGSCSWKIFVKNGIVTWETQQTDYPTTGPDMPEFEPRGCPRGASFSWYLYSPLRVKYPYIRGKLLHLFREAKRQHGGDPVAAWASIVENEEKKLIYKSVRGKGGMVRATWEEANEIIAASMLYSIKQYGPDRIIGFSPIPAMSMVSYAAGSRFLSLLGSPLLSFYDWYADLPPASPQIWGDQTDVPESSDWYNSSYLLVWGSNLPMTRTPDAHFMTEARYRGTKVVSISPDYAEFVKFADKWLPAKQGTDGALAMAMGHVILNEFYAQNRTPYFESYAKKYTDFPFLVMIREQDGAVTAPDRFLTAKDLGIDTTNPEWKTVLLAENTGKLHIPNGTIGSRWGE…
AWNK01000001.1_345	AWNK01000001.1	Chrysiogenes arsenatis DSM 11915	Chrysiogenetes	MSWIQDIVNPNARKWEEFYRGRHQHDRVVRSTHGVNCTGSCSWNIAVKEGIVAWEIQATDYPPLAGDVPPYEPRGCQRGASCSWYLYSPLRVKYPYLRGALLDLWQEARAQHADPLAAWTSIVEDEEKRRRYQQARGKGGFRRFDWESALEMIAASTLYTVKKYGPDRVIGFSPIPAMSMLSYAAGSRFLQLLGGVNLSFYDWYCDLPNASPEIWGEQTDVAESADWYNSKFITVMGSNPGMTRTPDVHFLAEARHNGTKVVSLSPDLNMSSKYADWWIPVHASQDGAFWMAVNHVILKEFHHQAQTPAFLDYLTRYTDSPFLICLEQHDGEFKAGRMLPAGQTPRYRESENGEFKYLVWDSKSNAARMPLGTLGFRWQQKKGEWNLNLRDGLDNAELT…
KI421415.1_16	KI421415.1	Desulfuromonas sp. TF	Proteobacteria	MSWIKDIINPKARGWEEFYRNRYQHDKVVRSTHGVNCTGSCSWNVHVKDGIVAWEMQATDYPRLEEGIPAYEPRGCQRGISTSWYVYSPLRIKYPYLRGALVDLWRDAKAKHQDPVAAWASIVDDEASRRRYQQARGKGGFRRATWDEALEIIAASTIHTIAKYGPDRVIGFSPIPAMSMLSYAGGSRFLQLLGGVNLSFYDWYCDLPNASPEIWGEQTDVAESADWYNSKYIVAMGSNLSMTRTPDVHFAAQARHNGSKMVVLSPDYSMTSKYADWWIPAHAGQDGAFWMAANHVILTEFHHARQTPYFLNYLKRYTDSPFLVALDKGEDGAWRPGRMLAASSLERYGEAENGDFKYLVWDETSDAPRMPLGTLGFRWQQQKGQWNLELKDGLDGSEI…
AWXP01000024.1_14	AWXP01000024.1	Proteus hauseri ZMd44	Proteobacteria	MSKFLDRFRYFKQLGDTFSKDHGQTLNVNRDWEDGYRSRWQHDKIVRSTHGVNCTGSCSWKIYVKNGLVTWETQQTDYPRTRPDLPDHEPRGCPRGASYSWYLYSANRVKYPMVRKRLIKLWREAKAQHRDPVDAWASIVGSPEKTKSYKQARGRGGFVRSSWSEVNEIIAASNVFTAKEFGPDRIIGFSPIPAMSMVSYAAGARYLSLIGGACLSFYDWYCDLPPASPMTWGEQTDVPESADWYNASYLIAWGSNVPQTRTPDAHFFTEVRYKGTKTVAVTPDYAEIAKLCDQWLNPKQGTDSAMAMAMGHVILNEFHVKRQTEYFSNYVRTYTDMPMLVMLDKHDSGKLVAGRMLRASDLVNNLDQEKNPEWKTIAIDEKTQQLVAPQGSMGFRWEG…
JOMG01000002.1_2626	JOMG01000002.1	Pelobacter seleniigenes DSM 18267	Proteobacteria	MSWIKDIIDPKARAWEEFYRNRNQCDKVVRSTHGVNCTGSCSWNVHVKDGIVGWELQTTDYPALEDGIPPYEPRGCQRGISFSWYLYSPLRVKYPYLRGTLVDLWRKAKEEHQDPVAAWTSIVEDPAKRKSYQQARGKGGFRRAGWDEAEEIIAASTIYTIKKHGADRLVGFSPIPAMSMLSFAAGTRFLQLMGGVNLSFYDWYCDLPNASPEVWGEQTDVSESADWYNSKYIAVMGSNVNMTRTPDAHFLVEARHNGSKVTVLSPDFSMTSKHADWWIPAHAGQDGAFWMAVNHVILSEFHHQAKTAYFIDYLKRYTDTPFLIRLTEKDGVYQAGRMATAANIEQYADDENADFKYLVWDESQDRPKMPLGTLGFRWQKKKGEWNLQMKDGQDGSDIT…
JMFO01000003.1_38	JMFO01000003.1	Candidatus Magnetobacterium casensis MYR-1	Nitrospirae	MANISRRNFLKAATGGVMLTALAAKEALALNALEPAVGVADPLSHYPNRGWEKVYRDIYKPDSSFVFMCTPNCTHNCYLKAYVKNGVVVRVGPSQNYHKATDVYGTKASQRWDPRHCNKGIALVRRFYGDRRVKGAMVRKGFLQWVEKGFPRDENGMPPAEMFRRGEDQFVQVPWDKAYEIAAKTFTEVATRYSGKEGAEFLKRQDYDAGMIDKMGGAGTRTMKFRGGMPVLGSIKLYGQYRNANSMALLDKHVRKVSDDDAKGSMGLDNYSWHTDLPPGHPMVCGQQTIDFDLSNVEYCNIAVCWGINWISTKMPDGHWLTEARLKGKKVIVIATEYSSTCSKADEIVVIRPGTDPALALGIAQVLIKENLYDKGFVKTHTDLPMLVRMDNGNVLKAR…
JOJN01000014.1_30	JOJN01000014.1	Marmoricola aequoreus NRRL B-24464	Actinobacteria	MSLDSPMQQALISGRRFFTKAEVSDDQRSLHKKGGRDGDAFYRDRWSHDKVVRSTHGVNCTGSCSWKVYVKDGIITWEAQQTDYPSAGPDRPEYEPRGCPRGAAFSWYTYSPTRVRYPYVRGVLLEMFRAAKQQYGDPVVAWGSIVQDEEQARVYKKARGKGGLVRASWDEVAEIVAAAHVYTVKRWGPDRIAGFSPIPAMSPVSYTSGARFLELIGAPMLSFYDWYADLPNASPQMFGDQTDVPESGDWWDAGYLMMWGSNVPTTRTPDAHWMTEARYRGQKVIAVAPDYAESVKFADEWVSPAPGTDGALAMGMGHVILKEYFVDSTTRFFADYTKQFTDLPHLVCLEPSADGSYRPGKFLVEGDLGGTSENAMWKPALIDADTGEVRVPHGSIGDR…
CP009238.1_1039	CP009238.1	Basilea psittacipulmonis DSM 24701	Proteobacteria	MSQFLDRLQFFKRHKELFSNGHGLVTDESRKWEDGYRSRWSQDKIVRSTHGVNCTGSCSWKVYVKNGLITWETQQTDYPRTRPDLPNHEPRGCPRGASYSWYVYSAQRVKYPMIRGVLANMWRQARKTMSPVEAWRSIVEDPVKAKLYKSKRGLGGFVRATWDEASEMVAAANAYTVKSFGPDRVVGFSPIPAMSMVSYAAGARYLGLIGGVPLSFYDWYCDLPPSSPQVWGEQTDVAESADWYNSNYLMVWGSNVPMTRTPDAHFYTEVRYKGTKTVAVSSDFGEMAKFGDIWLAPKQGTDAALAMAMGHVVLKNFFIEKPSDYFLDYTKRYSDFPVLVQLKKDEQGRLLPGYFLRASQLSEHADCQNPDWKTLLIDAKTGKMVVPNGSIGFRWDNSQ…
KN050823.1_129	KN050823.1	Mycobacterium sp. UNC280MFTsu5.1	Actinobacteria	MAESAGSQATAKSSPPAMAGDALLRLSKYFHRGEISGDQRSIHKVGGRSADDFYRDRWAHDKVVRSTHGVNCTGSCSWKIYVKDGVITWESQQTDYPSIGADKPEYEPRGCPRGASFSWYTYSPARVRYPYVRGLLLDYYREAKERLQDPVLAWADVVEDPVKAKAYKSARGRGGFVRAEWWEAAEIAAAAHVYTVKTYGPDRVAGFSPIPAMSMVSHAVGARFISLMGGSMLSFYDWYADLPVASPQVFGDQTDVPESADWFDAGYLIMWGSNVPVTRTPDAHYMTEARYRGQKVVVVSPDYADNTKFADEWLPANPGTDAALAMSMGHVILKEFFLEKNTPYFTDYVKKYTDLPFLVSLTERDGRLVPGKFLTAADLGGEYADTEAAVSKPVLLDAD…
LM994660.1_2354	LM994660.1	Bacillus sp. KW-12	Firmicutes	MAKQKNKLFDHFKHLRRGNVINKGWTEESPRSRDAEEIYRRRWQHDKIVRSTHGVNCTGSCSWKIYVKDGIITSETQQTDYPSTGDDYPEYEPRGCPRGASFSWYTYSPARVKYPYVRSDLYELWKAERSVEENPIKAWENIVTNPQKRNKYVKTRGKGGFVRADWKELCELISSSIIYTIKKYGPDRVAGFSPIPAMSMVSYAGGARFLSLIGATILSFYDWYADLPPASPQVWGEQTDVPESADWYNAKYFIIWGTNLPQTRTPDAHFMVEARYNGTKVVGVSPDYAEYDKFADIWLPARAGTDGALAMAMTHVILNEFYVKQQIPYFIDYVKRFTDLPFLVTLKQTGNEYRTDNFLRASDISDKQKLAEWKTVVWDEDANKMEIPNGSQGFRWDDD…
JPKR02000004.1_260	JPKR02000004.1	Tatumella morbirosei LMG 23360	Proteobacteria	MSKLLDKLRYFKQKEGTFSQEHGQMMNSNRDWEDGYRQRWQHDKIVRSTHGVNCTGSCSWKIYVKNGLVTWETQQTDYPRTRADLPNHEPRGCPRGASYSWYIYSANRLKYPLVRKQLIRLWREALQQHSDPVMAWDSIVNDEAKSASYKQARGRGGFVRSDWNELNQLIAAANIWTVKNYGPDRVAGFSPIPAMSMVSYAAGTRYLSLMGGTCLSFYDWYCDLPPASPMTWGEQTDVPESADWYNSAYIIAWGSNVPQTRTPDAHFFTEVRYKGTKTVAITPDYAEVAKLSDHWLAPKQGTDAALAMAMGHVILKEFHITNPSDYFLNYCRRYTDMPMLVLLEHTSEGYYRPGRLLRAADLPENLGETNNPDWKTVAFNQQGQLVIPNGSAGFRWGQQ…
JTAK01000005.1_114	JTAK01000005.1	Pseudomonas flexibilis JCM 14085	Proteobacteria	MSHFIDRLKYLTKRPPEFADGHGETRDENREWEDGYRQRWQYDKIVRSTHGVNCTGSCSWKVYVKNGLVTWETQQTDYPRTRPDLPNHEPRGCPRGASYSWYLYSANRLKYPLIRKPLIQLWRAALEQHKDPVDAWASIVEDPAKTRLYKHDRGHGGFVRADWDEMQTLIAAANVYTVKQYGPDRVIGFSPIPAMSMVSYAAGTRYLSLIGGVCLSFYDWYCDLPPSSPQTWGEQTDVPESADWYNSGYIIAWGSNVPQTRSPDAHFFTEVRYKGTKTVAITPDYAEVSKLCDEWLSPKQGTDAALAIAMGHVIFKEFHLENPSGYFTDYVRRYTDLPMLVELELRDDGSYVPGRQLRASDFVANLGQNNNPQWKTVAWDETGDRLVVPRGSIGFRWGE…
LADZ01000068.1_28	LADZ01000068.1	Flavobacteriales bacterium BRH_c54	Bacteroidetes	MSWIEDIISPKTRKWEEFYRNRWQYDKVVRSTHGVNCTGGCSWAIHVKDGIVVWEMQQIDYPQFNKEVPPYEPRGCQRGISYSWYLYSPIRVKYPIMRGALLDLFNAEKEATGGDLVKAWENLQKDPVKRARYQRARGKGGFRRVRWDEALDLIAAANIYTVQKYGSDRIIGFAPIPAKSMLSYASGARYLQLMGGVNLSFYDWYCDLPNAYPEIWGEQTDVCESADWFISKFIVSMGANLGMTRTPDIHFFSEARHNGTKTVVMSPDFSMVTKHADQWIPVHAGSDGAFWMAVTHVILQEYHVNKKTPYFINYVKRYTDCPFLVRLNKEGDKLVPGRMVRANEMASYKDIDNGDWKFLNFDTKTNNLVVPIGSMGQRWDGKDGNWNLTYTDDVTGAEY…
LAEZ01000007.1_41	LAEZ01000007.1	Halomonas sp. HG01	Proteobacteria	MSHFLDRLKYLTRRPDDFAGGHGETRDETRDWEDGYRARWQHDKVVRSTHGVNCTGSCSWKIYVKNGLVTWETQQTDYPRTRPDLPNHEPRGCPRGASYSWYLYSANRLKHPLIRKPLLALWREALAEHGDPVNAWASIVEDPAKARQYKRARGMGGFVRADWDELNGLIAASNVYTAKQYGPDRIIGFSPIPAMSMVSYAAGSRYLSLIGGVCMSFYDWYCDLPPASPMTWGEQTDVPESADWYNSGYIIAWGSNVPQTRTPDAHFFTEVRYKGTKTVAVTPDYAEVAKLTDEWLSAKQGTDAALALAMGHVILKEFHLDNPSAYFTDYVRRYTDMPCLVELEVREDGSHVPGRQLRASDFADGLGQDNNPEWKTLVWDELGDRLVVPRGSIGFRWGE…
CP011366.1_254	CP011366.1	Salinicoccus halodurans H3B36	Firmicutes	MRKNVPPLLQKLRYLGKTQPETEHSEKSPKHRQRTENYYRRRWQHDKVVRTTHGVNCTGSCSWKVHVKDGIIAWETQQTDYPSTGPGMPEYEPRGCPRGASFSWYTYSPHRVRFPYIRSALLKLWREAVKETDDPVKAWAAIIENEESSRVYKLARGKGGFVRTTWDEVETLISAQLIYTLKTHGPDRIFGFSPIPAMSMVSYAGGARFLNLIGGVLLSFYDWYADLPPASPQVWGEQTDVPESSDWYNSSYMLVWGSNLPQTRTPDSHFMVEARYKGTKVVAVAPDLAEFVKFADNWLPVKAGMDGAIAMAMTHVILQEFYIDQTVPYFEDYAKTYTDLPYLIRLKETADGYKADRFLRASDLGYDTEKADWKTIVYDEETGSYAVPNGSIGHRWDGG…
CP011618.1_688	CP011618.1	Klebsiella oxytoca CAV1335	Proteobacteria	MSKLLDRFRYFKQKGESFANGHGQVYNTNRDWEDSYRQRWQFDKIVRSTHGVNCTGSCSWKIYVKNGLVTWETQQTDYPRTRPDLPNHEPRGCPRGASYSWYLYSANRLKYPLVRKRLIALWREALAQHADPVQAWDSIMQDPVKTLSYKQVRGKGGFIRSSWKELNQLIAAANVWTIKNYGPDRVAGFSPIPAMSMVSYAAGTRYLSLLGGTCLSFYDWYCDLPPASPMTWGEQTDVPESADWYNSSYIIAWGSNVPQTRTPDAHFFTEVRYKGTKTIAITPDFSEVAKLSDQWLAPKQGTDSALAMAMGHVILKTFHLDNPSDYFLNYCRTYTDMPMLVMLERREEGFYVPGRMVRAADLVDDLGESNNPEWKTVAYNSAGELVVPNGSIGFRWGEK…
LEKH01000009.1_69	LEKH01000009.1	Rubrobacter aplysinae RV113	Actinobacteria	MSDSYNHPLLRGMQYFRRGGGDRDGWSEVNNRGREWEDVYRERWQHDKVVRSTHGVNCTGSCSWKIYVKNGIITWETQQTDYPSNGPDTPEYEPRGCPRGASFSWYTYSPSRVKYPYVRGELLKMYREELSRTGDPVHAWAAVVEDPEKARAYKSRRGKGGFVRASWDEVSDMMAAAHVHTIKRYGPDRVVGFSPIPAMSMVSYSSGTRFLSLIGGVIPSFYDWYADLPPSSPQVWGDQTDVPESADWFNASYLIMWGSNIPITRTPDAHFMTEARYKGQKTVVVSPDYSDHTKFADHWLPAQPGTDGALAMAMGHVVLKEFFVDRQVPYFQSYVRKNTDLPMLVTLTERDGEGAYVPDRLLHAADLGDEGENAEWKTVLIDENTGEPVVPNGSLGFRY…
LJCO01000038.1_32	LJCO01000038.1	Alicyclobacillus ferrooxydans TC-34	Firmicutes	MAQQKKTLGRAFSHLKRGERINQNWTEQSPRPRDWEDTYRARWQHDKVVRSTHGVNCTGSCSWKIHVKDGIVAFETQQTDYPSTGPDTPDYEPRGCPRGASFSWYEYSPLRVKYPYIRQELLHLWRQEKARAGNAIDAWKQIVEDPAKAKLYKEARGKGGLVRSTWDEVSELIGASMIYTIKQYGPDRVTGFSPIPAMSQVSYAAGSRFLSMIGGTIVSFYDWYADLPPASPQIWGEQTDVPESADWYNASYFIIWGTNLPMTRTPDAHFMVEARYNGTKVVGVSPDYAEYVKFADLWLPAKAGTDAALAMAMTQVILQEFYVDNPTPYFLEYAKNYTDLPFLVTLRSTTDADGNETYVSDRFLHAADLAPDTAHGDWKTVIWDEAEDVPAVPNGSLGY…
LJIX01000006.1_2736	LJIX01000006.1	Bacillus solani FJAT-18043 super27	Firmicutes	MEQRQNKLIQALRHLKRGERINDGWTEESPRPRNSEDLYRRRWQYDKIVRSTHGVNCTGSCSWRIHVKDGIIAYETQQTDYPSTGENFPDYEPRGCPRGASFSWYTYSPTRVKHPYVRGDLYELWKEELKAADNPVQAWENIVTNPEKRNRYVKARGKGGFVRGSWKELCQLIAASTIYTIKKYGPDRIVGFSPIPAMSMISYSGGTRFLSLIGGTILSFYDWYADLPPASPQVWGDQTDVPESGDWYNTKYFIIWGTNIPQTRTPDAHFMVESRYNGTKVVGVSPDYAEYDKFADIWLPAKPGTDGALAMAMTHVILKEFYVDKETPYFNDYAKQYTDLPFLVILDRKEGEFRSDRFLRASDIETNHELGEWKTVVWDEKTNQMVIPTGSQGFRWDSG…
LMLI01000001.1_266	LMLI01000001.1	Serratia sp. Leaf50	Proteobacteria	MSKFLDRFRYFKQLAEPFADGLGQTLNTNRDWEDGYRSRWQHDKIVRSTHGVNCTGSCSWKIYVKNGLVTWETQQTDYPRTRPDLPNHEPRGCPRGASYSWYLYSANRLKYPLMRKKLIQLWREAKLQHSDPVDAWGSIVSDPEKSKTYKVARGRGGFVRSSWQEVNELIAAANVYTAKTFGPDRILGFSPIPAMSMVSYAAGSRYLSLIGGVCLSFYDWYCDLPPASPMTWGEQTDVPESADWYNSSYIIAWGSNLPQTRTPDAHFFSEVRYKGTKTVAITPDYAEVAKLCDHWLAPKQGTDSALALAMGHVILKSFHLDNPSTYFIDYVRRYTDMPMLVLLEPREGGHFAAGRMLRASDLVDNLGQENNPQWKTIALDEHRGELVSPLGSIGYRWGE…
LMDK01000016.1_337	LMDK01000016.1	Pelomonas sp. Root1237	Proteobacteria	MSHFLDRLTAFQLPKEVFAGGHGVSTGEDRTWEDAYRNRWAHDKIVRSTHGVNCTGSCSWKIYVKGGIVTWETQQTDYPRTRPELPNHEPRGCARGASYSWYLYSANRVKYPMVRGRLLKRWREALAVSKSPVDAWALIQSDESARRDYQQLRGMGGFVRSTWDEVNELIAAANVYTIKEHGPDRVIGFSPIPAMSMISYAAGSRYLSLIGGVCMSFYDWYCDLPPASPQVWGEQTDVPESADWYNSNYIIAWGSNVPQTRTPDAHFFTEVRYKGAKTVAVTPDYSEVAKLADLWLHPKQGTDAALAMAMGHVALNEFYFKERSPYFDDYARRYTDLPLLVMLEEQTLPDGRKTRVPGRYLRASDLAGQMGQSNNPEWKTLAYDATGRLVLPHGSIGFR…
LMCP01000005.1_97	LMCP01000005.1	Mesorhizobium sp. Root102	Proteobacteria	MSHFLERLTYLSRRRETFADGHGELRDEDRMWEEGYRQRWQHDKIVRSTHGVNCTGSCSWKIYVKSGVVTWETQQTDYPRTRPGMPNHEPRGCSRGASYSWYLYSASRIKYPMVRGRLVKAWREARKTLAPVEAWASIVDDQKAAKSYKAMRGRGGFVRSTWAEAVEIIAAANVHTVKAFGPDRVVGFSPIPAMSMVSYASGARYLSLIGGTLLSFYDWYCDLPPSSPQTWGEQTDVPESADWYNSGYIIAWGSNVPQTRTPDAHFFVEARYNGTKVVAVTPDYAEVAKLSDLWLHPKQGTDAALAMAMGHVILKEFFLDRQVPYFQDYCRRLTDLPMLVRLRKDGDRFVPDRYVRQSDLAGGPKSRRKTPKTDRAAWKTVAFAEDSGDLVVPQGSIGY…
LDXM01000025.1_15	LDXM01000025.1	Chloroflexi bacterium CSP1-4 XU10_C0025	Chloroflexi	MPRLTRREFLAAAAAGSATLAVVLAAQRRSPFALLQPVDVADPLAAYPERGWEDVYRDQYRYDGSYTFVCSPNDTHSCRLRAMVRNGVVMRTEQNYDVGRYADLYGNTATAAWHPRGCAKGYQVHRRVYGPFRLRYPLLRKGWKAWADDGFPYLTPELRSKYLFDARGSDELVRASWEDAQRYFAKGLVAIARTYSGDEGRRRLEVEGYPPEMLDAMGGAGTRTLKFRGGMGLLGVIGKYGMYRFGNMMALLDADIRGVGSEEAKGGRLWSNYTWHGDQAPGFPYVHGLQSADVDFNDLRFSKLSIQIGKNLVENKMAESHFFIETMERGGKIVTITPEYSPPATKADYWIPIRPATDAALFLGITKLLMDSGRYDADFVRRFTDLPMLIRTDTGRRVR…
CZQA01000001.1_18	CZQA01000001.1	Candidatus Nitrospira nitrosa COMA1	Nitrospirae	MVITRRQFMKASAGTIAAIAVADKVLALTALQPVTEVGNPLGEYPDRSWERVYHDQYRYDSSFTWVCSPNDTHACRIRAFVRNGVVMRVEQNYDHQTYEDLYGNRGTFAHNPRMCLKGFTFHRRVYGPYRLKGPLIRKGWKQWMDDGSPELTPETKRKYKFASRFLDDMLRVSWDTAFTYAAKAMVVIATRYSGEAGARRLREQGYAPEMVEMMKGAGVRCFKHRAGMPILGFIGKHSNTRFNNSVLPVLDTWVRKVGPDQAQGGRYWNNYTWHGDQDPSQPFWNGTQNCDVDLSDMRFTKFNTSWGKNFVENKMPEAHWKLESIERGARLAVITPEYNPTAQRADYWIPLRPQSDGALFLGACKIILDENMHDVDYLKQFTDMPLLVRTDTLQYLDPR…
CP013650.1_1373	CP013650.1	Lacimicrobium alkaliphilum YelD216	Proteobacteria	MSQFLDRLKYFKHIKGEFAGGLGVTTDENRQWEEGYRQRWQHDKIVRSTHGVNCTGSCSWKIYVKDGLVTWETQQTDYPRTRPDLPNHEPRGCPRGASYSWYIYSANRLKYPKVRKRLVKLWRQAKLKHRDPVLAWASIVEDPAKAKEYKQQRGLGGFVRADWNEVNEIIAASNVYTAKTYGPDRITGFSPIPAMSMVSYAAGARYLSLIGGNCLSFYDWYCDLPPASPQVWGEQTDVPESADWYNSNYIICWGSNVPQTRTPDAHFLTEVRYKGTKVIGITPDYSEVAKLTDQWLAPKQGTDAALAMAFGHVILKEFYVDKQVEYFTDYVRRYTDMPMLVILDEHEDGGYTQGRFLRASDLVDNLGQQNNPEWKTIAVDEQSGELVSPNGAIGYRWGE…
AP013042.1_88	AP013042.1	Endosymbiont of Bathymodiolus septemdierum str. Myojin knoll	Proteobacteria	MSHLLDRVSFFTKTKPEEFSDGHGKLVHENRDWERAYRNRWAHDKVVRSTHGVNCTGSCSWKIYVKNGLVTWETQQTNYPRTRPDLPDHEPRGCQRGATYSWYLYSATRLKYPLIRSRLLRIWRSAKEQHSDPVNAWKSIMDDKEKSQEYKKVRGLGGMIRADWDEVNEIIAASNVYTAKTYGPDRVVGFSPIPAMSMVSYAAGSRYLSLIGGTCLSFYDWYCDLPPSSPQTWGEQTDVPESADWYNSSYIMAWGSNVPQTRTPDAHFFTETRYNGTKTIAVTPDFSEVAKLSDEWMSPTQGTDAALAMTMGHVILKEYHLNNKSEYFTNYIKQYTDMPFLVMLEEKQGVLAAGRTLRASDIDGTLGEKDNTEWKPLLIDGTTNEIVVPTGTVGSRWDG…
AP014636.1_113	AP014636.1	Vibrio tritonius JCM 16456	Proteobacteria	MSKFLDRFRYFKQRGDTFSNDHGQTYDVNRDWEDSYRSRWQHDKVVRSTHGVNCTGSCSWQIFVKNGLVTWETQQTDYPRTRPDLPNHEPRGCPRGASYSWYLYSANRVKYPMIRQQLLELWRAAKQQYTDPVEAWSSIVEDKTKTAAYKKVRGRGGMVRTDWNEMNELIAAANVYTTKTHGPDRIVGFSPIPAMSMISYSSGARYLSLIGGTTLSFYDWYCDLPPASPMTWGEQTDVPESADWYNSSYIIAWGSNVPQTRTPDAHFFTEVRYKGTKTVAITPDYAEVAKLSDEWLSPKQGTDSALALAMGHVILTEFHQRRSVPYFQDYLRRYSDMPMLVLLEKDKSNGYMAGRFLRADDLVDHLGEKNNPEWKTIAIDSETQQMVVPQGSIGFRWGE…
LNTU01000040.1_28	LNTU01000040.1	Paramesorhizobium deserti A-3-E	Proteobacteria	MSHFLDRLAFFRKNVAEFSDGHGIVTHENRDWEESYRKRWQHDKIVRSTHGVNCTGSCSWKIYVKGGIVTWETQQTDYPRTRPDLPNHEPRGCPRGASYSWYLYSGNRVKYPLVRGRLLKLWREARKDKAPVAAWTSIVEDPEKRASYTSIRGHGGFVRADWDEVNEIIAAANAYTARRYGPDRVVGFSPIPAMSMVSYAAGTRYLSLLGGTCLSFYDWYCDLPPSSPQTWGEQTDVAESADWYNAGFLMLWGSNVPQTRTPDAHFYTEARYKGTKSAVVSPDYAEATKFADIWLQPKQGTDAALALAMGHVILREYHLNRQVPYFADYARKYTDLPMLVRLVEKDGAYVPERFLRTSDFSRNLGESENADWKTVALDEISGKAVAPGGTAGFRWDKKQ…
LMZR01000071.1_33	LMZR01000071.1	Chloroflexi bacterium OLB14	Chloroflexi	MSNWIQEISNPQARQWEEFYRNRWQHDRVVRSTHGVNCTGSCSWMIYVKDGIVTWELQALDYPILSNGLPPYEPRGCQRGISFSWYQYSPIRLKYPYMRGVLLDMWRKAKEEHKDPVEAWTAVIENEAGRKAFHQARGKGGFRRVKWEETLEIIAASTIYTIKKYGPDRIIGFSPIPAMSMLSYAGGSRLMQMLGGVSMSFYDWYSDLPPASPEVWGEQTDVAESADWFNSKYIVSVGSNMSMTRTPDVHFAAEARHNGTKLVVFAPDFNQVAKYADWWVPVHAGQDGAFWMAVNHVIMNEFHYKNPTPYFLDYMKRYTDSPFLVELNEVDGKYVPGRMVRAGQVERTKDVENGEWKFLVWDEISNAPRMPQGSLGFRWQEKKGQWNLEPKDGLDGSEI…
LMZT01000141.1_37	LMZT01000141.1	Omnitrophica bacterium OLB16	Candidatus Omnitrophica	MKLRNAISWIKDECDPKLRGWEEFYRNRWQHDKVVRSTHGVNCTGGCSWAIYVKEGIVTWEMQQLDYPELEAGLPPYEPRGCQRGISFSWYLYSPLRVKYPYIRGALLDLWRKARAEFDDPVDAWKSMVENPESRSRWQIARGKGGFRRTTWDTVLELIAAANIYTIKKHGPDRIAGFSPIPAMSMISYAAGSRMLQLMGGLSLSFYDWYCDLPPASPEIWGEQTDVHESADWYNAKLLAVMGSNLNMTRTPDVHFAAEARHNGTKMWVFAPDFNQVAKYADEWVSLNAGQDGAWWMAVNHVILKEAHHEKQVPYFIEYNKEFTDSPILIELEETGEKGVYRPGQCLRANRLSQYQDVENGDWQFLMWDNAEQKPKMPLGSVGFRWAKSDKGKWNLQLK…
LLZP01000023.1_39	LLZP01000023.1	Chlorobi bacterium OLB6	Chlorobi	MSWIEDIVSPKTRKWEEFYRNRWQYDKVIRSTHGVNCTGGCSWNIHVKDGIVVWETQALDYPLLENTLPPYEPRGCQRGISYSWYLYSPIRVKYPLIRGALMELFNVEKKLANGDPVKAWENLQNDPEKRRRYQWARGKGGFRRAKWDEVLELIAAANIYTVKKYGPDRIIGFSPIPAMSMLSYAAGARYLQLMGGVNLSFYDWYCDLPNAFPEVWGEQTDVCESADWYNSKFCVSMGANLGMTRTPDIHFFSESKHNGTKTVVMSPDFSMVAKHADQWIPCHAGSDGAFWMAVTHVILKEYHVDKQVPYFMDYIKRYTDLPFLVELEKHGNHYRAGRLVRANGIAKYAGVENGDWQLLNIDAKSGNLVCPKGTMGSRWAKEKAGNWNLKFEDFVDNTP…
LLEU01000010.1_68	LLEU01000010.1	Acidobacteria bacterium OLB17	Acidobacteria	MTWIKDLISPKTRSWEEFYRNRWQHDKIVRSTHGVNCTGGCSWNIYVKQGIVTWEMQALDYPLLEDGLPPYEPRGCQRGISYSWYLYSPIRVKYPYFRGALQDLWRGAKAKFSDPVEAWASIVKDPEARARYQRARGKGGFRRASWDEVNEVIAASLIHTIKEHGSDRILGFSPIPAMSFLSYAAGSRFLQLLGGMNLSFYDWYSDLPPASPEVFGEQTDVCESADWYNSKFLAVMGSNLNMTRTPDCHFAAESRHNGTKMVVLAPDFSQVSKYADQWIPVHAGQDGAFWNGVNHVILKEFHYEKPTPYFLEYTKRYTDSPFLIELVKTDNGFEAGRLVRANKLSRYKDQENGEWKFLVWDEKANEPRMPGGTVGHRWEEVGGNWNLEFKDPATGEEIA…
LUYT01000009.1_21	LUYT01000009.1	Bacteroidales bacterium Bact_02	Bacteroidetes	MIKSLLQKKKFFSEVTASDQRAWESFYRNRWQHDKEVRSTHGVNCTGSCSWKIFVKKGIVTWEIQQTDYPQNRPGLPNHEPRGCPRGASYSWYLYNSGRVKHPMIRHELLEAYQQQKTLLHDPVLAWEAVMNDPAASLRYKERRGLGGFLRLDWDLAQEIISAANIYTIKKFGPDRLVGFTPIPAFSMVSYASGTRYLSLIGGTVLSFYDFYCDLPPASPQTWGEQTDVPESADWYNSSFIMLWGSNVPVTRTPDSPFLTQVRYKGTKVVTISSDYSDASKFADIWLNPKQGTDSALGMAMGHVILKEFFVDKTTPYFDAYVKKYSDLPFLVKLEPCENGYRTGMMLRASDFPDHLGITQNAEWYPVLLDESDGGMVIPNGCIGSRWNNEGKWNLRNED…
LVZK01000001.1_1112	LVZK01000001.1	Actinomycetaceae bacterium BA112	Actinobacteria	MTSKETLGSPLLKMGSWLRRGKASGDARQLFLEGGRQADSFYRQRWSYDKVVRSTHGVNCTGSCSWKIYVKDGIVTWESQQTDYPTTGPDMPEYEPRGCPRGAAFSWYEYSPTRIKYPYVRGVLLDMYREAKDRLGDPVLAWGDVVGDAVKAKSYKSARGTGGMVRTTWEEAMEIVAASYVHTIKEFGPDRIAGFSVIPAMSMISYGAGSRFHELIGATMLSFYDWYADLPPASPQMFGDQTDVPESGDWFNSQYLIMWGSNVPLTRTPDAHFMAEARYHGQKVVVVSPDFADNTKFADDWLRVHPGTDAALAIAMGHVILKEFFLARREQYFIDYMKRYSDSPFLIQLDNAIDASPSHMETYVPGKFYTANLAPAGTAERTEHSDFRPLVMEADGALK…
LYCS01000001.1_829	LYCS01000001.1	Oceanobacillus sp. Castelsardo	Firmicutes	MARKNKLLEHFKYIKRGNKINDGWTEESPRSRDSEALYRRRWAHDKIVRSTHGVNCTGSCSWKIYVKDGIITSETQQTDYPSTGDDFPEYEPRGCPRGASFSWYTYSPARVKFPYIRGDLYKLWRAEKDQGHNPVKAWENIQSDPEKRKQIVKARGKGGFVRTDWREVCEIIASSIIYTIKKYGPDRVAGFSPIPAMSMVSYAGGARFLSLIGATIISFYDWYADLPPASPQVWGDQTDVPESADWYNSKYFIIWGTNLPQTRTPDAHFMVEARYNGTKIVGVSPDYADSDKFADVWLPARAGTDGALAMAMTHVILKEFYVNKKTPYFIDYVKRFTDLPFLVILREHGEEYRTERFLRASDINDSHKLGEWKTVVWDEQTNEFEVPNGSQGFRWDDGN…
BDEO01000011.1_28	BDEO01000011.1	Halomonas sinaiensis DSM 18067	Proteobacteria	MSHFIDRLSFFRKTRVPFANDHGELREEARDWENSYRQRWQHDKVVRSTHGVNCTGSCSWKIYVKNGLVTWETQQTDYPRTRPDLPNHEPRGCPRGASYSWYIYSANRLKYPLIRKPLLKLWREALAEHGDEVDAWASIVEDPARTRQYKQARGMGGFVRAEWDEVNGLIGAANVYTAKQYGPDRIIGFSPIPAMSMVSYAAGSRYLSLIGGVCMSFYDWYCDLPPASPQTWGEQTDVPESADWYNSGYIIAWGSNVPQTRTPDAHFFTEVRYKGTKTVSVTPDYAEVSKLTDEWLSAKQGTDAALAMAMGHVILKEFHLDNPSAYFTDYVRRYTDMACLVELEEREDGSYMPGKQLRAGDFEDNLGQDNNPEWKVVAWDELSDRLVVPRGSIGFRWGE…
LZEX01000009.1_62	LZEX01000009.1	Morganella psychrotolerans GCSL-Mp3	Proteobacteria	MSKFLDRFRYFKQRGENFSGDHGQELNVNRDWEDSYRSRWQHDKIVRSTHGVNCTGSCSWKIYVKNGLVTWETQQTDYPRTRPDLPDHEPRGCPRGASYSWYLYSANRVKYPMVRKRLIKLWREAKAEHADPVDAWASIINDESKAKSYKQARGRGGFVRSDWQEVNEMIAAANITTAKQFGPDRIIGFSPIPAMSMVSYASGARYLSLIGGACLSFYDWYCDLPPASPQTWGEQTDVPESADWYNSSYLIAWGSNVPQTRTPDAHFFTEVRYKGTKTVAITPDYAEIAKLCDQWLNPKQGTDSAMALAMGHVILNEFHAKRQTEYFTNYIRTYTDLPMLVMLEPRAEGGYVPGRMLRASDLVDSLGEKENAEWKTIAIDETSQQLVAPQGSIGFRWDK…
LZEY01000061.1_9	LZEY01000061.1	Morganella psychrotolerans GCSL-Mp20	Proteobacteria	MAQTSKGKAPAGVITDWRPEDEKFWAESGHAVASRNLWISVPCLLLAFCVWMLFSAVAVNLPKVGFNFTTDQLFMLTALPSVSGALLRVPYSFVIPVFGGRRWTAFSTLILIVPCVWLGFAVQNTSTPYSVFVIIALLCGFAGANFASSMGNISFFFPKAKQGGALGINGGLGNLGVSVMQLVAPFIVTFGVFSFIGGNGVTQPDGSVLWLQNAAWIWVPFLLLFTVAAWSGMNDLSANKASLSEQLPVLKRKHLWILSFLYLSTFGSFIGFSAGFAMLSKTQFPDIVILKFAFFGPLLGALARPLGGFLSDKFGGIRVTFINFIAMATFTFLLFFTLPGANDAGSFAAFFGVFMVLFFTAGLGSGSTFQMIAVVFRKITTERVLAQGGTEKEAQREAV…
CP017415.1_1030	CP017415.1	Acidihalobacter prosperus F5	Proteobacteria	MSHFLDRLTFFRKVQDEFSDGHGQTTLEDRSWEKSYRQRWQHDKIVRSTHGVNCTGSCSWKIYVKDGLVTWETQQTDYPRTRPGLPNHEPRGCPRGASFSWYIYSANRLKYPMIRGRLLKLWREARASHDDPVEAWISIVENTEKANAYKTRRGLGGLVRSNWEEVNEIIAAANVYTIKKYGPDRVIGFSPIPAMSMVSYAAGSRYLSLIGGVCLSFYDWYCDLPPSSPMTWGEQTDVPESADWYNAKFIMMWGSNVPQTRTPDAHFMTEARYNGTKIAVVSPDYAEATKFADVWLAPKQGTDAALAMAMGHVILREFHLDNPNEYFIDYCRRYTDLPFLVRLDPGFKGLTPGRFLRASDFDAALGQTKHPEWKTVAFDEDSQAVIVPQGSIGFRWDES…
MEKX01000123.1_2	MEKX01000123.1	Acidobacteria bacterium RIFCSPLOWO2_12_FULL_54_10	Acidobacteria	MKPNGSIPWIKDETVPKLREWEQFYRNRWQHDKVVRSTHGVNCTGGCTWQIYVKDGIVTWEMQGLDYPLLQAGLPPYEPRGCQRGISFSWYLYSPLRVKYPYARGALLDLWRQARAAHQDPVAAWKSLVENPEARARWQRARGKGGFRRTNWDTVLELIAAANIHTIKAHGPDRIAGFSPIPAMSMISYAAGARLLQLMGGISLSFYDWYCDLPPASPEAWGEQTDVNESADWYNAKLLAVCGSNLNMTRTQDCHFAAEARHNGTKMWVFSPDFSQVAKYADEWVAINAGQDGAWWMAVNHVLLKEFHHEQKIPYFIDYTKQFSDSPFLVELTEEGGVYRPGKLLRANRLKSYESIENGAWQFLMWDEAAERPKVPMGSVGHRWGSQPGKWNLVLKDAV…
MEKU01000002.1_48	MEKU01000002.1	Acidobacteria bacterium RIFCSPLOWO2_02_FULL_67_21	Acidobacteria	MRQRSRREFLETVAAAGLGGFALAAEEAWGLQAVSNPLAVYPNRDWERTYRDLWAYDSTYTFTCAPNDTHNCILNAYVRQGVITRIGPTMRYGDATDSSGNRTTHRWDPRVCQKGLALTRRFYGDRRVNGAMVRVGFRRWVEAGFPRQEDGRPPSEFFQRGRDEWVRLSHDQAATCVAAALKNIAETYSGEAGKARLQAQHYDEAVIESVQGAGTQTLKLRGGMPLLGMTRVFGMYRMANSLALLDAHIRNVGPDQALGSRGFDNYSWHTDLPPGHPMVTGQQTVEFDLSAVEYCKTAVVWGMNWIATKMPDAHWLTEARLKGTRVVVIACEYSATASKGDDVVVVRPGTTPALALGFANVIMRDRLYDADYVKRWTDLPILVRTDTLKCLRASEVFGG…
MELC01000024.1_7	MELC01000024.1	Acidobacteria bacterium RIFCSPLOWO2_12_FULL_66_21	Acidobacteria	MKSKDVPWIKDETGSGLRDWEEFYRNRWQHDAVVRSTHGVNCTGGCTWQIFVKNGIVTWEMQGLDYPALAPGVPPYEPRGCQRGISFSWYLYSPLRVKHPYVRGELLDLWESARAAHPDPVEAWRSLVENPEARSSWQHARGKGGFRRADWNTVLDLVAAATIHTIQAHGPDRVAGFSPIPAMSMISYAAGARFLQLIGGVSMSFYDWYCDLPNASPETWGEQTDVHESADWYNAALIATVGSNVSMTRTPDCHFAAEARHNGSRLWVFSPDVSQVAKFADEFVPVNAGQDGAWWMAVNHVLLKEFHHERRVPYFLDYAAKYTDAPFLVELTEDAEGWHAGQLLRARRLAAYARVENGDWQFLMWDRGADRPRLPLGSVGARWGTSDGKWNLRLEDFAD…
MELC01000037.1_32	MELC01000037.1	Acidobacteria bacterium RIFCSPLOWO2_12_FULL_66_21	Acidobacteria	MSSKKVLAWIKDESNPRLRSWEEFYRNRWQHDKIVRSTHGVNCTGGCTWQIFVKDGIVTWEMQGLDYPSLEEGLPPYEPRGCQRGISYSWYLYSPLRVKYPYARGALLDLWRDARATTEDPVEAWRTLVEDPVKRERWQRARGKGGFRRADWETMLELIAAANVYTAKKWGPDRIAGFSPIPAMSMISYASGARFLQLMGGVSLSFYDWYCDLPPASPEAWGEQTDVHESADWYNAKLLAVMGSNLNMTRTPDCHFAAEARHNGSKLWVFAPDFNQVAKYADEWVSINAGQDGAWWMAVNHVLLKEFHHDRQVPYFIDYTKRFTDAPYLVELEAMDGEYRPGQMLRAGRLADYAGIEQPEWKFLMWNRDENRPRMPMGSSGFRWGQEPGKWNLELKDGI…
MENQ01000007.1_56	MENQ01000007.1	Bacteroidetes bacterium GWC2_46_850	Bacteroidetes	MSLLNKLIYFSKKATVSADKHIVTTDTPRDWERFYRNRWQFDKVVHSTHGVNCTGSCSWKIFVKNGLVTWELQNTNYPETRPDLPNHEPRGCPRGASYSWYLYSANRVKYPMIRGVLAQAYRKAKEIHNDPVVAWESIMNDPATRNAYISQRGLGGLIRLDWEEAQEIIAAANIYTIKKYGPDRLAGFTPIPAMSMISYSSGTRYLSLLGGTVLSFYDFYCDLPPASPQTWGEQTDVPESADWYNSSFLMLWGSNVPVTRTPDAPFYTQVRYKGTKTVNISPDFNEAAKFADLWIKPKQGTDAAVGMAMGHVILKEFYMEKKTPYFENYVKQYSDLPFLVKVEKKDGKYQAGRIIRASDIKAKYADVEKADWKPLLIDEKSKEMVIPNGTIGSRWDKNQ…
MFRO01000049.1_103	MFRO01000049.1	Candidatus Melainabacteria bacterium RIFCSPLOWO2_12_FULL_35_11	Candidatus Melainabacteria	MKNMSWIQDILNPDERTWEEFYRNRWSYDKIVRSTHGVNCTGSCSWNIYVKNGIVTWELQALDYPRLGSDVPPYEPRGCQRGISYSWYVYSPIRVKYPYIRGTLLDLWKRAKKENNGDLISAWKSIQENPASRQQYQQSRGKGGLRRSTWNEVNEIIAAANIYTIKKYGSDRIFGFSPIPAMSMISYAAGSRFLQLMGGVSLSFYDWYCDLPPASPEIWGEQTDVAESADWYHSKFIAIVGSNVFMTRTPDAHFLVEARHNGSKVVVFTPDFSQVSKTGDEWIPIHQGQDSAFWMAVGHVILKEYFADKKTGYFIDYLKDNTDTPFLVTLDKDKDGNWVCGKLLRASQIEETKNEENAEWKTFIFDAGSRSIRLPNGTIGFRWQKEKGKWNIKNRDGSN…
MGDP01000227.1_3	MGDP01000227.1	Candidatus Tectomicrobia bacterium RIFCSPLOWO2_12_FULL_69_37	Nitrospinae/Tectomicrobia group	MNVSRRQFLAASSAGLLAWSARGLSLAALSPVTEVGNPLESYPDRGWEKVYRDQYRWDNSFTWVCSPNCTHECRMRAFTRNGVVLRAEQNYDQHRIKDLYGNQATHHWNPRGCPNGFTFQRRMYGPYRVRYPMIRRGWKRWADDGFPELNPANAKKYGFDARGQDTFVRVSWDQAYTYACKGFIHIATAYSGEEGRKRLLAQGYAPEMLTHVEGAGTRTMKFRGGMGLLGVIGKYGMYRFANTMALLDTHVRKVGPDKAMGGRIWSNYTWHGDQAPGHPFVHGLQASDCDFNDLRFTKYHLHIGKNLVENKRPDSHFFIECMERGAKVAVVTPEYSPAGTKADYWVPVRPQSDAALLLGVTKILIDRKWYDEKFVKEFTDFPLLVRTDTLKRLQPQDVI…
MGMG01000046.1_20	MGMG01000046.1	Chloroflexi bacterium GWB2_54_36	Chloroflexi	MAKWTKEKVAPTERKWEEFYRNRFQHDKRVRTTHGVNCTGSCSWQVFVKDGIVTWEMQATDYPALEDGLPPYEPRGCQRGISFSWYLYSPIRVKYPYVRGALIDLWREAREKHADPVEAWKRIMSKPESRKAIQQARGKGGFRRVSWDEALEITAASVVNTIKQHGPDRIIGFSPIPAMSQVSYASGSRFLSLLGGVVMSFYDWYCDLPPASPEIWGEQTDVHESADWYNSKMIAVMGSNINMTRTPDAHFIAEVRHAGAKLVVFSPDFSQVAKYADYWIPAHGGQDTAFWMAVNHVLLKEFYIERQVPYFTEYAKLNTDLPFLVEVSEKRPGRYLRANQVTDYSATENGDWKLLVWDKSSGKARMPQGTIGYRWANKDTGKWNIKMQDGATGDPLDPE…
MGNX01000001.1_16	MGNX01000001.1	Chloroflexi bacterium RBG_16_60_22	Chloroflexi	MVYVKNGIITWETQALDYPDFDKNMPPYEPRGCQRGISFSWYIYSPLRVKYPYIRGVLADLWRNAKKYSADPVAAWASVVEDEAARARYQKARGKGGFRRTSWDEVLEITAASMIYTARKYGPDRVAGFSPIPAMSYLSYAGGSRLLQLFGGVNLSFYDWYSDLPPASPETWGEQTDVQESADWYNARYIVAMGSNLNMTRTPDVHFVAEGRYAGAKFTVLSPDFSQVAKYADWWLPVKAGQDGAFWMAVNHVILKEFYVERTVPYFADYLKKYTDSPFLVALEKDGDTYRAGRFVRANVLDRYQDVENGDWKFLVHDANSGQPRMPRGSMGDRWARQDKGKWNLQTKDGLDGADLDPVLTFAGDSGEVLPVEFADYEGRSVSSRGVPVRYLETEAGRV…
MGPV01000065.1_8	MGPV01000065.1	Deltaproteobacteria bacterium GWC2_65_14	Proteobacteria	MSWIRDIADPRNRRWEEFYRNRWQHDKVVRSTHGVNCTGGCSWMVHVKDGIITWELQATDYPRLAGDLPPYEPRGCQRGISTSWYVYSPIRVKYPYVRGVLMDLWRKARAKHDDPVAAWTSLVEDGESRRAYQRARGKGGFRRASWEEVLEIIAASALHTVKRHGADRIIGFSPIPAMSMLSYAGGSRFLQLLGGVNLSFYDWYSDLPPASPEVWGEQTDVAESADWYNSKYIVVMGANLGMTRTPDVHFAAEARHNGSKLVVLSPDFSMVSKYADWWIPLNAGQDGAFWMAVNHVILKEFFAERQTPYFEEYLKRYSDAPFLVVVNPGEGAGREGSAADVKRLLRARSLDRYRDVENPDWKFLVWDETSGGPRMPQGTIGYRWQEEKGKWNLEMKDGV…
MGTX01000031.1_81	MGTX01000031.1	Elusimicrobia bacterium GWA2_66_18	Elusimicrobia	MNNGGNDWIKDERQADLRAWEEFYRNRWQHDKVVRSTHGVNCTGSCTWMIHVKNGIVTWEMQGLDYPILSKDIPPYEPRGCQRGISFSWYLYSPLRVKYPYIRGALIDLWLEARRRHADPVEAWASLVTDEAKRRRWQKARGKGGFRRVDWDTVLELMAASNIYTIRKHGPDRIVGFSPIPAMSMVSYAAGARMLQLMGGVALSFYDWYCDLPSASPEVWGEQTDVNESADWYNAKFLAVMGSNLNMTRTPDCHFAAEARHNGTKMVVFSPDFSQVAKYADEWMSINAGQDGAWWMAVNHVLLKEFHHERKTPAFIDYTKKFTDSPYLVELVQGKDGVYRAGQLLRANRIKAYAGTENGDWKFLFWDEKEDRPKMPMGSSGFRWGKEKGKWNLSLKDGA…
MGYT01000025.1_4	MGYT01000025.1	Gammaproteobacteria bacterium RIFCSPLOWO2_02_FULL_61_13	Proteobacteria	MAGKMKRRDFLAMANAVGLGSALTTSDLFAAYGYLGPVSVKNPLADYPDRDWERIYRDIFRHDKTFVFLCCPNDTHNCLLNAFVKNDIVVRIEPTYGYGKARDLDGNRSSHRWDPRCCQKGLVLARRFYGDRRVNGAFIRKGFKQWVDQGCPRDPKTGTVSKSLVQRGFDSFVKVSHEQAYAYHAKALHNIAKTYSGAEGRTRLLAQDYDPDMVEQVGDAGTRVLKFRGGMAKQGALRLFGCFRMGNSMALLDQHLRRVPPEEARGAGSWDSYSFHTDLPPGHPMVTGDQTNDFELFDTENANVVISWGMNWITTKMPDSHWLTEARLKGAKTIVVTVEYSATANKGDEVIVIRPGTDPALALGVAQVMIKEKRYNADFVKKFTDLPTLVRMDTLERLK…
MHFM01000013.1_35	MHFM01000013.1	Omnitrophica bacterium RIFCSPLOWO2_01_FULL_45_10b	Candidatus Omnitrophica	MRKLKKNGVERMNESRRDFLKISAVTAVTLALSNKPFLLWALEPVANVENPLAYYPNRDWEKIYRDQYRYDRTFSWVCSPNDTHACRALAYVRNGIIIRSGSEYNYETYGDLYGNKATQNWNPRQCAKGFTFHRLMYGPYRLKYPLVRRGWREWADAGFPDLTPENKTKYKFDSRGTDQLEKATWDEAYTYIANGIMSIAKRYSGVEGKRKLLAEGYPEEMLAPMKGAGTRTMKFRGGMGLLGVFGKYGMYRLANTMALLDVNIRGVSEEGAMGGRAWSNYTWHGDQAPGHPWVHGLQNADCDFNDLRFSKLIIQDGKNLVENKLTDSHWFIECMERGAKLVTISPEYSPPASKSDYWIPIRPQTDAALFLGITRLMIDQGWYDKEFVAQFTDFPLLVR…
MHFR01000054.1_28	MHFR01000054.1	Omnitrophica bacterium RIFCSPLOWO2_12_FULL_44_17	Candidatus Omnitrophica	MSWIKDIISPQTRKWEEFYRNRFQHDNVVRSTHGVNCTGGCSWKIHVKDGIVVWETQQLDYPLLEDTLPPYEPRGCQRGISFSWYLYSPLRIKYPLIRGTLLDIYRKEKEKTRDPFEAWRNIQNDKKTREKYQKARGKGGFRRVSWDEALELMAVASLYTAKKYGPDRVAGFSPIPAMSMLSYAAGSRFLQLFGGVNLSFYDWYCDLPNAFPEIWGEQTDVCESADWYNAKLIADMGANLNMTRTPDCHFFAEARHNGTKTVVFSPDFSQVSKYADQWVSLHAGSDGAFWMAVTHVILKEYHHEKKNRFFLDYVKQYTDSPYLVKLETNGKNLIPGRLLRANELEEYKSLSNGDWKFLNINEVSKRYVVPKGSVGHRWDENKANWNMKLENAEGGEAYQ…
MHFT01000104.1_17	MHFT01000104.1	Omnitrophica bacterium RIFCSPLOWO2_12_FULL_50_11	Candidatus Omnitrophica	MGMIPPPAWPPPEGGGSPKEDKTPPLKGESCQASGGMTRREFLKLSGLTGMGLALLSKGLPLWALEPVEEIENPLAYYPNRNWEKIYRDQYRYDRAFSWVCSPNDTHACRVQAYVRNGIVVRIGSQYDYQNYADLYGNKATPNWNPRQCEKGLSFHRLLYGPYRLKYPIVRRGWREWADAGFPELTSENKAKYKFDSRGTDQFEKISWDEANTYIAKALIAIGKRYSGEEGKRKLLAEGYPEEMLAPMEGSGIRTMKFRGGMGLLGVFGKYGMYRLANTMALLDTRIRGVGEEEAKAGRAWSNYTWHGDQAPGHPWVHGLQASDCDFNDLRFTKLIIQDGKNLVENKLTDSHWFIECMERGAKLVTITPEYSPPATKSDYWLPIRPATDAALFLGLARL…
MHFX01000022.1_18	MHFX01000022.1	Omnitrophica WOR_2 bacterium GWA2_45_18	Candidatus Omnitrophica	MSWIQDLISPQTRKWEEFYRNRFQHDRIVRSTHGVNCTGGCSWQIHVKEGIVVWETQAIDYPLLEDSLPPYEPRGCQRGISFSWYLYSPLRIKYPLIRGALIDAYRQEKAKTGDPLLAWENLQNNKEARKRYQTARGKGGFRRITWDEALELVAASNIYTAKKHGPDRVVGFSPIPAMSMMSYAAGARYLQLFGGVNLSFYDWYCDLPTAFPEIWGEQTDVCESADWFNAKMVADMGACLNMTRTPDCHFFAESRHNGTKAVVFSPDFSQVCKYADQWVPLHAGSDGAFWMAATHVILKEFHHEQQTPYFMEYTKQYTDSPYLVKLEKAGDTYKPGRLLRANELGQFKDIENGDWKFINIDSNTGHFVVPKGSMGHRWGKEQGKWNMKLENSGDDRPYN…
MHGA01000022.1_25	MHGA01000022.1	Omnitrophica WOR_2 bacterium GWA2_63_20	Candidatus Omnitrophica	MYVTRRQFLKLSGAAGIGLYLASQDLSLWALEPVTEMDNPLAYYPSRDWEKLYRDQYRYDSTFSWVCSPNDTHACRVLAYVRNGVVVRLGSEYNYETYADLYGNKATPNWNPRQCAKGFTFHRLMYGPYRLKHPMIRKGWKAWADDGFPTLTPELKAKYKFDARGTDAFEQISWEQINNYIARGLIAIATRYNGEEGKTLLRAQGYPAEMIEAMDGAGTRTLKFRGGMGLLGVFGKYGMYRLANTMALLDVHLRGIAPEEAKAGRAWSNYTWHGDQAPGHPWVHGLQNADCDFNDLRFSKLIIQDGKNLCENKMTDSHWFIECMERGAKLVTIAPEYSPPASKSDYWIPIRPQTDAALFLGITRLMVDRGWYDREFLLQFTDFPLLVRTDTLRRLRAQD…
MHBA01000105.1_49	MHBA01000105.1	Ignavibacteria bacterium RIFOXYD12_FULL_36_8	Ignavibacteriae	MSWIKDIISPDTRKWEEFYRNRFQHDRVVRSTHGVNCTGGCSWQIHVKDGIVVWETQQLDYPLLDDKLPPYEPRGCQRGISFSWYLYSPLRIKYPLIRGALIDAFREEKLKTGDPVSAWENLQMNKDKKIGYQQARGKGGFRRASWDEVLEIISAANIYTAKKYGPDRVIGFSPIPAMSMLSYAAGSRFLQLFGGVNLSFYDWYCDLPNASPEIWGEQTDVCESADWYNSKMTAVMGANLNMTRTPDCHFFAESRHNGTKAVVFSPDFNQVAKYADQWIPLHAGSDGAFWMTVTHVILKEFHHEKKTPYFIDYVKKYTDSPYLVELVNENGTYKPGKLIRANQISEYKDIPNGEWKFVNIDSKSGKLIVPKGSVGHRWDQKQGSWNLKLENSTDDYSYD…
MHGQ01000049.1_140	MHGQ01000049.1	Omnitrophica WOR_2 bacterium RIFCSPHIGHO2_02_FULL_50_17	Candidatus Omnitrophica	MNRKMSRRQFLKFGGAAGAGLFLTSQGMQLWALEPVEDIENPLAHYPVRDWEKIYRDQYRYDHTFSWVCSPNDTHACRVLAYVRNGIVVRTGSEYNYEKYADIYGNKATPSWNPRQCAKGFTFHRLAYGPYRLKHPIIRSGWRQWANDGFPELTPENKTKYKFDSRGTDAFEKISWDEVYTYIGNAFLAIGKRYSGEEGKKRLFDQGYPPEMVEAMHGAGTRTFKMRGGMGLLGVFGKYGMYRLCNTMALLDAKIRGVDEKEALAGRAWSNYTWHGDQAPGHPWVHGLQNADCDFNDLRFSKLIIQDGKNLVENKLTDSHWFIECMERGAKLVTIAPEYSPPATKSDYWIPIRPQTDAALFLGITRLMIDQGWYDKDFVLKFTDFPLLVRTDTLKRLRA…
CP017770.1_711	CP017770.1	Paenibacillus crassostreae LPB0068	Firmicutes	MKKNNPLLQKLTFFRKREKNAEGWSEVTTADRSWEDMYRNRWSHDKVVRSTHGVNCTGSCSWKIFVKNGIVTWESQQTDYPTTGPDMPEFEPRGCPRGASFSWYLYSPLRVKYPYIRGKLLQMWQEAKQQYGDPVLAWGSIVENEDKKLTYKSARGKGGMVRASWDQVNEIISASLLYTIKKYGPDRVFGFSPIPAMSMISYAAGSRFLSLLGSPLLSFYDWYADLPPASPQIWGDQTDVPESSDWYNSSYLLVWGSNLPMTRTPDAHFMTEARYRGTKVVSISPDYAEFVKFADKWLQSKQGTDGALAMAMGHVILNEYYVQNRTEYFENYSKKYTDFPFLLLLEEKNGVCTADRFLTAKDLGIKTNNPEWKTVLIDENTGELHIPNGTIGSRWGEDG…
MASN01000004.1_153	MASN01000004.1	Natrialba sp. SSL1	Euryarchaeota	MSDGGADADADADADGGGDADADSDLSLTRRELGAAAAGVAGASGLGLLGYRRLTRGGEAEAADETMNPLEEYPNQEWEEHYRDVWEPDDSYMLTCTPNDTHNCYLEASVKNGQITRLGPSMNYGEATDLDGNQASQRWDPRVCNKGLAMIERFYSERRVKDPMVREGFMEWVEDGFPRDPDGSMPAEYANRGEDEFITVEHEEAYEMAARTFVELADYYSGESGMQALLDQDYDERVVEQTQGAGVRSMKFRGGMPLLGVIKLWGQYRNANSMALLDSYVRDVGEDDALGAVGLDNYSFHTDLPPGHTMVTGQQTVDFDLASVEYADHVVLAGINYLTTKMADCHWLTEARLKGTKVTGIFTDYNATASKCDELITVRPATDSALFLGAARVLIEEEL…
MNYH01000056.1_19	MNYH01000056.1	Deltaproteobacteria bacterium CG2_30_66_27	Proteobacteria	MTDTPKISWVRDDVDPQSRTWEEFYRNRWQYDKLVRSTHGVNCTGSCSWMIHVKDGIVTWEMQALDYPSLESTLPPYEPRGCQRGISASWYQYSPLRVKYPYIRGALLDLWRTARAEHEDPVDAWKSIQENPEARARYQRARGKGGFRRANWDEVLEIIAAANLHTIKTHGPDRIAGFSPIPAMSMVSYAAGARMLQLLGGTSLSFYDWYCDLPPASPETWGEQTDVQESADWFNAKMLAVMGSNLNMTRTPDCHFAAEARHNGTKMYVLSPDFSQVAKYADDWIPVNAGQDGAWWMAVNHVILKEYHHEKRVPYFLDYQKRFTDSPFLVELSDEDGMFKCGQLLRANRLDKYSAVENGDWKFLFWDETTGAPKMPMGSVGDRWGKEKGKWNMILKDGL…
MPIO01000001.1_19	MPIO01000001.1	Pseudomonas hussainii MB3	Proteobacteria	MSHILDQLRFFKRKQGEFAEGHGETRKESRDWENVYRARWQYDKIVRSTHGVNCTGSCSWKIYVKNGLITWETQQTDYPRTRNDLPNHEPRGCPRGASYSWYIYSANRLKYPKIRKPLLKLWREARRTKAPVEAWASIVEDPAKAESYKSKRGMGGFIRSSWDEVTEIIAAANVYTVKQHGPDRVIGFSPIPAMSMVSYAAGSRYLSLIGGVCLSFYDWYCDLPPASPQVWGEQTDVPESADWYNSNYIIAWGSNVPQTRTPDAHFFTEVRYKGTKTVAITPDYSEVAKLTDQWLNPKQGTDAALAQAFAHVIFKEFHLDKPSEYFRDYAKRYTDMPVLVLLNEKDGSYRAERFLRASDLADNLGQENNPEWKTIAINADGELVSPQGSIGYRWGEKGK…
CP015758.1_2226	CP015758.1	Staphylococcus argenteus BN75	Firmicutes	MGKFGLNFFKPTEKFNGNWSILESKSREWEKMYRERWSHDKEVRTTHGVNCTGSCSWKVFVKNGVITWENQQTDYPSCGPDMPEYEPRGCPRGASFSWYEYSPLRIKYPYIRGKLWDLWTEALEENNGNRVAAWASIVENEDKAKQYKQARGMGGHVRSNWKDVTDIIAAQLLYTIKKYGPDRIAGFTPIPAMSMISYAAGARFINLLGGEMLSFYDWYADLPPASPQIWGEQTDVPESSDWYNASYIIMWGSNVPLTRTPDAHFMTEVRYKGTKVISVAPDYAENVKFADNWLAPNPGSDAAIAQAMTHVILQEHYVDQPNERFINYAKQYTDMPFIIMLDEDENGYKAGRFLRANDLGQTTEQGEWKPVIHDAISDSLVVPNGTMGQRWEEGKKWNL…
MKTD01000059.1_12	MKTD01000059.1	Bacteroidia bacterium 43-41	Bacteroidetes	MNKSFLKKKKYFVSLENGEERAWEHFYRNRWQHDKEVRSTHGVNCTGSCSWKIFVKKGIVAWEIQQTDYPQNRPDLPNHEPRGCPRGASYSWYLYNSGRVKHPMIRHELVEAYQLRKSELHDPVLAWEAVMNDEKASKTYKERRGLGGFVRMDWNLAEEIIAAANIYTIKKYGPDRLVGFTPIPAFSMVSYASGARYLSLIGGTMLSFYDFYCDLPPASPQTWGEQTDVPESADWYNSSFIMMWGSNVPVTRTPDAPFLTQVRYKGTKVITISSDYSDASKFGDIWLNPKQGTDSALGMAMGHVILKEFFVDRTTPYFDSYVRTYSDLPFLVKIEPCENGYRAGMMLRASDFDDNLGMTKQPEWYPVLLDEESGGLVIPNGSIGTRWNEKGKWNLRNED…
MKTX01000001.1_255	MKTX01000001.1	Sphingobacteriales bacterium 39-19	Bacteroidetes	MSWIEDIISPKTRKWEEFYRNRFQHDRIVRSTHGVNCTGGCSWAIHVKEGIVVWETQQLDYPLLEDQLPPYEPRGCQRGISYSWYLYSPLRIKYPLIRGVLLDFFREEKEKAGGNPLKAWENIQNNESKRKRYQKARGKGGFRRASWDEALEIMAVANIYTAKKYGPDRVIGFSPIPAMSMLSYAAGARFLQLFGGVNLSFYDWYCDLPPAFPEIWGEQTDVCESADWYNAKMIADMGANLNMTRTPDCHFFAESRHNGTKAVVFSPDFSQVCKYADQWIPNHAGSDGALWMAVTHIILKEYHYEKQTPFFIDYVKKYTDSPMLVHLDKAGDVFTPGRMVRANELPKWKDIENGDWKFLSIDEASGEYVSPKGTMGYRWDKNGGKWNMKYECGESDKNY…
MKUW01000028.1_404	MKUW01000028.1	Chloroflexi bacterium 44-23	Chloroflexi	MKKWTKEEIAPVERKWEEFYRNRHQHDKRVRTTHGVNCTGSCSWEVYVKDGIVTWELQATDYPALEEGLPPYEPRGCQRGISFSWYLYSPIRVKYPYVRGPLLDLWREARKENDDPVKAWQSIINDPEKRTRFQQARGKGGFRRVSWDESLEIISASVVNTIKEHGPDRVIGFSPIPAMSQVSFAAGSRFISLLGGTFLSFYDWYCDLPPASPEVWGEQTDVHESADWYNSRFIAVMGSNLNMTRTPDVHFIAEVRHAGAKLTVFSPDFSQVAKYADYWIPVHAGQDTAYWMAVNHVLFKEFYVDRQVPYFMDYLKKYTDTPFLVEIGESKAADEYLSGKYLRANRLSEYADTENGDWKLLVWDQKSGRPRMPMGTIGHRWTEQQPGKWNLEMRDSQSG…
MKVA01000003.1_254	MKVA01000003.1	Devosia sp. 67-54	Proteobacteria	MSHFLERLTYLSRLREPFADGHGELRDEDRRWEEGYRQRWQHDKIVRSTHGVNCTGSCSWKIYVKGGLVTWETQQTDYPRTRAGMPNHEPRGCSRGASYSWYLYSASRIKYPLVRSRLVRAWREARKTLGPVEAWASIVNDAQVARGYKSMRGRGGFVRSHWAEVNEIIAAANIHTIKTWGPDRVVGFSPIPAMSMVSYASGARYLSLIGGTLLSFYDWYCDLPPSSPQTWGEQTDVPESADWYNSGYIIAWGSNVPQTRTPDAHFFVEARYNGTKVVAITPDYAEVAKLSDLWLHPKQGTDAALAMAMGHVVLKEFFLDRQVPYFEDYTRRYTDMPMLVRLRKDGKRWVPDRYVRQSDLVGAPSGGRADWKTVAVGEDSGDLVVPQGSIGYRWPKDGE…
MOYA01000001.1_406	MOYA01000001.1	Candidatus Obscuribacter phosphatis EBPR_351	Candidatus Melainabacteria	MTWIRDTFAPEKRTWEDLYRNRWQYDKIIRSTHGVNCTGSCSWNVYVKNGIVTWELQALDYPTISKEIPPHEPRGCQRGISCSWYLYSPIRVKYPYIRGVLLDLWREAQELHPGDPIAAWSSIVSDDEKRKRFQKARGKGGLRRTDWSVVNELMAAANLFTVQKYGPDRLVGFSPIPAMSMVSYASGARFLQLMGGVCLSFYDWYCDLPPASPEIWGEQTDVAESADWFHSRYVAVVGSNVLMTRTPDAHFLVEARHRGSKVVVFSPDFSQSSKIADEWVPINQGQDAAFWLAVGHVILKEFYVDRNVPYFADYLKKYADAPFLVKLEKGSNETYRPGKLLRASDLGEYQRLENSEWKTLVFDLKTKRPVVPGGTIGHRWQKEKGAWNLRLKDSVTGDE…
MKWE01000031.1_71	MKWE01000031.1	Rhodospirillales bacterium 70-18	Proteobacteria	MSHFLDRLAFFRKNIDSFSGTHGVVTNEDRTWEEAYRSRWAHDKVVRSTHGVNCTGSCSWKIHVKGGIVTWETQQTDYPRTRPDLPNHEPRGCARGASYSWYLYSANRVKYPLVRRRLVELWRAERATKAPVEAWAAIVEDPAKARHYKKVRGLGGFVRAQWEEVEEIIAAANVYTAKTHGPDRIVGFSPIPAMSMVSYAAGSRYLSLIGGVNLSFYDWYCDLPPASPQTWGEQTDVPESADWYNSTFLLLWGSNVPQTRTPDAHFYTEVRYKGTKSVVICPDYSEAAKFADLWLHPKQGTDAALAMAMGHVILKEFHLAGRSEYFDAYCRKTTDMPMLVRLDRRGEAFVPGRLLRAADLDGAMGQANNPDWKTLAFEEADLSLALPNGSIGFRWGESG…
MKWP01000001.1_239	MKWP01000001.1	Xanthomonadales bacterium 66-474	Proteobacteria	MGQFLERLRYFKRPREPFSNGWGEMRTEARQWEDGYRNRWSHDKIVRSTHGVNCTGGCSWRIHVKQGVVTWETQQTDYPRTRPDMPNHEPRGCSRGASYSWYLYSANRLKYPMVRGRLLKRWREARKTLQPVEAWTALMNDPAAKDYKATRGLGGFVRAKWDEVLEIVAAANVYTVRHHGPDRVAGFSPIPAMSMVSFASGSRYLNLIGGTLLSFYDWYCDLPPSSPQTWGEQTDVPESADWYNSGYIIAWGSNVPQTRTPDAHFFVEARYNGTQIVAVTPDYSEVAKLSDLWLHPKQGTDAAAAMAMGHVILKEFFLDRQVPYFQDYCRKYTDLPLLVTLRRDGARWVPDRYLRASDFEGALGSPGNADWKTVGVDKDGQPVVPTGSIGFRWPDKDSP…
MRBS01000006.1_181	MRBS01000006.1	Pantoea sp. 1.19	Proteobacteria	MSNLLDRLRYFRQKGDRFSAGHGQTLDRNRDWENGYRQRWQFDKMVRSTHGVNCTGSCSWKIYVKNGLVTWETQQTDYPRTRADLPNHEPRGCPRGASYSWYLYSANRLKYPLVRQQLIALWREALAQHADPVEAWGALVSDPARAKGYKSQRGRGGFVRASWQEVNQLIAAANVWTVKHCGPDRVVGFSPIPAMSMVSYAAGSRYLSLLGGTSLSFYDWYCDLPPASPMTWGEQTDVPESADWYNAGYLIAWGSNVPQTRTPDAHFFTEVRYKGTKTVAITPDYSEVAKLCDQWLAPKQGTDSALAMAMGHVILKEFHVDNPSDYFLNYCRRYTDMPMLVLLEPDDAGSYVPGRQLRAADLQEGLGEHNNPEWKTVALDAGGRLVVPNGSIGFRWGEK…
MTHC01000004.1_151	MTHC01000004.1	Tessaracoccus sp. ZS01	Actinobacteria	MAPDAGRLWRMSTDSARLDGPAADALLKLGRYFTQWETTDDDRAVFRQGGREGDVFYRDRWSHDKVVRSTHGVNCTGSCSWKVYVKDGIITWEAQQTDYPTTGPDRPEYEPRGCPRGAAFSWYTYSPTRVRYPYGRGVLIEMYREAKKRLGDPVEAFREISTDPAKRRRYQQARGKGGLVRISWDEALEIAAASYVNTIKNYGPDRVVSFSPIPAMSQVSHAIGTRFTHLIGGAMTSFYDWYADLPVASPQVFGDQTDVPESGDWWDATYLMMWGSNVPVTRTPDAHWMAEVRYRGTKVVTVAPDYADNVKFADEWLPAQAGTDAALAMAMGHVMLKENFVDRQVPYFQDYVKQYTDLGMLITLVEHPNGHGLSAGKFLTAADLPEHADKPDAAFKTVM…
CP019607.1_821	CP019607.1	Tessaracoccus flavescens SST-39T	Actinobacteria	MTSDSARIDGPASDALLKLGRFFTKWDETDDGRAVFRQGGRAGDVFYRDRWSHDKVVRSTHGVNCTGSCSWKVYVKDGIITWESQQTDYPTTGPDRPEYEPRGCPRGAAFSWYTYSPTRVRFPYARGVLVEMYREAKQRLGDPVEAFREISTDPVKRRRYQQARGKGGLVRISWDEAMEIAAASYVNTIKFYGPDRCVSFSPIPAMSMVSHAIGTRFTHLIGGAMTSFYDWYADLPVASPQVFGDQTDVPESGDWWDATYLMMWGSNVPVTRTPDAHWMAEVRYRGTKVVTVSPDYADNVKFADEWLPAQAGTDAALAMAMGHVILKENFVDRKVEYFDSYAKQYTDLGMLITLVDHPEGHGLVPGKFLTAADLEAESGRTDAAFKTVLWDEAAGAPAI…
CP019509.1_479	CP019509.1	Aquaspirillum sp. LM1	Proteobacteria	MSHFLDRLNFLGKVKSTFSDGHGAVVKEDRKWEDGYRQRWQHDKIVRSTHGVNCTGSCSWKVYVKSGLITWETQQTDYPRTRPDLPNHEPRGCPRGASYSWYVYSAQRVKYPMVRGVLMQHWRELRKKLGPIEAWQRISQTPEIATQYKTQRGQGGFVRASWDEVNEIIAAANAYTIKNYGPDRVIGFSPIPAMSMVSYAAGSRYLSLIGGVPLSFYDWYCDLPPASPQIWGEQTDVAESADWYNSNYLMVWGSNIPMTRTPDAHFYTEVRYKGTKTVAVSSDFGEMAKFGDIWLAPKQGTDAALAMAMGHVIFKEFHLDRPSDYFTGYIRQYTDMPMLVMLKQDAAGRYLPDYFLRASHLAGNADQAHNPEWKTLVLDETSGNLAVPNGSAGFRWDQS…
MTMY01000047.1_118	MTMY01000047.1	Archaeoglobus sp. JdFR-37	Euryarchaeota	MSERIKDVFSPELRSWEEFYRNRWQYDKVVRSTHGANCTGSCSWWIYVKDGIVTWELQATDYPSFSPGIPNYEPRGCQRGISASWYLYSPLRPKFPYIRGALLDLWREAKAKYGDPVEAWKSIVENPELRNKYVKKRGMGGFRRADWDEAVEIIAASTLYTIKRYGPDRVIGFTPIPAMSMVSYASGARFLQLLGGVCLSFYDWYCDLPPASPQIWGEQTDVNESADWYNAGFIAIMGSNLNMTRTPDTHYLSEARYRGAKVVVFSPDYSQVSKYADVWVPVEQGHDAAFWMAANHVIMKEFYFEKETPYFLEYAKKYTDMPFLVKLRKDGDVYVPDRFLRASEIEKGEVLENAEWILCVIDDNGEVRIPYGSIGFRWSSIEGKWNLEMKDAVDGEEID…
MTOX01000003.1_12	MTOX01000003.1	Nitrospirae bacterium JdFR-88	Nitrospirae	MKGFSRREFLKWSLAGAAGLAASHPKVAFLQPVVVDNPLRWYPHRDWEKIYRDKYRYDYIFHFTCAPNDTHNCLLRAYVRNDVIVRIGPTYGFHQAEDAYKNRATQRWEPRCCQKGLVLNRRFYGDRRIKTTMVRKGFYEWARAGFPRDPQTGKPPEKYFRNRGQDRWLKMPHEEAYELVAKALLDIASTYSGEKGAEYLRRQGYDSASIEAMQGAGTQVLKFRGGMPLLGAVRLMGXVRMANMMALLDDYIRKTGPARAVGARHLDNYSWHTDLPPGHPMVTGQQTVDFDLALAEKAKLITLWGMNWISTKMPDGHWLTEARQRGAKVVNITVEYQSTANKSDEVIIIRPGTDHALMLGLAHILMKEGLYDAPFVKSFTDLPLLVRTDTLQLLRASEV…
MWST01000025.1_73	MWST01000025.1	Polyangiaceae bacterium UTPRO1	Proteobacteria	MGRKLSRREFLRIAGSVGLGTAVTPRALLAEYRHLDPVSIANPLAAYPDRDWERLYRDIFKTDGSFTFLCCPNDTHNCLLRAHVKNDVVVRIEPTYGYGKATDLAGNRASHRWDPRCCQKGLVLARRFYGDRRVAGAFLRRGFKEWVDRGFPRDPTTGAPPPELMRRGWDSWVKVTHAEAFRYHARTLMNVARTYSGEQGRTYLLAQGYDPDMVAQVGGAGTRVMKFRGGMAKQGAVRIFGCFRMGNSMALLDHHVRGVAPEDAKGAGSWDSYSFHTDLPPGHPMVTGEQTNDFELFDVENAKLVLVWGMNWITTKMPDSHWLTEARLKGTKTVAITVEYSATASKCDEVVVIRPGTDSALALGIARTLIAEKRYDPDFVRRYTDLPTLVRMDTLERLR…
MWTB01000016.1_98	MWTB01000016.1	Anaerolineae bacterium UTCFX1	Chloroflexi	MNWIEEISNPQARQWEEFYRNRWQHDRVVRSTHGVNCTGSCSWMIYVKDGIVTWELQATDYPSLQPGIPPYEPRGCQRGISFSWYQYSPIRVKYPYMRGVLFDLWQKAKETHKDPVAAWASIMDDPVARKSFHQARGKGGFRRVRWDEALEMISASTIYTIKKYGPDRIIGFSPIPAMSMLSYAGGSRFLQLMGGVSMSFYDWYSDLPPASPEVWGEQTDVAESADWYNSKFIASVGSNMSMTRTPDVHFAAEARHNGTKLVVFAPDFSQVAKYADWWVPVHAGQDGAFWMAVNHVIMNEFHYQNPTPFFLDYLRQYSDAPFLVELNNVDGTYVPGKMIRAAQVERTKDVENGEWKFLVWDEISAAPRMPQGTLGFRWQQQKGQWNLEPKDGLDGSEIR…
MWTB01000009.1_2	MWTB01000009.1	Anaerolineae bacterium UTCFX1	Chloroflexi	MSWIQDLVNPQARQWEEFYRNRWQHDNIVRSTHGVNCTGGCSWQVYVKDGIITWEMQQVDYPLLQDGLPPYEPRGCQRGISASWYVYSPIRVKYPYARGVLLDFWREARASGKSPVEAWQSIMEDDEKRKRIQKARGKGGFRRTNWDEVLEIVAAANLYTAKKYGPDRVFGFSPIPAMSYLSYGGGSRFLQLFGGVNMSFYDWYADLPMGFDLNMTRTPDVHFISEARHEGAKFVVIAPDFSQVAKYSDWWIPVKAGQDTAIWMAVNHVILKEFYVDKQVPYFVNYLKENTDMPFLIELEKDGDGYKAGRYLRANTVKRYKDVENGEWKFLVHDAKANAPRMPKGAVGDRWSKEKGKWNIKMEDGLDDAPIEPTLSFLGSQDETVNVGFYEFAEQKTAV…
MWSV01000141.1_33	MWSV01000141.1	Ignavibacteriales bacterium UTCHB2	Ignavibacteriae	MSWIKDLISPQTRQWEEFYRNRFQHDRIVRSTHGVNCTGGCSWQVHVKDGIVVWETQQIDYPLLEGSLPPYEPRGCQRGISFSWYLYSPLRIKYPLIRGALLDAFREEKLKTGDALTAWENLQNNKEKRKAYQTARGKGGFRRASWDEVLEVIAAANIYTAKKYGPDRVIGFSPIPAMSMLSYAAGSRFLQLFGGVNLSFYDWYCDLPNAFPEIWGEQTDVCESADWYNSKMIAVMGANLNMTRTPDVHFFAESRHNGTKTIVFSPDFSQVAKFSDQWFPLHAGSDGAFWMAVTHVVLKEYHHEKKSPYFINYVKKYTDSPFLVELEEDKGKFKPGKLLRANRVSEFKDITNGDWKFLNLDSTTGKLVVPKGTVGHRWDSKQGNWNLKYENETDNKAYD…
MWTC01000019.1_27	MWTC01000019.1	Sphingobacteriales bacterium UTBCD1	Bacteroidetes	MSWITDIISPKTRKWEEFYRNRFQHDRIVRSTHGVNCTGGCSWQIHVKEGIVVFETQQLDYPLLDNNLPPYEPRGCQRGISYSWYLYSPLRIKYPLIRGTLLDAFREEKEKAGGDPVKAWENLQNNKDKRKRYQNSRGKGGFRRASWDEVLEIMAASNLHTAKKYGPDRVIGFSPIPAMSMLSYASGARFLQLFGGVNLSFYDWYCDLPPAFPELWGEQTDVCESADWYNAKMIADIGTNLNMTRTPDCHFFAESRHNGTKAVVFSPDFSQLCKYADQWIPLHAGSDGAFWMAVSHIILKEYHYEKQTPFFIDYVKRYTDSPMLVHLDKSGNSYTPGRMVRANELAKWKDIENGDWKFLSIDEKSGEYVVPKGTMGYRWDKNGGKWNMKYECGETDLNF…
NBMI01000094.1_21	NBMI01000094.1	Beggiatoa sp. 4572_84	Proteobacteria	MGWIQDIINPKTREWEQFYRTRWQYDKIVRSTHGVNCTGGCSWRVYVKCGVITWEMQQVDYPKLEKSLPPYEPRGCQRGISASWYVYSPIRVRYPYVRGALVELWRRARQKYDDPVEAWESIVSDPDSRKTYQQARGKGGFRRSDWHEVLEIITASNVYTIKKYGPDRIVGFSPIPAMSQLSFAAGSRFLGLMGGHLLSFYDWYSDLPPAEPEVWGEQTDAHESADWYNAKFIVSMGSNLNMTRTPDVHFIAEARHNGSKFVVFAPDFSQVAKYSDWWVPVHAGQDGAFWVAVNHVILTEYYVKKETPSFNAYMKQFTDSPFLVVLNQGEEGYEAGRLLRANTIEAYKDEENGEWKFLMFDETSGAPKMPKGTMGHRWQEKPGQWNLELKDGLDDSPIE…
NAAD01000032.1_16	NAAD01000032.1	Geothermobacter sp. EPR-M	Proteobacteria	MSWIKDIVDPKSRAWEEFYRNRNQCDKVVRSTHGVNCTGGCSWNVHVKDGIVGWELQATDYPELEEGLPPYEPRGCQRGISFSWYLYSPLRIKYPYLRGVLTDLWRAARAKHDDPVAAWASIVENEASRKSYQQARGKGGFRRSSWDEVEEIIAASTVYTIKKYGADRLVGFSPIPAMSMLSFAGGARFMQLLGGVNLSFYDWYCDLPNASPEIWGEQTDVSESADWYNSKYIAIMGSNVNMTRTPDAHFLGEARHNGSKVTVLSPDFSMTSKHADWWIPSHAGQDGAFWMAVNHVILSEFHHKAQTPYFMDYLKRYSDTPFLVKLEERDGVYHAGRMLAADALKGYRDEEHAAFKYLVWDEKAAAPRMPLGTLGFRWQEKKGEWNLQMKDGRDGSDIA…
JFKA01000013.1_78	JFKA01000013.1	Thalassospira mesophila JCM 18969	Proteobacteria	MSHLLDRLNFFQSKQLETFANGHGQVTRENRDWEDTYRNRWRHDKIVRSTHGVNCTGSCSWKIYVKSGIVTWETQQTDYPRTRPDLPNHEPRGCARGASYSWYLYSANRVKHPLIRSRLLRAWRKMRQTMNATDAWAALQNDPILRASYVKMRGKGGLVRATWDESTEIIAAANAYTTKKYGPDRVFGFSPIPAMSMVSYAAGSRYLSLLGGVCMSFYDWYCDLPPASPMTWGEQTDVPESADWYNAGFLLLWGSNVPQTRTPDAHFYTEARYRGAKSAVICPDYSEAAKFGDIWLAPKQGTDSALAMAMGHVILREFHLDRQAEYFEDYCRRYSDMPMLVRLEEKDGKLVAGRFLRADDLGNKAGTTNNPEWKTLAIDQLSGNIVAPNGSVGFRWGED…
MPMZ01000026.1_8	MPMZ01000026.1	Nitrospira sp. bin75	Nitrospirae	MFLSRRQFLKVTTGTVAAVALADKALALTALQPVVEVGNPLGEYPDRAWERVYHDQYRYDSSFTWVCSPNDTHACRVRSFVRNGVVMRVEQNYDHQTYEDLYGNRGTFAHNPRMCLKGYTMHRRVYGPYRLKGPLMRRGWKAWMDAGSPEFTPDVMNKYKFTSRFLDDMLRVSWDTAFTYLAKAMVIIAERYSGEAGARRLREQGYPPEMIEMTKGSGVRTMKFRAGMPILGVIGKMSVTRMNGGCGALLDHYIRKVKPNQAQGGRYWSNYTWHGDQNPAHPFWSGVQTSDNDMSDMRFAKLNTSWGKNFVENKMPEAHWKLESIERGARVVVITPEYNPTAYRADYWIPVRPETDAALFLGACKIMFDENMHDHDFCAAYTDMPILVRTDTLQYLDPR…
NOWF01000010.1_68	NOWF01000010.1	Paludifilum halophilum DSM 102817	Firmicutes	MMKKFPLLNKLKYFIPRESHSDPWSEVSAQGREWEDVYRKRWQHDKVVRSTHGVNCTGSCSWNIFVKNGIVTWENQSIDYPSTGPDMPEFEPRGCPRGASFSWYIYSPLRVKYPYIRGVLREMWRHALKEIGDPVAAWEWIVNDPEKVKRYKSARGKGGFVRVSWDEVLTIMSAAMIHTIKTYGPDRILGFSPIPAMSMISYASGARFLSLIGAPLLSFYDWYADLPPASPQIWGDQTDVPESSDWFNSSYMLVWGSNLPLTRTPDAHFMAEARYRGTKVVSISPDYAEYVKFADNWMSVKAGTDGALAMAMGHVILKEFYVERETGYFTRYAKHYTDFPFLVTLEPKEGGYTADRFLLASDLGKSVERAEWKTVVYDENRDACVIPQGTIGSRWSDDG…
NNSG01000019.1_5	NNSG01000019.1	Candidatus Marinimicrobia bacterium 408169	Candidatus Marinimicrobia	MSNNKLSWIRDEVVPQNRSWEEFYRNRWQYDKVVRSTHGVNCTGSCTWQIHVKDGIVTWEMQGLDYPKLEHGIPPYEPRGCQRGISFSWYLYSPLRVKYPTIRGALLDLWLEAKNEFDDPVEAWQSMVNNPEKRKRWQRARGKGGFRRTSWDTVKEIISASMVHTIKQHGPDRIAGFSPIPAMSMVSYAAGARLMQLMGGVSLSFYDWYCDLPNASPETWGEQTDVQESADWYNAKMLAVMGANLNMTRTPDVHFASEARHNGTKMVVFSPDFSQVSKFSDEWIPINAGQDGAFWMAVNHIILKEFHHEKQEKSFLDYSKQYTDSPFLVELTKDGDSYKAGQLLRANRLQEHKEIENGDWQFLMWDEIENKTKVPQGSMGYRWATENKGKWNLKLEDAV…
DBMU01000024.1_87	DBMU01000024.1	TPA_asm: Bryobacterales bacterium UBA690	Acidobacteria	MSKQIDRRDFFGMISAAGFGGLVASTREAWGLEAVKNPLAAYPDRGWERVYRDLWKYDSVYTFTCAPNDTHNCILNAYVRNGVVVRIGPSMKYGEATDLLGNKVTHRWDPRVCQKGLALTRRFYGDRRVMGCMIRKGYKEWHDAGFPRESDGLPPKKYFQRGRDEWIRISHDEGAKIAAKVLKNVAETYSGEEGKRRLTAQHYDPATIEAVQGAGVRTMKFRGGMPLLGITRVFGMYRLANSMALLDAKVRNVGPDKAMGAKGFDNYSWHTDLPPGHPMVSGQQTVEFDLCSVDHCKTLVVWGMNWITTKMPDAHWLTEARLKGTKVVVIACEYSATATKGDEVIVVRPGTTPALALGLSNVILREKLYDAQYVNQWTDLPILVRMDNLKYLRAQEVFG…
DCWG01000078.1_13	DCWG01000078.1	TPA_asm: Gammaproteobacteria bacterium UBA2168	Proteobacteria	MSWIKDIVAPQTRQWEEFYRNRFQHDRVVRSTHGVNCTGGCSWQIHVKDGVVVWETQQLDYPLLEDQLPPYEPRGCQRGISFSWYLYSPIRIKYPLIRGALIDAYRAEKAKTGDPLAAWEALQADPAKRTAYQQSRGKGGFRRASWDEVLEIMAAANIHTAKQHGPDRVVGFSPIPAMSMLSYAAGGRFLQLFGGVNLSFYDWYCDLPTAFPEIWGEQTDVCEGADWYNAKMIADMGACLNMTRTPDCHFFAESRHNGTKAVVFSPDFSQVCKYADQWVPLHAGSDGAFWMAVSHVILKEFHHGQQTPYFIDYTKQYTDSPMLVCLDAEGDHYCPGRLLRANELPGNEDLPNGDWKFVNVDERTGAFVVPKGAMGHRWDEQQGNWNMKFENSLNDAPYD…
DDBS01000123.1_15	DDBS01000123.1	TPA_asm: Chloracidobacterium sp. UBA2026	Acidobacteria	MKKEISRREFMARITAAGFGALVASTTNAWGLEAITNPLATYPNRDWEKVYRDLWAYDSRYTFTCAPNDTHNCLLNAHVRQGVITRIGPTMKYGEAVDLLGNGTSHRWDPRVCQKGLALTRRFYGDRRVNGTMVRAGYKKWYEAGFPRGADGRPPEQYFQRARDEWVRMSHDEGAVIVAAALKNIAETYTGDEGKRKLKEQHYDEATIEATQGVGTQVMKFRGGMPLLGMTRVFGMYRMANSIALLDSHIRGVGPDKAMGPKGFDNYSWHTDLPPGHTMVTGQQTVEFDLNSVEQAKTVVVWGMNWITTKMPDAHWLTEARMKGTRVVVIACEYSATATKGDDVLVVRPGTTPALALGFANVIMQENLYDKEYVQQWTDMPILVRMDTLKYLKAAEVFG…
DDHI01000029.1_4	DDHI01000029.1	TPA_asm: Massilia sp. UBA1880	Proteobacteria	MSHFLDRLNFFGKPKQTFSNGHGAVVEEDRTWENAYRQRWQHDKIVRSTHGVNCTGSCSWKVYVKNGLITWETQQTDYPRTRPDLPNHEPRGCPRGASYSWYVYSAQRVKHPMVRGRLMQLWREARKTMDPVQAWAWVSQDPERARSYKSIRGQGGFVRAKWDEVNEIIAAANAYTIGEYGPDRIIGFSPIPAMSMVSYAAGTRYLSLIGGVAMSFYDWYCDLPPVSPQVWGEQTDVPESADWYNSTYLMVWGSNVPMTRTPDAHFYTEVRYKGTKTVAVSSDFGEMAKFGDIWLAPKQGTDAALAMAMGHVIMKEYHATGKSQYFNDYAKQYTDFPMLVLLKEKDGLLVPDYFLRASHLANNLDETNNPEWKTLVFDASSGRIVAPSGSIGFRWGETG…
DDSH01000008.1_3	DDSH01000008.1	TPA_asm: Anaerolineales bacterium UBA2395	Chloroflexi	MSWIEEIANPQARQWEEFYRNRWQHDRVVRSTHGVNCTGSCSWMIYVKDGIVTWELQAVDYPSLQPGLPPYEPRGCQRGISFSWYQYSPIRVKYPYMRGVLLDLWRKAKEEHKDPVEAWRAVIENEAARKSFQQARGKGGFRRVKWDEALEMISASTIYTVKKYGPDRIIGFSPIPAMSMLSYAGGSRFMQLLGGVSMSFYDWYSDLPPASPEVWGEQTDVAESADWFNAKFIASVGSNMSMTRTPDVHFAAEARHNGTKLVVFAPDFSQVAKYADWWVPVNAGQDGAFWMAVNHVIMNEFHYQNPTPYFLDYLRQYSDAPFLVELNEVDGKFVPGRMIRAGQVERTKDVENGEWKFLVWDEISAAPRMPQGSLGFRWQQQKGQWNLEPKDGLDGSEIR…
DDSK01000310.1_54	DDSK01000310.1	TPA_asm: Planctomycetes bacterium UBA2392	Planctomycetes	MSSWIQDIVDPETRSWEEFYRNRWSHDKVIRSTHGVNCTGSCGWMVYVKDGIVTWEMQALDYLPLAGEIPPYEPRGCQRGISYSWYLYSPLRVKYPYIRGALLDAWKAAKGRHSDSVEAWASIQNDVELRRGYQKARGKGGFRRTTWATVLDIMAAANIHTAKTWGPDRINGFSPIPAMSMVSYAAGARFLQLMGGVSLSFYDWYCDLPPASPEIWGEQTDVNESADWYNAKFIAIMGSNLNMTRTPDAHFAVEARHNGTKVVVFAPDFNQVSKFADEWVPIHAGQDGAFWMSVVHVILKEYFLDKQVPRFVDYNKRFTDNPLLVRLEKQGDVLRPGRLLRANTVDKYKAEDKGDWKFLLWDKHSGQPRMPMGFIGHRWQEKKGQWNLLLKDGVDGQDL…
DDUM01000047.1_29	DDUM01000047.1	TPA_asm: Flammeovirgaceae bacterium UBA2338	Bacteroidetes	MSWIEDIISPQTRKWEEFYRNRFQHDRIVRSTHGVNCTGGCSWQIHVKDGIVVWETQQLDYPLLEGSIPPYEPRGCQRGISFSWYLYSPLRIKYPLIRSALIDAYRAERKNTDDPLQAWTNLQNDSEKRANYQKARGKGGFRRVQWDEVMEIMAAANIYTAKKYGPDRVIGFSPIPAMSMLSYAAGSRFLQLFGGVNLSFYDWYCDLPTAFPEIWGEQTDVCESADWYNAKMIADMGACLNMTRTPDCHFFAESRHNGTKTVVFSPDFSQVCKYADQWVPVHAGSDGAFWMAVTHLILKDWHHEKQTPYFLDYTKQYTDSPILVKLDKDGEHFKPGQLVRANELKQFASVENGDWKFLSIDENGKLVIPKGAMGHRWEKDGGNWNMKLENEVDNKPYDP…
DEIM01000094.1_14	DEIM01000094.1	TPA_asm: Candidatus Dadabacteria bacterium UBA2774	Candidatus Dadabacteria	MSWIQDIISPQTRKWEEFYRNRFQHDRVVRSTHGVNCTGGCSWQIYVKEGIVTWETQQLDYPLLEDSLPPYEPRGCQRGISFSWYLYSPLRIKYPLIRSALIDAYREEKQKTGDSLTAWENLQNNEEKRKQYQQARGKGGFRRVHWDEVLEIMAAANIHTAKKYGPDRVIGFSPIPAMSMLSYAAGARFLQLFGGVNLSFYDWYCDLPTAFPEIWGEQTDVCESADWYNSKMIADMGACLNMTRTPDCHFFAESRHNGTKAVVFSPDFSQVCKYADQWVPLHAGSDGAFWMAVTHVILNEFHHTNTTPYFIDYVKKYTDSPFLIKLEKDGDHYKPGRLLRANELEAHRDIENGDWKFLQIDTSSGELVVPKGTVGSRWDKTQGNWNIKFENIVNDQPYD…
DEKJ01000049.1_12	DEKJ01000049.1	TPA_asm: Prevotella sp. UBA2725	Bacteroidetes	MKGNKDKYNKSQDNSNDETSRNRLAGKSTSFPLGKAWLGLKPWSTLKYFINRKNVTNEEWEDFYRTRWQHDKEVRSTHGVNCTGSCSWRIFVKKGIVTWEMQQTDYPRTRPGLPNHEPRGCPRGASYSWYLYNSGRVKHPMIRKELLDLWDAAKKEYKDPVDAWGSIASDKTKMKQYKDVRGLGGFVRLDWDTALEIMAAANIWTIKRYGPDRLVGFTPIPAFSMLSYASGARYLSMLGGVMLSFYDFYCDLPPASPQVWGEQTDVPESADWYNSSFLMLWGSNVPVTRTPDSPFYTQVRYKGTQVAVISPDYSDASKFADLWMAPKQGTDSALGMAMGHVILKEFYQDKHVDYFDHYVRQFTDLPYLVKLRPTGDGRYVMDMMLRAEDMPDNMGIEKK…
DGFH01000102.1_18	DGFH01000102.1	TPA_asm: Anaerolineales bacterium UBA3905	Chloroflexi	MHSLSRRSFLKLSGGAALTLAFVGGPLEWQLLQPVNVDNPLAAYPTRDWEQVYRNQYSYDSSFSFVCSPNDTHACRLRAFVRNGVILRCETNYDVDRYGDLYGNKATAHWHPRGCKKGQTFHRRVYGPHRLKGPLMRKGWQEWADDGFPLLTPENQDKYKFTARGADELLPVSWETAYSYIAKGMVAIARRYSSEEGVELLRQQGYPEEMIEAMGGAGTRTFKCRGGMGLLGVIGKYGMYRFANGLALLDAHIRGVDEHDAKGGRTWSNYTWHGDQAPGHPFTTGLQTSDEDFNDLRNSRLHIQCGKNLVENKMAESHFFVEVMERGAKIVTITPEYSPPATKSDYWIPIRPATDTALFLGVTRWLMDNEKYDADFVKRFTDFPLLVRLDTLKRLSAAD…
DHFK01000240.1_5	DHFK01000240.1	TPA_asm: Anaerolineales bacterium UBA4826	Chloroflexi	MGWIQDLVNPQARQWEEFYRNRWQHDNVVRSTHGVNCTGGCSWAVYVKDGIITWEMQQTDYPLLESSLPPYEPRGCQRGISASWYVYSPIRVKYPYVRGPLMDLWRAAKAKRANPIEAWGSIVEDETQRARYQKARGKGGFRRSTWDEVLEIVAASTLYTAKKWGPDRVFGFSPIPAMSYLSYAAGSRFLQLFGGVNMSFYDWYADLPNAFPEIWGDQTDVCESADWYNSKYIIAMGSNPNMTRTPDVHFISEARHNGTKFVVIAPDFSQVAKYSDWWIPVQAGQDTALWMAVNHVILTEFHAKRQVPYFVNYLKQYTDSPFLVELVNSQQSTVNSLKPGQLLRANRLARYRDVENGDWKMLVFDQTTGQPKMPKGTVGYRWQSKKGQWNLKMEDGLDD…
NVVI01000005.1_107	NVVI01000005.1	Flavobacteriales bacterium NORP67	Bacteroidetes	MSWIEDIISPKTRKWEDFYRNRWQYDKVVRSTHGVNCTGGCSWAIYVKDGIVVWELQQVDYPQFNKEVPPYEPRGCQRGISYSWYLYSPIRVKYPIVRGTLIDFYRAEKEKCGGDPVQAWANLQANKENRARYQRSRGKGGFRRVKWDELEELITAANIYVIQKYGSDRIIGFAPIPAKSMLSYASGARYLQLMGAINLSFYDWYCDLPNAFPEIWGEQTDVCESADWFKSKFIVSMGANLGMTRTPDIHFFSEARHNGTKTVVMSPDFSMVAKHADQWIPVHAGSDGAFWMAVTHVILQEFHVDKQIPYFIDYVKRYTDCPFLVELHEEDGHYTPGRMVRANRVKQYKDVSNGDWKFLNYDSKSGDLAMPKGSMGHRWDEKKGNWNMKYEDGETDKTY…
NVVM01000010.1_32	NVVM01000010.1	Alphaproteobacteria bacterium NORP63	Proteobacteria	MSHFLDKLTFFTRKRPEVFSDGHGITTEEDRGWERAYRGRWAHDKVVRSTHGVNCTGSCSWKIYVKGGLVTWETQQTDYPRTRXDLXNHEPRGXARGASYXWYXYSXARVKYPMIRSRLLKLWXAAKETXHDPVIAWGNIVEDQEKAKSXKQIRGLGGMVRAXWDEVNEXXXAANIYTAKXYGXDXXIGFSPIPAMXMVSYAAGSRYLSLIGGTCMSFYDWYCDLPPASPQVWGEQTDVPESADWYNSSYIMAWGSNVPQTRTPDAHFFTEVRYKGTKTVAVTPDYSEVAKLSDIWLNPRQGTDAAMAMAMGHVILSEYHVNAQSEYFDDYTRLYSDMPFLVQIDSQDGVYVAGRTLRASDFEDNLGQENNPEWKSAVIDANTNEVVIPNGTIGSRWGE…
DHQB01000017.1_76	DHQB01000017.1	TPA_asm: Bacteroidales bacterium UBA5349	Bacteroidetes	MSLLNKLIYFSKEATVSPDKHVVTTDTPREWESFYRNRWQFDKVVRSTHGVNCTGSCSWKIFVKNGLVTWEIQSTDYPETRHDLPNHEPRGCPRGASYSWYLYSANRVKYPMIRGTLAKAYRKAKETHKDPVVAWGSIMDNAETRSAYIKERGLGGLIRLDWNEAQEIIAAANIYTVKKYGPDRLAGFTPIPAMSMVSYSSGTRYLSLMGGTVLSFYDFYCDLPPASPQTWGEQTDVPESADWYNSSFLMIWGSNVPVTRTPDAPFYTQVRYKGTKTINISPDFNEAAKFADLWIKPKQGTDAALGMAMGHVILKEFYLEKKTPYFEKYAKQYTDLPFLVKIEKKGNQFVAGRVVRASDLGAKMAKVENADWKPVVIDELSNELVIPNGTIGSRWDKSK…
DHSR01000084.1_6	DHSR01000084.1	TPA_asm: Bacteroidales bacterium UBA5281	Bacteroidetes	MSLLNKLIYFSKKASVSPDKHVVTTDTPRDWERFYRNRWQHDKVVRSTHGVNCTGSCSWKIFVKNGLVTWELQSTDYPETRPDLPNHEPRGCPRGASYSWYLYSANRVKYPMIRGTLAKAYRKAKETRKDPVLAWESIMDNADTRNAYIRERGLGGLIRLDWEEAQEIIVAANIYTIKKYGPDRLAGFTPIPAMSMVSYSSGTRYLSLLGGTILSFYDFYCDLPPSSPQTWGEQTDVPESADWYNSSFLMLWGSNVPITRTPDAPFYTQVRYKGTKTINISPDFNEAAKFSDLWIKPKQGTDAALGLAMGHVILKEFYLDKKTPYFENYVRQYSDLPFLVKIDKKNDRYVAGRVVRASDMDAQIAETENADWKPVVFDEISKGLVVPNGTIGSRWDKSQ…
DIDT01000045.1_48	DIDT01000045.1	TPA_asm: Phycisphaerales bacterium UBA5793	Planctomycetes	MNSEKHEPNHEGAERKASQDARPVDLTRRRFIGLFGASSLAAFAWPNALGSLIPIVGVDNPLQYYPQRGWERIYRDQYRYDRSFNWVCAPNDTHMCRLRAFVRNGVLIRSEQTYDVDRYGDCYGNRTSPAWNPRGCPKGFTFQRRVYGPYRAKGPAIRKGWKRWADDGFPSLSDKPDLRSEYKFDDRGNDEFVRVSWNDAARYCALGLKAVAETYSGDAGRRRLLADGYDPDLLHHWEGAGTTTIKMGSNLPIHGLIGKFGIYRFGNMLGLLDHHVRGVQPEHALGARAWNEYTWRGDQAPGTPFATGLQTSDMDFSDLRFSKMILMMGKNLVENKMAESHWFIEAMERGARIVNVSPDYAAPSAKSDYWIGVRPGLSDLALVLGLIRIIIDNNWHDAE…
CP017466.1_75	CP017466.1	Staphylococcus nepalensis JS11	Firmicutes	MDKKHNKLLHKLKHLKRGNLINNNWTEESPRPRDWESIYRNRWQHDKVVRSTHGVNCTGSCSWKIYVKDGIVTQETQQIDYPSTGDDFPQYEPRGCPRGASYSWYTYSPTRVKYPYIRKDLYELWENELEEVQNPVQAWENIVSDKKKKQKYIKARGKGGFIRGNWKSICQMIAASSIYTIKKYGPDRIAGFSPIPAMSMISYAGGTRFLSLIGGTIISFYDWYADLPPASPQVWGDQTDVPESADWYNSKYFIIWGTNLPQTRTPDAHFMVESRYAGTKVVGVSPDYAEYEKFADMWLPAKEGTDGALAMAMTHVILKEFYVDKETPYFTQYIKQYTDLPFLVQLKGKNGGLRADNFLRASDLSDDHDLADWKTVVWDENTQKPVVPIGSAGHQWDGK…
DKBA01000005.1_8	DKBA01000005.1	TPA_asm: Acidimicrobiia bacterium UBA6912	Actinobacteria	MNDNWIQETVDPAARQWEEFYRNRFQHDKRVRTTHGVNCTGSCSWEVFVKDGIVTWEMQATDYPELEEGLPPYEPRGCQRGASFSWYLYSPIRVKYPYGRGELIDMWRDAKKRALGDPVTAWEIIQTEPGWRARYQQARGKGGFRRISWDEALEIAAASTVYTTKTYGPDRVAGFSPIPAMSQISYAAGSRFLSLLGGVVMSFYDWYCDLPPASPEIWGEQTDVHEAADWYNSRFIAVVGSNVNMTRTPDTHFLSEVRHAGAKLAVFSPDFSMVAKYADWWIPANAGQDAAFWLAVDHVILTEWYRDRTTPYFDEYVKHYTDLPFLVEIDEHGQPGRCLRANRLAGYEDVEHGDWKLLVWDDEEDEPRMPNGTIGYRWAEAEKGHWNLEMADKVKGGKI…
DKJQ01000215.1_6	DKJQ01000215.1	TPA_asm: Ignavibacteria bacterium UBA6688	Ignavibacteriae	MSDNTKIHWIKDEENPLLRGWEEFYRNRWQHDKVVRSTHGVNCTGSCTWMIHVKDGIVTWEMQGLDYPSLEHGLPPYEPRGCQRGISFSWYLYSPLRVKYPYIRGALLDLWRKARVEHEDPVEAWKSLVTKPEHRKRWQRARGKGGFRRTTWDEVLEIIAAANVHTIKAHGPDRIAGFSPIPAMSMVSYASGARLMQLMGGVSLSFYDWYCDLPSASPETWGEQTDVQESADWYNAKLLAVMGSNLNMTRTPDVHFAAEARHNGTKMYVFAPDFNQVAKYADHWVSINAGQDGAWWMAVNHVLLKEFHHEKKVPYFLDYTKKYTDAPYLVELKQEGEVYEAGQLLRANRLEQYKNVEHGGWKFLMWDVKEGKPKMPLGSVGDRWGTEKGKWNLLLKDGL…
DKKQ01000025.1_21	DKKQ01000025.1	TPA_asm: Flammeovirgaceae bacterium UBA6662	Bacteroidetes	MSWIEDIISPQTRKWEEFYRNRFQHDRIVRSTHGVNCTGGCSWQIHVKDGIVVWETQQIDYPLLESTIPPYEPRGCQRGISFSWYLYSPLRIKYPLIRGALIDAWRKAKKQEPDPVKAWANLQSDTEQRKKYQNARGKGGFRRVTWDEVLELIAAANIHTAKKYGPDRVIGFSPIPAMSMLSYAAGARFLQLFGGVNLSFYDWYCDLPTAFPEIWGEQTDVCESADWYNAKMIADMGACLNMTRTPDCHFFAESRHNGTKTVVFSPDFSQVCKFADQWVPVHAGSDGAFWMAVTHIILKEWHHQKQTPYFLDYTKQYTDSAFLVKLEKDGDKLVPGQLVRANEMLEFSSIENGDWKFLSLDSKTNKLVVPKGAMGHRWEKKGGNWNMKLENEIDNQPYD…
DKPO01000036.1_54	DKPO01000036.1	TPA_asm: Porphyromonadaceae bacterium UBA7332	Bacteroidetes	MLDELRYFDKKTGYTKDGHVEVKQEDRSWEKFYKTRWQHDKVVRSTHGVNCTGSCSWRVFVKNGVVTWELQETDYPRTRPDLPNHEPRGCPRGASYSWYLYSSARVKHPMIRASLLQHYRAAKEQTKDPVLAWEALMNNRAACKEYKSDRGLGGLVRFSWDEALEIAAAANIYTIKKYGPDRVVGFSPIPAFSMVSYASGMRYLNLIGGASLSFYDFYCDLPPASPQTWGEQTDVPESADWFSSTFLMLWGSNVPVTRTPDAHFMTQARYKGTKVVVIAPDYNDAAKFSDIWVRPKQGTDSALGMALGHVILKEFYVDKAIPYFVDYAKQYTDLPFLVKLEKNNDRWTAGEMLKASDFNDSLGIDKKANWRPVMITNEGQTVVPNGTIGSRWDGDNKWN…
DKTE01000047.1_7	DKTE01000047.1	TPA_asm: Chitinophagaceae bacterium UBA7238	Bacteroidetes	MSWIKDIISPQTRKWEEFYRNRFQHDRIVRSTHGVNCTGGCSWAIHVKEGIVVFETQQLDYPLIDDKIPPYEPRGCQRGISYSWYLYSPLRIKYPLIRGTLIDAYREEKEKAGGNPVAAWENLQNNKEKRKKYQNSRGKGGFRRTTWDEVLEIMAASNIYTAKKYGPDRVIGFSPIPAMSMLSYASGARFLQLFGGVNLSFYDWYCDLPPAFPELWGEQTDVCESADWYNAKMIADMGTNLNMTRTPDCHFFAESRHNGTKAVVFSPDFSQLCKYADQWIPLHAGSDGAFWMAVTHIILKEYHYEKQTPYFIDYVKRYTDSPMLVHLDKTENGYTPGRMVRANELPKWKDIENGDWKFLSIDEKSKELVVPKGTMGYRWDKNGGKWNMKYECGETDANF…
DLCS01000066.1_7	DLCS01000066.1	TPA_asm: Bacillaceae bacterium UBA7792	Firmicutes	MEQRKNKLIHALKHLKRGERINDGWTEESPRPRNSEDIYRRRWQYDKIVRSTHGVNCTGSCSWRIHVKDGIIAYETQQTDYPSTGEDFPDYEPRGCPRGASFSWYTYSPTRVKHPYIRGDLYELWKNELKVANNPVEAWENIVTNPEKRAKYVSARGKGGFVRGSWSDLCQLIAASSIYTIKKYGPDRIVGFSPIPAMSMVSYAGGSRFLSLIGGTILSFYDWYADLPPASPQVWGDQTDVPESGDWYNTKYFIIWGTNIPQTRTPDAHFMVESRYNGTKVVGVSPDYAEYEKFADIWLPAKAGTDGALAMAMTHVILKEFYVDQQTPYFVSYAKQYTDLPFLVILDEHEGRYRSGRFLRASDIDGNEELGEWKTVVWDEMENKMVIPIGSQGFRWDSG…
DLHY01000051.1_105	DLHY01000051.1	TPA_asm: Chloracidobacterium sp. UBA7656	Acidobacteria	MNWIKDLISPQTRSWEEFYRNRWQHDKVIRSTHGVNCTGGCSWNIYVKQGIVTWEMQALDYPLLEDGLPPYEPRGCQRGISYSWYLYSPIRVKYPYIRGALMDLWREARQMFDDPVEAWESIVSDDESRARYQRARGKGGFRRASWEELEELIAASVIHTIKRHGSDRIVGFSPIPAMSFLSYAAGARFLQLLGGVNLSFYDWYCDLPPASPEIWGEQTDVAESADWYNSKFLAVMGANLNMTRTPDCHFAAESRHNGTKMVVLAPDFNQVAKYADQWIPLHAGQDGAFWMAVDHVILREFHHQQKTPYFLNYTRQYTDAPFLVKLEKKDESYTADRLLRANTLSRYKEEEKGEWKFLVYDSLSNQARMPGGSMGHRWGQNQGKWNLELKDATDGSRID…
DLRM01000035.1_53	DLRM01000035.1	TPA_asm: Planctomycetes bacterium UBA7888	Planctomycetes	MSTQNPWIKDSVEPGTRAWEEFYRNRWQHDKIVRSTHGVNCTGSCSWQIYVKDGIVTWEMQAVDYPTLDKTVPPHEPRGCQRGISYSWYLYSPLRVKYPYVRGAILDLWKQAKAVHPNDTVAAWRSITDDPVKRERYQRARGKGGFRRTSWDTAKEIIAASAVKTIKDHGPDRIAGFSPIPAMSQVSYASGARMLQLMGGLALSFYDWYCDLPSASPETWGEQTDVNESADWYHAKMLAVMGSNLNMTRTPDVHFAAEARHNGSKMVVFSPDFNQVAKYADEWVSLNAGQDGAWWMAVNHVILKEFHHEKQTPYFLDYAKKYTDSPFLVELTQDGDEWEAGQMLRAGRMDAYADEEHKEWKFLHWDKGDNRPKMPMGASGHRWANEKKGQWNLLPKDGK…
NSJK01000002.1_143	NSJK01000002.1	Xanthomonadales bacterium Ru_enrich_XN	Proteobacteria	MSYFLDRLQFFKRNTQPFADGHGFTKTESREWENAYRARWQYDKIVRSTHGVNCTGSCSWKIYVKNGLVTWETQQTDYPRTRPDLPNHEPRGCPRGASYSWYLYSANRVKYPLVRGALLKLWREARKSKSPVDAWASIVEDTDKAKSYKTKRGMGGFARVRWDEANEIIAASNLYTVKKYGPDRVIGFSPIPAMSMISYASGARYLSLLGGACLSFYDWYCDLPPSSPQVWGEQTDVPESADWYNSRYLIAWGSNVPQTRTPDAHFFTEARYNGTKTVAITPDYSEVAKLCDHWMHPKQGTDAALAFAMGHVILKEFHVDKPAPYFVDYCRQYTDMPMLVRLEKRSDGRLVPERFLRASDLGGLGESNNPEWKTLGHDESSGQICVPNGSVGFRWGEKG…
NSJN01000005.1_5	NSJN01000005.1	Candidatus Methylomirabilis oxyfera Ru_enrich_MO1	candidate division NC10	MTRRLSRRDFLKLAGMAGLGTALTQEDLFAQYRYLAPVSVANPLAAYPNRDWEQIYRNIFRTDKSFVFLCCPNDTHNCLLNAFVKNNVMVRIEPTYGYGKATDLNGNKSSHRWDPRCCQKGLVLHRRLYGDRRVDGAYIRRGFKEWVDKGFPRDPTTGAAPRDLMQRGWDQWFQVSHEEAYAYHAKALHNIAKTYSGEQGKAYLLAQGYDPDMVEQAGGVGTRVMKFRGGMAKQGAVRIFGAFRMGNSMALLDHHIRGVAPEEAKGAGAWDSYSFHTDLPPGHPMVTGDQTNDFELFDVENAKLVVIWGMNWITTKMPDSHWMTEARLKGAKIATVTVEYSATASKCDEVVVIRPGTDPAFALGLAQVLIAEKRYDADFVKRFTDLPTLVRMDTLQRLQ…
NSJL01000001.1_232	NSJL01000001.1	Nitrospira sp. Ru_enrich_NS	Nitrospirae	MEKDKMEKDTKEETKQENKSLMSRRSFLTLAAGAGAGMVLSGCDSKLFNFLKPKSDSALEAYPNRDWEKVYRNIYKEDSHFHFLCSPNDTHNCLLKAHVKNGVVTRISPSYRYGEAKDLYGNTASHRWDPRACQKGLGLVRRLYGDRRVKGAMVRVGFKKWVDAGMPRDPGTGKPPKEYFENRGQDKWIKLPWNEAFDLAAKALNNIARTYSGASGAELLSKQGYDPAMIGAMKQAGTQTFKIRGGMTVLGFTRVYGYYRLSNMLALLDAKVRGVGPEKALGGRGLDSYTWHTDLPPGHPMVLGMQTNEFDLNSVEHAKMIVLLGMNWITTKMPDSHWLTEARLKGTKVVAVSVEYPATGCRSDEIIVIRPGTDPAFMLGIAHVLINEKLYDVQHMKKY…
NZAI01000034.1_9	NZAI01000034.1	Chloroflexi bacterium ARS34 47577	Chloroflexi	MGWIQDLVNPKERRWEEFYRNRWQHDKTVRSTHGVNCTGGCSWEIYVKDGIITWEMQQTDYPLLEDGLPPYEPRGCQRGISASWYVYSPIRVKYPYMRGALMDQWRQAKAEHSNPVDAWGAIVQDDQKRSRYQRARGKGGFRRSDWDEVLELVTASLLYTAKTWGPDRVFGFAPIPAMSYLSYAGGSRFLQLFGGVNMSFYDWYADLPNAFPEIWGDQTDVCESADWYNSKYIVSMGANLNMTRTPDVHFISEARQAGAKFVVISPDFSQVAKYSDWWIPVTAGQDTALWMAVNHVILKEFYADRQVPYFIDYLKQYTDSPFLVELSPDGDGYTAGQLLRANRFERYRDVENGDWKLTVLDQPSGEARMPKGTVGYRWGEEMGKWNLKMEDGLDDTPID…
NZBA01000108.1_40	NZBA01000108.1	Planctomycetes bacterium ARS15	Planctomycetes	MKNGYPGNPDNPYIQDSVDPKTRSWEEFYRNRWQHDNVVRSTHGVNCTGGCSWNIHTKDGIVTWEMQALDYPTIDKNIPPYEPRGCQRGISYSWYLYSPLRVKYPYIRGALLDLWKEARSKHEDPVDAWQALTRDPVKRARYQRARGKGGLRRTSWSTVKEIISASAVHTIKDHGPDRIVGFSPIPAMSMLSYAAGGRMLQLMGGVNLSFYDWYCDLPNASPETWGEQTDVNESADWFHAKFLAVMGANLNMTRTPDVHFASEARTNGSKMVVFAPDFNQVAKFADEWIPINAGQDGAWWMAVNHVILKEFHHEQQNEAFLDYTRDFTDAPFLVELEQAGGAYKARQLLRAGRLEGYTDEEKGEWKFLQWDRGEGRAKMPMGSSGHRWQERKGQWNLLP…
NYXZ01000059.1_19	NYXZ01000059.1	Planctomycetes bacterium ARS90	Planctomycetes	MSYNGNNPYIEDSVEPRTRSWEEFYRNRWQHDKVVRSTHGVNCTGSCSWNIHVKDGIVAWEMQATDYPMLESGIPPYEPRGCQRGISYSWYLYSPLRVKYPYIRGALLDLWREAQAAHADPVDAWKALQADPEKRARYQRARGKGGFRRTSWDTVLEMMAAANVSTIKEHGPDRIAGFSPIPAMSMISYAAGSRMLQLMGGISLSFYDWYCDLPNASPEAWGEQTDVNESADWYHAKFLAVMGSNLNMTRTPDVHFAAEARHNGSKMVVFSPDFNQVAKYADEWVSLNAGQDGAWWMAVNHVILKEFHHEQQNEFFLDYVRSYSDCPYLVELTERDGAFDPGQMLRAGRLAGYTDEQHGEWKFLQWDRNDDRPKMPMGSSGFRWGDEQGKWNMLPKDGK…
NYYZ01000003.1_23	NYYZ01000003.1	Planctomycetes bacterium ARS68 69589	Planctomycetes	MNNGRKGNVDNPYIQDIIDPKTRSWEEFYRNRWQHDNVVRSTHGVNCTGGCSWNIHTKDGIVTWEMQALDYPVIDTEIPPYEPRGCQRGISYSWYLYSPLRVKYPYIRGALLDLWKEAKAAHEDPVDAWKALMSDPVKRARYQRARGKGGLRRASWDTVKEIIAASAVYTIQKHGADRIVGFSPIPAMSMLSYAAGGRMLQLMGGVNLSFYDWYCDLPNASPETWGEQTDVNESADWFHAKFLAVMGANLNMTRTPDVHFACEARTNGSKMVVFSPDFNQVAKYADEWIPINAGQDGAWWMAVNHVILKEFHHEQQNKGFLDYTRSFTDAAFLVEIEEGKDGHKASQLLRAGRLAGYADEEKGEWKFLQWDRGECRAKMPMGSSGHRWQDKKGQWNLLP…
NYZA01000188.1_7	NYZA01000188.1	Gemmatimonadetes bacterium ARS67	Gemmatimonadetes	MSDKLWIQDNVDPHARSWEEFYRNRWQYDKTVRSTHGVNCTGGCTWQIHVKDGIVTWEMQGLDYPEIDPEIPPYEPRGCQRGISYSWYLYSPLRVKYPYIRGALVDLWRTARAAHEDPVEAWRSLVSDDSARARWLRARGKGGFRRASWDEALELICASMIHTIKTHGPDRIAGFSPIPAMSMISYASGARMLQLMGGVALSFYDWYCDLPSASPETWGEQTDVNESADWYNAKLLAVMGSNLNMTRTPDCHFAAEARHNGTKMYVFAPDFSQVSKYADTWLRVNAGQDGAWWMAVNHVILKEFHHDRAIGAFQDYLKQYSDAPHLVELVEEDGKVRPGQLLRANRLEHYSDVENGDWQFLFWDTADDRPKLPSGAVGSRWAEQNKGHWNLKLEDITDG…
NZBQ01000002.1_23	NZBQ01000002.1	Dehalococcoidales bacterium ARS1330 33798	Chloroflexi	MSWIQDIVNPQQRRWEDFYRNRWEYDKVVRSTHGVNCTGGCSWQVYVKNGIISWEMQXLDYPDFDMNMPPYEPRGCQRXISFSWYIYSPIRVKYPYIRGVLADLWTAARQEYDDPVEAWAAVVEKKQSRTAYQQARGKGGFRRSTWDEVLDIIAAAMLYTAKKYGPDRVAGFSPIPAMSYLSYAGGSRLLQLFGGVNLSFYDWYCDLPPASPEAWGEQTDVQESADWYNAKYVVAMGSNLNMTRTPDVHFVAEGRYQGAKFTVLSPDFSQVTKYADWWIPVNPGQDGAFWMAANHVILKEFYVDRQVPYFIDYLARYTDAPFLVALNKEGDGYRAGRLVRARSIPRYRDVENGDWKFLVYDQKSGQMRMPKGSVGDRWAKQDTGKWNIEMKDGIDDAEL…
PBIX01000092.1_16	PBIX01000092.1	Planctomycetes bacterium SP2985	Planctomycetes	MNNGNNPYIDDRVDPGTRSWEEFYRNRWQHDKVVRSTHGVNCTGSCSWNIHVKDGIVAWEMQALDYPKLEEGIPPYEPRGCQRGISYSWYLYSPLRVKYPYIRGALLDLWKQARTEHEDPVDAWRALMSDPDKRARYQRARGKGGLRRASWDTVLEIITASMVQTIQDHGPDRITGFSPIPAMSMLSYAAGSRMLQLLGGVNLSFYDWYCDLPNASPETWGEQTDVNESADWFNAKFLAVMGANLNMTRTPDVHFAAEARMNGTKMVVFAPDFNQVAKYADEWISINAGQDGAWWMAVNHVILQEFHHEQKNEFFFDYLKQFSDSAFLVELEDHGGKWKAGQLVRAGTTAEYADEENGEWKFLHWDANDDRPKMPMGSMGHRWGEEQGKWNLKLEDGKD…
PBSL01000039.1_33	PBSL01000039.1	Planctomycetaceae bacterium NP87	Planctomycetes	MPHDRRQFLKSCLIAGGGLLHGDTRARALEPLDQNNPLGSYPDRGWEQVYLDQYKTDGSFTWVCSPNDTHMCRLRAFVRNGVIIRSEQDHDHQRIGDLYGNQATAGWNPRGCAKGLTMQRRVYGPYRLKGPVLRLGWKRWADAGFPSLADSPELRTKFHFDDRGRDSHVRVSWQQAFHYIAGGIEAIARTYSGPEGESRLQRDGYEQRMIDMVEGAGTRTIKIGSNLPVHGLVGKFGIYRFSNMLALLDHHIRGVPPEKARGARDWNEYTWRGDQAPGHPFVHGLQAADMDFNGLRFSRLVIQVGKNLIENKMADSHWLNEVIERGGRIVNIAPEYNAPSTRSDYWIAVRPGLSDTSVLLAVTWILIDEEWYDKDFCRRFTDFPLLVRTDTLMRLRPED…
PBTE01000084.1_14	PBTE01000084.1	Planctomycetaceae bacterium NP69	Planctomycetes	MDITRRRFLESCGAATGALLATGPQAWAFDPVSVDNPLGSYPNRDWEKIFLDQYSYDSTFTWVCAPNDTHMCRLKAFVRNGVMIRSEQNYDHDRCGDVYGNTTTKAWNPRGCPKGFTMQRRVYGPYRLKGPVLRKGWKDWADAGFPSLSDSPGLRTQYKFDDRGNDSYVRVTWEEVSKYVAGGLQAVSKTYSGDDGKARLTKDGYEQRMIDKVEGAGTRTVKIGSNLPLHGLVGKFGIYRLANVLGLLDHHLRGVPAEEARGARDWNEYTWRGDQAPGHPFVHGLQTSDMDFNDMRFSKLVIQIGKNLIENKMPESHWLNECMERGAKLVDIAPEYNCPGTKSDYWISVRPGLSDTSVLLGVTKIMLDESWYKPDFCRQFTDFPLLVRTDTLQRLRPQD…
PBTO01000114.1_6	PBTO01000114.1	Gammaproteobacteria bacterium NP59 80382	Proteobacteria	MSWIKDIISPETRNWEEFYRNRFQHDRVVRSTHGVNCTGGCSWQIHVKDGIVVWETQQLDYPMLDDQIPPYEPRGCQRGISYSWYLYSPLRIKYPLIRGALIDAYREEKRKTGDPLKAWESLQADPEKRKTYQKARGKGGFRRADWDEVLEIMAVANIYTAKKYGPDRVIGFSPIPAMSMLSYAAGSRFLQLFGGVCLSFYDWYCDLPTAFPEIWGEQTDVCESADWYNSKMIADMGACLNMTRTPDTHFFAESRHNGTKTVVFSPDFSQVCKYADQWVPLHAGSDGAFWMAVSHVILKEFHHDQKTAYFIDYCKQYTDSPMLVKVEKQDGEYRPSRMLRANELAEHKKIEKGDWKFTCIDEDSGRLVIPQGSMGHRWDGIDGNWNMKLEDSVDGKPYN…
PBYE01000049.1_5	PBYE01000049.1	Chromatiales bacterium NP37	Proteobacteria	MSWIKDIISPETRNWEEFYRNRFQHDRVVRSTHGVNCTGGCSWQIHVKDGIVVWETQQLDYPLLEDSLPPYEPRGCQRGISFSWYLYSPLRIKYPLIRSALVDAYRAEKEKTGDPMKAWEALQADPEKRKSYQNARGKGGFRRASWDEVMEIMAVANIYTTKKYGPDRVIGFSPIPAMSMLSYAAGSRFLQLLGGVCLSFYDWYCDLPTAFPEIWGEQTDVCESADWYNAKMIADMGACLNMTRTPDTHFFAESRHNGTKAVVFSPDFSQVCKYADQWVPLHAGSDGAFWMAVSHVILTEFHHKNPTPYFIDYVKKYPDSPMLVRLDNSSGQYRPGRLLRANELAEFQNASNGDWKFLNIDSGSGRFVIPKGAMGHRWDETPGNWNMKFENAADDSPYD…
PCAM01000003.1_30	PCAM01000003.1	Chloroflexi bacterium NP132 46632	Chloroflexi	MGWIQDLVDPKARRWEEFYRNRWQHDNVTRSTHGVNCTGGCSWAIYTKDGIVTWEMQQNDYPTLQACLPPYEPRGCQRGISASWYVYSPIRVKYPYMRGPLMDLWREAKKTHSNPVEAWEYIVNNEAKRSSWQKARGMGGFRRSHWDEVLELVAASCLHTAKTRGPDRIFGFAPIPAMSYLSYAAGSRFLQLFGAVNMSFYDWYADLPTAFPEVWGDQTDVCESADWYNAKYIVSMGANLNMTRTPDVHFISEARTAGAKFVVVSPDYSQVAKFSDEWIPVTAGQDTALWMAINHVILKEYHVDREVPYFNDYVKRYTDSPFLVELEEIDGGYAAGRMLRANRMGRYQNVENGDWKFLVQDDATGEPRSPKGSVGHRWSEEVGKWNLKMEDGLDDQPIT…
NVVU01000070.1_11	NVVU01000070.1	Robiginitomaculum sp. NORP55	Proteobacteria	MSNFIDRLTYFSKVDGTFSKGHGITTTEARDWEKAYRGRWAHDKIVRSTHGVNCTGSCSWKIYVKNGLVTWETQQTDYPRTRPDMPNHEPRGCSRGASYSWYLYSAARLKYPLIRSRLLKAYRAAKAEHGDPVLAWGSIVSDPEKSNDYKKMRGLGGFVRADWDEVNEITAAANIYTTKKWGPDRVLGFSPIPAMSMVSYAAGSRYLSLMGGVCLSFYDWYCDLPPSSPQTWGEQTDVPESADWFNSSYIIAWGSNVPQTRTPDAHFFTEVRYKGTKTVSVTPDYSEVAKLTDMWLNPRQGTDAAMAMAMGHVVFKEFHLSNKSEYFTDYVRNYSDMPMQVLLEKQGDHYIPTRNLRASDFTGDLKVKNNAEWKSVIYDESSQSHRVPNGTIGSRWGED…
NVWB01000151.1_55	NVWB01000151.1	Blastopirellula sp. NORP48	Planctomycetes	MSIMQDAIAWIRDEVNPKGRQWEEFYRNRWQHDKVVRSTHGVNCTGGCTWNIHVKDGIVTWEMQGLDYPLLEAGLPPYEPRGCQRGISYSWYLYSPLRVKYPYIHGALIDLWREARANHEDPVAAWASLVENPESRKRWQKARGKGGLRRTDWKTSLEIISASMIYTIKKHGPDRIAGFSPIPAMSMISYASGARLMQLIGGISLSFYDWYCDLPPASPETWGEQTDVQESADWYHAKMLVSMGANIGMTRTPDCHFLAEGRHNGTKLWVFAPDFNMVAKYADEWVAINSGQDGAWWMAVNHVLLTEFHHQKQTPYFINYTKKYTDAPHLVEIKKGKDGILRPGQLLRAQRLEKYSKEEHGEWKFLMWDEDAKTPKMPMGSSGFRWGSKKGQWNLKLED…
PDZU01000016.1_7	PDZU01000016.1	Magnetococcales bacterium YD0425bin7	Proteobacteria	MHLPEEQVTRRRFIQLLGAAGFGAAVAPSQLFADYKFLAPVTVENPLAGYPNRDWEKMYRDIFKTDSQFVFMCCPNDTHNCLLNAFIKNDVVVRIEPTYGYGQAKDLYNNQASHRWDPRCCQKGLVLARRFYGDRRVNGAFIRKNFKKWVDEGFKRDPKTGAPARELMNRGWDSFVRVSHEEAYRYHAMALKNIAETYSGDKGKEYLLAQNYDPDMVAAAEGAGTRVMKFRGGMAKQGAVRIFGAFRFANSMALLDQNIRKVEPAKAMGGGTWDSYSFHTDLPPGHPMVHGEQTNDFELFDTENAGLVVVWGMNWISTKMPDGHWLTEARLKGAKTVAVTVEYSSTANKSDDVIIIRPGTDPAFALGVAGVLVNENLYDADFVRQFTDLPSLVRMDTLE…
PDZX01000042.1_15	PDZX01000042.1	Magnetococcales bacterium WMHbin3	Proteobacteria	MNFTDRSVSRRRFLQVAGTAGFGALATPSGVMAGYRFLSPTTVENPLAAYPNRDWERIYRDVFRHDKTFVFMCCPNDTHNCLLNAYVKNEVVVRIEPTYGYGKAQDLYGNQASHRWDPRCCQKGLILARRFYGDRRVNGAFVRKGFKIWADKGFPRDKNTGAAPKELMRRGWDSWVKVSHDEAAAYHAKALYNISKTYSGEQGKNYLLAQGYDPDMVAAAGGAGTRVTKFRGGMAMQGALRIFGAFRIGNSMALLDQHLRKVSDDDAKGAGAWDSYSFHTDLPPGHPMVTGEQTNDFELFDAENSKLIISWGMNWISTKMPDGHWLTDARMKGAKTVAVTVEYSSTANKSDDVLVIRPGTDPAFALGLAQVILGENLLDVPFVKRFTDLPTLVRMDTLE…
PEAH01000001.1_131	PEAH01000001.1	Nitrospirae bacterium HCHbin1	Nitrospirae	MEKISRRKFLKATSGVFMLSVLGGAEALAMNAFEPAKGVENPMKHYPDRNWEKVYRDIYKPDSSYIFTCTPNCTHNCYLRAYVKNGVVVRVGPSQNYHKATDVYGTKASQRWDPRHCNKGIALVRRFYGDRRVKGAMVRKGFLTWVEKGFPRDADGIPPAEYFKRGEDQYVQLPWEKAYEIAAKTFYEISKTYSGDSGAALLKRQDYDEEMIKRMGGAGTRAMKFRGGMPALGSIKLFGQYRTANSMALLDKHIRKVDDDKAVGSVGLDNYTWHTDLPPGHPMVCGQQTIDFDLSNVEYTNIVACWGINWISTKMPDGHWLTEARLKGKKVLVITAEYSSTCSKADEIVIIRPGTDPALALGVAHVLIKENLYDKGFVKTHTDLPMLVRMDTGNTLKAT…
PEAH01000023.1_27	PEAH01000023.1	Nitrospirae bacterium HCHbin1	Nitrospirae	MSDNEKKGQITRRQFLTFAGGGLMLAGVNVNVLGLLDQTAQNPLESYPNRDWEKIFRNIYQEDSNFHFLCAPNDTHNCLLKAHVKNGVVTRIGPSYKYGEATDLYGNKASHRWDPRICQKGVGLVRRLYGDRRVKSAMIRKGFKDWVDKGFPRDKETGKPPVEYMKRGDDKWLKIGWDEVYDITAKALRNIAEAYSGEQGTKYLTKQGYDPAVVDATHGAGVQTMKLRGGMALLGATRIFGYYRFANMLALLDEKVRKVKPEDAVGARGWDSYTWHTDLPPGHPMVTGAQTNEFELFAVERSKLILVWGLNWITTKMPDAHWMTEARLKGSKVVVITVEYPATACRADEVIVIRPGTDPAFTLSLAQVIIKENLYDANNVKKNTDLPFLVRLDNLKLLR…
PEAK01000044.1_23	PEAK01000044.1	Magnetococcales bacterium HA3dbin1	Proteobacteria	MSNIVSRRSFIQVAAASGLGVMLDPLDLFAQYRSLTPVAVENPLKAYPDRNWESLYRNIFKHDSTFVFMCCPNDTHNCLLNAFVKNDVVVRIEPTYGYGKATDLDGNKASHRWDPRCCQKGLVLARRFYGDRRVNGAFLRKGFKEWVDKGFPRDPKTGAAPKELMRRGWDSWVKVTHAVAHEYHAKTLINVAKTYSGDEGKNRLLAQGYDPDMVAATEGAGTRVMKHRGGMAKQGVLRIFGAFRFGNSLALLDANVRGVSPEDAKGSGSWDSYTFHTDLPPGHPMVSGDQTNDFDLFDTENANVVVVWGMNWIATKMPDSHWLTEARLKGAKTIAVTVEYSATASKCDDVVVIRPGTDPAYALGIAQVMISRKLYNVDFVKNFTDLPTLVRMDTLDRLA…
PEAP01000013.1_39	PEAP01000013.1	Magnetococcales bacterium DC0425bin3	Proteobacteria	MSSRQNQMSRRRFLQVAGGAGFGAMVLPGEVMAGFRFLSPTQVENPLAAYPNRGWERIYRDIFRHDKAFVFMCCPNDTHNCLLNAFVKNDVVVRIEPTYGYGKAQDLYGNQASHRWDPRCCQKGLVLARRFYGDRRVNGAFLRKGFKEWVDKGFPRDAKTGAAPKELMRRGWDSWVKVSHEEAAKYHAKALYNVSKTYSGDQGKKYLLAQGYDPDMVEVVGGAGTRVTKFRGGMAKQGAIRIFGAFRMGNSMALLDAHLRKVSEDDAKGSGSWDSYSFHTDLPPGHPMVTGEQTNDFELFDTENSGLVISWGMNWISTKMPDGHWLTEARLKGAKTVAVTVEYSSTANKCDDVVVIRPGTDPAFALGLAQVIIAEKLYDADFVKRNTDLPSLVRMDTLE…
PITQ01000003.1_225	PITQ01000003.1	Rahnella sp. AA	Proteobacteria	MSKFLDRFRYFKQLAEPFADGHGQTLNTNRDWEDGYRSRWQHDKVVRSTHGVNCTGSCSWKIYVKNGLVTWETQQTDYPRTRPDLPNHEPRGCPRGASYSWYLYSANRLKYPLMRKKLIQLWREAKLTYSDPVDAWGSIINQPEKAKEYKAARGRGGFVRSSWQEVNELIAASNVYTAKTFGPDRIIGFSPIPAMSMVSYASGARYLSLIGGVCLSFYDWYCDLPPASPMTWGEQTDVPESADWYNSSYIIAWGSNVPQTRTPDAHFFTEVRYKGTKTVAITPDYAEIAKLCDQWLAPKQGTDSALALAMGHVILKSFHVDAPSQYFTDYVRRYTDMPMLVMLEPREDGSYAAGRMLRASDLVDNLGQENNPQWKTIAFDENTGELVSPLGSIGYRWGE…
KZ478064.1_195	KZ478064.1	Enterobacterales bacterium CwR94	Proteobacteria	MSKLLDRFRYFKQKKESFAEGHGQVLDANRDWEDSYRQRWQYDKIVRSTHGVNCTGSCSWKIYVKNGLVTWETQQTDYPRTRPDLPNHEPRGCPRGASYSWYLYSANRLKYPLVRQRLLELWRAAMTLHNDPVDAWDAIMNDPEQTKSYKAQRGRGGFVRANWKELNQLIAAANIWTVKTHGPDRVAGFSPIPAMSMVSYAAGTRYLSLMGGTCLSFYDWYCDLPPASPMTWGEQTDVPESADWYNSSYLIAWGSNVPQTRTPDAHFFTEVRYKGTKTVAITPDYSEVAKLSDQWLAPKQGTDSALAMAMGHVILNEFHLKNPSDYFINYCRHYTDMPMLVMLEPREDGSYVPGRMLRAADLVDGLGEDNNPEWKTVALNADGALVAPNGSIGFRWGEK…
PGYS01000010.1_20	PGYS01000010.1	Ignavibacteriae bacterium HGW-Ignavibacteriae-3	Ignavibacteriae	MSWIRDIISPDTRKWEEFYRNRFQHDKVVRSTHGVNCTGGCSWQIHVKDGIVVWETQQLDYPLLEEGLPPYEPRGCQRGISFSWYLYSPLRIKYPLIRGVLIDAYREAKLKTGDSFLAWERIQNDPEKRKEYQQARGKGGFRRTSWEEALEIIAAANIYTAKKYGPDRVIGFSPIPAMSMLSYAGGSRFLQLFGGVNLSFYDWYCDLPNASPEIWGEQTDVCESADWYNSKMIAVMGANLNMTRTPDCHFFAESRHNGTKAIVFSPDFSQVAKYADQWVPLHAGSDGAFWMAVTHVILKEFHHENKNPYFIDYVKKYTDSPYLVELVEEQNVYKPGKLLRANQISQYADIPNGEWKFLNIDSLTGKFVVPKGGMGHRWDSEQGNWNLKYENSTDNLAYD…
PHBU01000021.1_25	PHBU01000021.1	Chloroflexi bacterium HGW-Chloroflexi-6	Chloroflexi	MSWIEEIANPQARQWEEFYRNRWQHDKVVRSTHGVNCTGSCSWMIYVKDGIVTWELQALDYPSLEPGLPPYEPRGCQRGISFSWYQYSPVRVKYPYLRGVLMDLWRAAKAKFSDPVEAWASIMEDPDARKSFHHARGKGGFRRATWEEVLEIIAASTVYTVKKYGPDRIIGFSPIPAMSMLSYAGGSRFLQMLGGVSMSFYDWYSDLPPASPETWGEQTDVAESADWFNAKFIASVGSNMSMTRTPDVHFAAEARHNGTKLVVFAPDFNQVAKYADWWVPVHAGQDGAFWMAVNHVILNEYHHQNPTPYFLDYARRYTDSPFLVVLNEANGSYVPGRMLRAGQVARTRDVENGEWKFLVWDELSNEPRMPQGSLGFRWQQQKGQWNLEPKDGLDGSEIR…
PKKO01000003.1_273	PKKO01000003.1	Actinomyces neuii UMB0402 .16933_8_44.3	Actinobacteria	MSKSSNPLLQFGAQVRGGKASADARQIFLKGGREADVFYRQRFAHDKVVRSTHGVNCTGSCSWKVYVKDGMITWESQEVDYPSTGPDLPDYEPRGCPRGAAFSWYEYSPTRIRHPYVRGVLLEAYRKAKLSEGGDPVAAWHKVVSDPLTAKAYKSARGKGGMVRVSYAEAVEMIAAATVSTTKDFGPDRLAGFSVIPAMSQVSYGAGSRFLELMGGTMLSFYDWYADLPQSSPLVFGDQTDVPEAGDWFNSDYLMVWGSNLSVTRTPDAHFMTEARYHGCKVVVMAPDYSDTTKFADEWVRLAPGTDGAFAMAMGHVILKEFHEGKRTKFFLDYMKRFTDSPFLVTLERREDGSLVPAHFLTASEVGGELAKTENAQFRLLVMDEDGTVRDPGGTNADA…
NWUO01000002.1_288	NWUO01000002.1	Mixta theicola QC88-366	Proteobacteria	MSKLVDKFRYFRQKSDTFSDGHGQLMNSNRDWEDSYRQRWQYDKIVRSTHGVNCTGSCSWKIYVKNGLVTWETQQTDYPRTRPDLPNHEPRGCPRGASYSWYIYSANRLKYPLVRRRLVELWREALAQHGDPVLAWNAIVTDPEKSRSYKQARGHGGFIRSDWKELNTLIAAANIWTIKHCGPDRVAGFSPIPAMSMISYAAGTRYLSLIGATSLSFYDWYCDLPPASPMTWGEQTDVPESADWYNSSYIIAWGSNVPQTRTPDAHFFTEVRYKGTKTIAISPDYSEVAKLCDQWLSPKQGTDSALAMAMGHVILKEFHLENPSEYFLSYARRYSDMPMLVLLEPDESGYYTSGRLLRAADLTDALGESNNPDWKTVALSESGDLVVPNGSIGFRWGEK…
PSZB01000015.1_69	PSZB01000015.1	Nocardia nova MDA3397	Actinobacteria	MTTPENGDRARMAPLLPAGEPVESLLRKAQFFTAGTPSPDYREVRRAGGRAAEDFYRERWRHDKVVRSTHGVNCTGSCSWKIYVKDGIITWETQQTDYPSVGPDSPEYEPRGCPRGASFSWYTYSPARVRYPYVRAPLLEMWREARARLGDPVRAWAEITGNPAKSARYKSMRGKGGFVRSSWSEVSELIAAAHVHTTKEYGPDRIVGFSPIPAMSQVSYSAGTRFLSMIGATILSFYDWYADLPPASPQVFGDQTDVPESGDWWNSSYLIIWGTNLPITRTPDAHFMTEARYRGQKVVVVSPDYSDHTKFADDWLAAAPGTDGALGMAMGHVILSEFFRDRQVPYFTDYVKTYTDLPFLVTLRERDGGYVADGFLTAADLGGDVAEAEGAAHRTVVLD…
PKSP01001004.1_4	PKSP01001004.1	Rhizobium sp. KAs_5_22	Proteobacteria	MSHLLDRLNFLARKNASTFSDGHGVTTTESRDWEDAYRKRWQHDKIVRSTHGVNCTGSCSWKIYVKGGIVTWETQQTDYPRTRADLPNHEPRGCARGASYSWYMYSANRVKYPLIRSRLLKLWRKERTIKTPVGAWAAIQENPEKRADYMKMRGLGGFVRATWDEVNEIIAAANAYTVKTYGPDRVVGFSPIPAMSMVSYAAGSRYLSLLGGVCLSFYDWYCDLPPASPMTWGEQTDVPESADWYNSGFLILWGSNVPQTRTPDAHFYTEARYKGAKSVVISPDYSEAAKFSDLWLHPKQGTDAALAMAIGHVILREFHLDRQAEYFEDYCRRYTDMPMLVKLVGKDGHYIADRFVRASDFTGGLDETNNPEWKTVAVDAKTKQFVSPGGSIGYRWGEQ…
PDET01000012.1_97	PDET01000012.1	Pantoea coffeiphila 342	Proteobacteria	MSKFLDRLRYFKQLAEPFSGDHGQTLNTNRDWEDGYRSRWQHDKIVRSTHGVNCTGSCSWKIYVKNGLVTWETQQTDYPRTRPDLPNHEPRGCPRGASYSWYLYSANRLKYPLMRKSLITLWRKAKARHSDPVLAWQSIVEDAEQATSYKAARGRGGFVRSSWQEVNELIAAANVYTAKTFGPDRIIGFSPIPAMSMVSYASGSRYLSLIGGTCLSFYDWYCDLPPASPMTWGEQTDVPESADWYNSSYIMAWGSNVPQTRTPDAHFFTEVRYKGTKTVAITPDYAEIAKLCDQWLAPKQGTDSALAMAMGHVMLTEFHQQRQVEYFRNYVRTYTDMPMLVMLEPRDGGYYAAGRMLRASDLVDGLGQENNPQWKTIAINEANGELVAPQGSIGYRWGE…
PVLR01000045.1_11	PVLR01000045.1	Malikia spinosa 83	Proteobacteria	MSHFLDRLTHFKLPQETYSGRHGVATNEDRTWEDAYRNRWAHDKIVRSTHGVNCTGSCSWKIYVKGGIVTWETQQTDYPRTRWDMPNHEPRGCARGASYSWYLYSANRVKYPMVRGRLLERWRAALKVAKTPVDAWALIADDESARRDYQQVRGLGGFVRSSWDEVNQLIASANVYTIKKHGADRIIGFSPIPAMSMVSYAAGSRYLSLIGGVCMSFYDWYCDLPPSSPQIWGEQTDVAESADWYNSSFIIAWGSNIPQTRTPDAHFFTEARYKGTKTVAVTPDYSEVAKLSDLWLHPKQGTDAALAMAMGHVILKEFYFKDGGQGRSAYFDDYARRYTDLPLLVMLKEHQLADGSTTLVPDRYLRASDFSGQFGQDNNPEWKTLAFDTSGNPVLPNGS…
PVNG01000007.1_274	PVNG01000007.1	Nonomuraea fuscirosea CGMCC 4.7104	Actinobacteria	MSAEDLLLKTGRFLRRSATGRDLHTLFLKGGTEGDAFYRDRWSHDKVVRSTHGVNCTGSCSWKVYVKDGIITWETQETDYPGVGPDRPEYEPRGCPRGAAFSWYTYSPTRIRYPYARGVLVEMYAEAKERLGDPVAAWAEITTNPEQRRRYQSARGRGGLVRVSWDLATELVAAAHVHTIKTYGPDRVAGFSPIPAMSMVSQAVGSRFVSLIGGTMLSFYDWYADLPVASPQVFGDQTDVPESADWWDAAYLMLWGSNVPVTRTPDAHWMAEARYRGQKVVVVSPDYNDAAKFADEFLAVRPGTDGALAMAMGHVLLKEFFVDRDTPPFTDYVRRFTDLPFLVTLERRGDAYVPGRFLSAEDLGSEEEAAGWKTVFLAESGEPVVPNGSAGFRWTDSGE…
PXYV01000085.1_8	PXYV01000085.1	Sulfobacillus acidophilus AMDSBA3 AMDSBA3_85	Firmicutes	MANKRNALLRSVDYLKRGHRINQGWSEENVRSREWEDIYRSRWQHDRVVRSTHGVNCTGSCSWKIHVKNGIVTWETQQTDYPSLGDNVPEYEPRGCPRGASYSWYLYSPGRVKYPYVRAELLSAWKDIRAQESNPLAAWHRLVNDADIRKSYKKARGKGGFVRADWDTISEIIAASMLDTAKTYGPDRIAGFSPIPAMSQVSFAAGSRFISLVGGTMISFYDWYADLPPASPQIWGEQTDVPESADWYNASYFIVWGTNLPMTRTPDAHFMVEARYNGTKVVGVSPDYAEYVKFADLWLPCKAGTDAALAMAMTHVILKEFYVDHPTPYFIDYAKTYTDLPFLVTISQHGDIFTAGRFLNAQDLGLEVAEAAWKTVVWDQPSDAPDIPNGSVGYRWDGQ…
PZFK01000010.1_21	PZFK01000010.1	Staphylococcus vitulinus SNUC 2204	Firmicutes	MSKLGLKFFKPTEKFNGNWSILEEKSREWEKMYRERWSHDKVVRTTHGVNCTGSCSWKVFVKNGVITWENQQVDYPSCGPDMPEFEPRGCPRGASFSWYEYSPLRVKFPYVRGKLWKLWKAALSEFGDPVVAWASIVEDESKAEIYKSARGKGGHVRVNWRDVTQLIAAQIIYTVKKFGPDRIAGFTPIPAMSMISYASGARFISLLGGEMLSFYDWYADLPPASPQIWGEQTDVPESSDWYNAGYIIMWGSNVPLTRTPDAHFMTEVRYKGTKVVSVAPDYAENVKFADNWLAPNPGTDAALAQAMTHVILQEYYEDKQEEMFINYSKQYTDMPFVIQLEKHGEGYKAGRFLRSSDLGMETEHAEWKPVVYDQNTEKLVIPNGTMGQRYEEGVKWNLN…
CP028897.1_2030	CP028897.1	Gammaproteobacteria bacterium DM2	Proteobacteria	MSYFLDRLNFFKKNESFANGYGLTTDENRRWEDGYRQRWQHDKIVRSTHGVNCTGSCSWKIYVKNGIITWETQQTDYPRTRPDLPNHEPRGCARGASYSWYLYSANRQKYPLVRGRLIKAWRQAITLYPDPVDAWASIQDNQTLRQSIQQIRGHGGFVRSTWDEVNTIIAAANIYTIKSYGPDRIIGFSPIPAMSMISYAAGSRYLSLIGGTCMSFYDWYCDLPPSSPQTWGEQTDVPESADWYNSSYLIVWGSNVPQTRTPDAHFLTEVRYKGAQAVVITPDYSEASKFADIWLAPKQGTDAALAMAMGHVILKEFYIDKQVDYFEEYARQFTDLPMLVLLKEQDEHLCSDRFLRASDLIDDLEQQNNPEWKTICFDEQSGELIAPQGSIGFRWGEEG…
PQAM01000017.1_4	PQAM01000017.1	Candidate division NC10 bacterium FeB_2	candidate division NC10	MGRRVSRRDFLKLAGMAGLGTALVPEDLFAQYRYLAPVSVPNPLAAYPNRDWERIYRDIFRHDKNFVFLCCPNDTHNCLLNAFVKNNVMVRIEPTYGYGKATDLYGNKSSHRWDPRCCQKGLVLARRLYGDRRIDGALIRRGFKEWVDKGFPRDPKTGAAPRELMQRGWDRWVRVSHEQAYAYHAKALHNIARTYSGEQGKAYLLAQGYDPDMVEQVGGAGTRVMKFRGGMAKQGAVRIFGAFRLGNSMALLDHHIRGVKPDEAKGAGSWDSYSFHTDLPPGHPMVTGDQTNDFELFDVENARLVVVWGMNWITTKMPDSHWMTEARLKGVKTVAITVEYSATASKCDEVVVIRPGTDPAFALGLAQVLMAEQRYNADFVKRFTDLPTLVRMDTLERLQ…
PQAK01000055.1_16	PQAK01000055.1	Deltaproteobacteria bacterium FeB_35	Proteobacteria	MSSGRIKDDRTPADRGWEEFYRNRWQYDKVVRSTHGVNCTGGCSWMVHVKDGIVAWELQANDYPQFNGGIPNHEPRGCTRGISYSWYLYSPMRVKHPYMRGALIDLWREARQRFDDPVDAWKSIVENPESRKAYTGKRGMGGFRRASWDDAVELIAASSVYTAKKYGPDRVIGFTPIPAMSMISYAAGTRFLQLFGGVCMSFYDWYCDLPPASPQVWGEQTDVPESADWYNASYIVLCGSNVPMTRTPDSHFFTEARYRGAKVVVMSPDYSIATKFADNWLPVAQGHDGAFWMAVNHVILKEYYADRQVPFFEEYARKYTDLPFLVKLVETDGALRPGEFLRADEIERGAGLEQADWTLCVADGKGEVKIPHGSLGSRWSKAEGKWNLDMKDMVDGSDI…
PKUV01000120.1_59	PKUV01000120.1	Acidobacteriaceae bacterium palsa_296	Acidobacteria	MKTRDAISWIRDEVDPKLRNWEEFYRNRWQHDKIVRSTHGVNCTGGCTWQIHVKDGIVTWEMQGLDYPLLESGLPPYEPRGCQRGISYSWYLYSPLRVKYPYVRGALLDLWKQARARHEDPVEAWKSLVENPESRQRWQKARGKGGLRRADWDTMLELIAAANIYTIKKHGPDRIAGFSPIPAMSMISYASGARMLQLMGGVSLSFYDWYSDLPSASPETWGEQTDVQESADWYNAKLLAVVGSNLNMTRTPDCHFAAEARHNGSKMWVFSPDFSQVSKYADEWVAINAGQDGAWWMAVNHVLLKEFHHEKKIPYFLNYAKQYTDSPYLVELTEHDGKWQAGKLLRANRLDGYKDIENGDWKFLMWDAAANRPKMPMGSSGFRWGKEKGKWNLLLKDGV…
PKWK01000265.1_2	PKWK01000265.1	Granulicella sp. palsa_288	Acidobacteria	MTTDGPLTWIKDETDPQLRSWEEFYRNRWQHDKVVRSTHGVNCTGGCTWQIYVKDGIVTWEMQGLDYPSLESGLPPYEPRGCQRGISFSWYLYSPLRVKHPYVRGALLDLWRTARAEHTDPVDAWKSLVEDPEKRARWQKARGKGGFRRLDWDAAVELAAASCIYTIQKYGPDRIAGFSPIPAMSMISYAAGARMLQLMGGVSLSFYDWYSDLPPASPEVWGEQTDVHESADWYNAKLLAVVGSNLNMTRTPDCHFAAEARHNGSKMWVFAPDFNQVAKYADEYIPIHAGQDGAWWMAAGHVILKECHHEQKIPYFVDYAKKYTDLPYLVELVERDGVFEAGQLLRANRVPGYEGVENGDWQLLMWDTAESKPKMPMGSSGCRWSKDKGKWNLALKDGL…
PLXC01000044.1_23	PLXC01000044.1	Candidatus Melainabacteria bacterium palsa_1081	Candidatus Melainabacteria	MTWIRDIFAPKQRQWEDFYRNRWQYDKIVRSTHGVNCTGSCSWNVYVKNGIVTWELQALDYPIISKDIPSHEPRGCQRGISCSWYLYSPLRVKYPYVRGSLIDLWREAKRIHADDVVAAWESIVTNPESRSRYQTARGKGGFRRSSWEEVNEIMAAANIYTTKRFGPDRIVGFSPIPAMSMVSYASGSRFLQLMGGVSLSFYDWYCDLPPASPEVWGEQTDVAESADWFHSRFVAVVGSNVLMTRTPDAHFLVEARHGGSKVVVFTPDFAQVSKIADEWVPINQGQDGAFWMAVNHVILKEFYYQKQVPYFIDYVKKYSDLPFLVTLERHKDGTYSAGKLLRASQVATTKDLENADWKMFMLDATTGKLALPKGTMGHRWQKTKGEWNLKLEDSISGAI…
PLUM01000082.1_61	PLUM01000082.1	Acidobacteria bacterium palsa_360	Acidobacteria	MKSKKGVSWIKDESDPKLRGWEEFYRNRWQHDKIVRSTHGVNCTGSCTWQIYVKDGIVTWEMQGLDYPSLEAGLPPYEPRGCQRGISYSWYLYSPLRVKYPYMRGALLDLWKQARTKFEDPVQAWQSLVENSEARQRWQRARGKGGFRRADWDTVRELIAASCVYTVRKHGPDRVAGFSPIPAMSMISYAAGARFLQLMGGVSLSFYDWYSDLPPASPETWGEQTDVHESADWYNAKLLAVMGSNLNMTRTPDCHFAAEARHNGSKMWVFSPDFSQVSKYADEWVRVNAGQDGAWWMAVNHVLLKEFHHDKQVPYFINYTKKYTDAPYLVELHEIDGGYKPGQLLRANRLANYKSIENGDWKFLMWDTAEGRPKMPMGSVGFRWGKEKGKWNLELKDGI…
PMSM01000005.1_325	PMSM01000005.1	Blastocatellia bacterium palsa_120	Acidobacteria	MNWIKDLISPETRSWEEFYRNRWQHDKVIRSTHGVNCTGGCSWDIYVKQGIVTWEMQALDYPLLEDGLPPYEPRGCQRGISYSWYLYSPIRVKYPYVRGALLDLWRKAKAVYDDPVEAWESIVSNPESRARYQRARGKGGFRRGSWEELQELIAAATIHTIKKHGSDRVVGFSPIPAMSFLSHAAGCRFLQLLGGVNLSFYDWYSDLPPASPEVWGEQTDVAESADWYNSKFLAVMGSNLNMTRTPDCHFAAESRHNGTKMVVLAPDFSQVSKYADQWIPLNAGQDGAYWMAVNHVILKEFHHERETPYFVNYLRRYTDTPFLVRLEQSTAGGQANGTESNGDPMIYSAGRLLRANKISRYAQEENGDWKFLIFDSLSKQPRMPGGSAGHRWGKTEGKW…
QGTD01000021.1_231	QGTD01000021.1	Gracilibacillus dipsosauri DD1	Firmicutes	MKNNPLFKHLKFLTPGQKINQGFTEESKRPRDWEKIYRNRWGHDKIVRSTHGVNCTGSCSWKIYVKDGIITSETQQTDYPSTGEDFPEYEPRGCPRGASFSWYTYSPVRVKYPYIRGDLYAMWKEEREIGQDAVQAWKNITEDPKKRDSFIKARGKGGFVRAEWQEVCEIIASATIATIQKYGPDRIVGFSPIPAMSMVSYAGGTRFLSLIGGTILSFYDWYADLPPASPQVWGDQTDVPESADWYNSKYFIIWGTNLPQTRTPDAHFMVEARYNGTKVVGVSPDYAEYEKFADLWLPARAGTDGALAMAMTHVILKEFYVDKQTPYFIDYAKRFTDLSFLITIDQKNGQFRSGRFLRSSDLSEDHKLGEWKPVVWDQTTNHWETPNGTQGHRWDESSK…
QIEB01000164.1_12	QIEB01000164.1	Flammeovirgaceae bacterium SZUA-212	Bacteroidetes	MSWIEDIISPQTRHWEEFYRNRFQHDKIVRSTHGVNCTGGCSWQIHVKDGIVVWETQQLDYPLLESSLPPYEPRGCQRGISYSWYLYSPLRIKYPLIRGSLIDMYRAEKTKTGDPVKAWENLQNNKEKREKYQKDRGKGGFRRVHWNEVMELMAAANIYTAKKYGPDRVIGFSPIPAMSMLSYAAGSRFLQLFGGINLSFYDWYCDLPTAFPEVWGEQTDVCESADWYNSKMIADMGACLNMTRTPDCHFFAESRHNGTKTVVFSPDFSQVCKYADQWVPLHAGSDGAFWMAVTHLILKEWHHEKQTPYFLDYVKKYTDCPFLMKLDKDGDHFMPGRLIRANEISQFKDLENGDWKFINIDTDTGKMVVPKGTVGHRWDKEGGNWNMKLENTVDNKPYD…
QIKY01000168.1_5	QIKY01000168.1	Planctomycetaceae bacterium SZUA-33	Planctomycetes	MQINRRNFLESCAATGGALLAAGAQAWAFEPLSVANPLGAYPNRDWEKIYLDQYAYDDKFSWICAPNDTHMCRLTAFVRNGVMIRSEQAYDHDRCGDLYGNRATKAWNPRGCAKGYTMQRRVYGPYRLKGPVLRKGWKDWADAGFPSLSDNPELRTKYMFDDRGNDSYVRMSWDEISKYIAGGLEAAARTYSGEEGVARLKKDGYEQVMIDKVEGAGTRTIKIGSNLPLHGLIGKFGIYRFANVLGLLDHHVRGVPPEEARGARDWNEYTWRGDQAPGHPFVHGLQTSDMDFNDMRFCKLIIQMGKNLIENKMPESHWLNECIERGAKIVDIAPEYNCPATKSSYWISVRPGLSDLAVLLGVTKIMLDNDWYKPEFCRQFTDFPLLVRTDNLQRLRPQD…
QKGJ01000038.1_25	QKGJ01000038.1	Ignavibacteria bacterium SZUA-525	Ignavibacteriae	MSDHPKIPWIKDEDDAQLRNWEEFYRNRWQHDRVVRSTHGVNCTGSCTWMIHVKDGIVTWEMQGLDYPMLEHGLPPYEPRGCQRGISFSWYLYSPLRVKYPYIRGALLDLWRKARAEHEDPVEAWRSLVENPETRSRWQRARGKGGFRRASWDEALEIAAAANVHTIKEHGPDRIAGFSPIPAMSMVSYASGARLMQLLGGISLSFYDWYCDLPPASPETWGEQTDVQESADWYNAKLLAVMGSNLNMTRTPDCHYAAEARHNGTKMYVFSPDFSQVAKYADQWVSINAGQDGAWWMAVNHVLLKEFHHEQQVPYFIDYTKKYTDAPYLVELKEESGVYEAGQMLRANRITKYSDAENGDWKFLMWDEKTKSPKMPLGSSGFRWGQEKGKWNLLLKDGV…
QFRW01000070.1_27	QFRW01000070.1	Glycomyces dulcitolivorans SJ-25	Actinobacteria	MARSDRPASALLLSTGVHLTRSKATGDLRAVFKEGGREGDVFYRDRWSHDKVVRSTHGVNCTGSCSWNVYVKDGIITWETQATDYPSVGPDRPEYEPRGCPRGAAFSWYTYSPTRVRYPYGRGVLIEMFREAKARLGDPVAAWAEVTTDPEKRRRYQSARGKGGLVRITWDEAVEIAAAAHVHTIGAYGPDRIAGFSPIPAMSQVSHGVGARFVNLLGGSMLSFYDWYADLPVASPQVFGDQTDVPESGDWWDAAYLMLWGSNVPVTRTPDAHWMAEARYRGQKVVTVAPDYNDAAKFADEWLAPHPGTDGALAMAMGHVILKEHFVEQRTAAFDEYVRKYTDLPFLVELEEREGGCVPGKFLRRDALPGEEPYAEWKPVLLDEATGEAVAPNGTLGTR…
QOVA01000044.1_4	QOVA01000044.1	Rahnella sp. DSM 105170	Proteobacteria	MSKFLDRLRYFKQLDAPFSDGHGQTMNTNRDWEDGYRSRWQHDKIVRSTHGVNCTGSCSWKIYVKNGLVTWETQQTDYPRTRPDLPNHEPRGCPRGASYSWYLYSANRLKYPLMRKLLLKLWREAKIMHSDPVDAWASIMNDAEKSKSYKQARGRGGFVRSSWPEVNELIAASNVYTAKTFGPDRIIGFSPIPAMSMVSYASGARYLSLIGGTCLSFYDWYCDLPPASPMTWGEQTDVPESADWYNSSYIIAWGSNVPQTRTPDAHFFTEVRYKGTKTVAVTPDYAEVAKLCDQWLNPKQGTDSAMALAMGHVILKEFHLERQSSYFLDYVRRYTDMPMLVLLEPRDGGYYAAGRMLRAADLVDSLGQDNNQQWKTVAIDETRNELTAPQGAIGFRWGE…
QQZY01000009.1_95	QQZY01000009.1	Gaiella occulta F2-233 Contig0009	Actinobacteria	MSSVLDSSRFFDRGERSAERWSALLSGGREWESFYRRRWQHDRVVRSTHGVNCTGSCSWKIHVKDGIVAWETQQTDYPSNGADVPEYEPRGCPRGASFSWYLYSPIRVRYPYVRGVLVEMWREALAATGDPVEAWASIVEDPEKSRAYKSLRGKGGFVRSSWSEVTDIMAAAHVYTVARYGPDRVAGFSPIPAMSMVSYAAGTRFLSLIGGICLSFYDWYADLPPASPQVWGDQTDVPESADWWNAGYVILWGSNIPQTRTPDAHFMTEARYRGQKVVVVSPDFAGHTKFADHWLPAAAGSDGALALAMTHVIFKEFHLDREVPYFRDYAKKTTDLPCLVRLRGRDGAYVADRFLRASDLGETSEHADWKTVVLDESSGAATVPNGSIGFRWGDEGMGK…
QQVL01000002.1_329	QQVL01000002.1	Acidobacteria bacterium MA_ACB_1 c_000000000003	Acidobacteria	MDKELSRREFLTRISVAGFGAFVLSSTNTWGLAGIENPLSVYPDRGWEEAYRDLWKYDSKYTFTCAPNDTHNCLLNAYVRDGVVTRIGPTMRYGEATDLLGNGASHRWDPRVCQKGLALTRRFYGDRRVNQCMVRAGFKRWYEEGFPRADNGKPDPSYFQRARDEWVRVPHDEAATIVASALKNISETYSGEDGIRRLKEQEYDPETIDAMQGVGTQVMKFRGGMPLLGMTRVFGMYRMANSIALLDAAVRKVGADKALGGRGFDNYSWHTDLPPGHPMVTGQQTVEFDLNSVEHAKTVVVWGMNWITTKMPDAHWLTEARVKGTRIVVIACEYSATATKGDDVVVVRPGTTPALALGFANVILNEKLYDEQFVKQWTDLPILVRMDDLTYLRARDVFG…
QTTT01000001.1_2148	QTTT01000001.1	Actinomadura umbrina DSM 43927 Ga0197485_11	Actinobacteria	MSRRAELDGPVTDALVATRRFFTRGEVSPDLRVLQKKGGRQADDFYRGRWAHDKVVRSTHGVNCTGSCSWKVYVKDGIITWEAQETDYPSVGPDRPEYEPRGCPRGAAFSWYTYSPTRVRYPYVRGVLLEMYREARARTGDPVAAWAEIVSDPERARRYKAARGRGGLVRATWDEAVEMIAAAHVHTIKEFGPDRIAGFSPIPAMSMVSHASGARFVSLLGGAMLSFYDWYADLPVASPQVFGDQTDVPESGDWWDAGYLVMWGSNLPVTRTPDAHWMTEARYRGQKVVAVSPDYADNVKFADEWLAPRPGTDGALAMAMGHVVLKEFFVDRRVPSFTGYVKRYSDLPFLVRVEDGRPGKFLTAADLPGAEAEAENAAFKTVVLDAATRRPVVPNGSLG…
QQVP01000050.1_7	QQVP01000050.1	Planctomycetes bacterium MB_PLM_2 c_000000000132	Planctomycetes	MSILNAIAWIRDEINPKGREWEEFYRNRWQHDNVVRSTHGVNCTGGCTWNIHVKDGIVTWEMQGLDYPSLEAGIPPYEPRGCQRGISYSWYLYSPLRVKYPYIRGALLDLWREARADHHDPVDAWKSLVENPEARQRWQQARGKGGLRRADWDTVLEIISASMVQTIKKHGPDRIAGFSPIPAMSMVSYASGARLMQLIGGISLSFYDWYCDLPPASPETWGEQTDVQESADWYHAKMLVSMGANIGMTRTPDCHFLAEGRHNGTKLWVFSPDFSQVAKYADEWVALNAGQDGAWWMAVNHVLLTEFHHQKKTPYFLDYARKYTDAPYLVELKKEKDGVVRPGQLLRAGRLDKYSEEEHGEWKFLMWDEAAGGPKMPMGSSGFRWGSEKGRWNLLLKDG…
QQVE01000028.1_40	QQVE01000028.1	Planctomycetes bacterium LB_PLM_3 c_000000000102	Planctomycetes	MEVSRRRFLESCLSAGGAALLARGPQAWAFTPLTVENPLGAYPNRGWEKVYLDQYAYDDSFTWICAPNDTHMCRLRAFVRNGVMLRSEQNYDHDRCGDLYGNTATKAWNPRGCPKGFTMQRRIYGPYRLKGPVLRKGWKQWADDGFPSLSDQPELRSKYKFDDRGNDSYVRLSWDEIFPYVAGGLEAVARTYSGAEGAARLTSDGYEQLMIDQVEGAGTRVIKIGSNLPIHGIIGKFGIYRLANLLGLLDHHVRDVPAEEARGARDWNEYTWRGDQAPGHPYVHGLQTSDMDFNDMRFSKLVIQIGKNLIENKMPESHWLNEVMERGGKLVDIAPEYNCPGTKSDYWIGVRPGLSDTAVLLGVTKILIDEGWYDPKFCRRHTDFPLLVRTDTLRRLRPE…
BGZJ01000002.1_106	BGZJ01000002.1	Mesosutterella multiformis	Proteobacteria	MTDAFSNLRYFSAQDHAARAWEKFYRNRWQHDKVVRSTHGVNCTGSCSWKIFVKKGIVTWEIQATDYPDNGPDMPNHEPRGCPRGASYSWYLYNSGRVKHPMIRRELLELWEKAKEKEKDPVKAWGSIVSDKEKAKSYKKVRGLGGFVRMDWNTAYEIMAAANIWTTKKYGPDRNAGFTPIPAFSQVSYAAGIRYLSLLGGTSLSFYDFYCDLPPASPQTWGEQTDVPESQDWFNSAFLMLWGSNVPVTRTPDSPFMTQVRYKGTPVVVISPDYSDASKFADVWLAPKQGTDSALGMAMGHVILKEFFVDRTTPYFDEYVRKYTDLPFLVKLEEQPNGQYSAGRLLRAGDFADNLGLDDKERPNFAPVLRDTEDQLVIPNGTMTTRYAGKGQWNLKNED…
DLYT01000080.1_6	DLYT01000080.1	TPA_asm: Porphyromonadaceae bacterium UBA12018	Bacteroidetes	MLDSLRYFNRKSEFTKDGHVEVTAENRAWERFYKRRWHHDKEVRSTHGVNCTGSCSWRVFVKNGVVTWEIQETNYPRTRPDIPNHEPRGCPRGASYSWYLYSSARIKHPMIRASLFDAYKKAKQQQSDPVKAWEQVMLDQATCNQYKSERGLGGMIRLSWDDALEITAAANIYTIKKYGPDRVAGFTPIPAFSMVSYSSGTRYLSLIGGACLSFYDFYCDLPPASPQTWGEQTDVPESADWFTSTFLMLWGSNVPVTRTPDAHFMTQARYKGTKVVVVAPDYNDATKFADMWMRPKQGTDSALGMAMGHVILKEFYADKQTPYFVDYAKQYTDLPFLVKLEKREDKWVCGQMLRASDFDDSMQMQKNAAWRPLMMDQEGSLVIPNGTIGSRWDGDNKWN…
DNJC01000151.1_6	DNJC01000151.1	TPA_asm: Geobacter sp. UBA9964	Proteobacteria	MSHNRIKDDHSPHNRQWEEFYRNRAQYDKVVRSTHGVNCTGGCSWMVHVKDGIVGWELQANDYPQFDGSIPNHEPRGCARGISFSWYLYSPLRVKHPYLRGALLDRWNEAREIHPDPVDAWASIVENPQARVSYTSKRGMGGFRRGEWETVTEIIAASSVYTAKKHGPDRVIGFSPIPAMSMISYAAGTRFLQLFGGVAMSFYDWYCDLPPASPQVWGEQTDVNESADWYNASYIVLCGSNVPMTRTPDAHYLAEARYRGTKVVVMSPDYSMASKFADAWLPVEQGHDGAFWMALNHVILKEFYADRQVPFFEDYVTKYTDLPFLVKLTPSSPRPPGEGQGEGDFRQGDFLRADEFERSGHIEHADWTLCVADKNGDVRVPHGSLGSRWSKEEGNWNLD…
DOUV01000015.1_7	DOUV01000015.1	TPA_asm: Chloroflexi bacterium UBA11198	Chloroflexi	MGWIQDLVEPKARQWEEFYRNRWQHDNVVRSTHGVNCTGGCSWAVYVKDGIITWEMQQTDYPLLQPGLPPYEPRGCQRGISASWYVYSPIRVKYPYMRGALMDLWREAKAKHADPILAWGSIVEDEQKRTRFQRARGKGGFRRATWDEVLEIVAAACLYTAKKWGPDRVFGFSPIPAMSYLSYAGGSRFLQLFGGVNMSFYDWYADLPNAFPEIWGDQTDVCESADWYNSKYIISMGSNLNMTRTPDVHFISEARYEGAKFVVIAPDLSQVAKYSDWWIPIQAGQDTALWMAVNHVILKEFHADRQVPYFVDYLKRYTDGPFLVMLEKDGDHYRPGRLLRANRLARYRDVENGDWKLLVYDQQSDQPRMPKGTVGFRWSDEKGKWNLKMEDGLDDSPID…
PWRR01000098.1_16	PWRR01000098.1	Rhodobacteraceae bacterium CSSed10_95R1	Proteobacteria	MSHLLDRLNFLKSVRKDTFSGGHGQTTIESRDWEETYRERWRHDKIVRSTHGVNCTGSCSWKIYVKSGIVTWETQHTDYPRTRPDLPNHEPRGCARGASYSWYLYSANRVKTPLVRGRLMKLWREKRQTMTPVEAWAAIQDDPAARASYTKKRGSGGFVRASWDEVTELTAAANAWTAKKYGPDRVIGFSPIPAMSMVSYAAGSRYLSLLGGTCMSFYDWYCDLPPASPMTWGEQTDVPESADWYNAGYLILWGSNVPQTRTPDAHFYTEARYKGTKSAVICPDYSEASKFGDIWLPVKQGTDAALGMAFGHVILREFHLDRQVPYFEEYCRKYSDMPMLVRLDEQDGMLVPGRQLRASDLDGALGEKNNPDWKTLAIDESSGKIVAPNGSIGFRWGEQ…
PXCO01000353.1_5	PXCO01000353.1	Cyclobacteriaceae bacterium T3Sed10_297R1m	Bacteroidetes	MSWIEDIIAPKTRKWEEFYRNRWQYDKVVRSTHGVNCTGGCSWNIHVKDGIVVWEMQALDYPMLENGLPPYEPRGCQRGISYSWYLYSPIRVKFPLMRGALLDLYKAEKEETGDPYQAWANIQNDPVKRERYQKARGKGGFRRVQWDDALELIAASNLYTVKTYGPDRLIGFSPIPAMSMMSYASGARYLQLMGGVNLSFYDWYCDLPNAFPEIWGEQTDVCESADWYNSKFCVSMGANLGMTRTPDIHFFSESRHNGTKTVVMSPDFSMVAKHADQWIPCHAGSDGAFWMAVTHVILKEWHHDMQIPYFLEYTKRYTDSTFLVELSPKGEYFEAGKVLRANRVNKYKDVENGDWKFLCYNAENDDLVSPTGTVGYRWGKEKGKWNLKYVDGETGEKYD…
QEVJ01000002.1_61	QEVJ01000002.1	Planctomycetes bacterium PLA5	Planctomycetes	MSVLDAIAWIKDECDPRQRSWEEFYRNRWQYDKIVRSTHGVNCTGGCTWQIHVKDGIVTWEMQGLDYPALESGIPPYEPRGCQRGISYSWYLYSPLRVKYPYIRGALLDLWRRARANHDDPVEAWKSLVEDETSRQRWQRARGKGGLRRADWDTVLEIIAASLIHTIKTKGPDRIAGFSPIPAMSMISYAAGARLMQLLGGISLSFYDWYCDLPTASPETWGEQTDVAESADWYNAKLLAVMGANLNMTRTPDVHFACEARHNGTKMWVFSPDFSQVSKYADEWVAVNAGQDGAWWMAVNHVLLTEFHYQKPTESFLAYTKKFTDAPYLVELVEQYGKLRPGQLLRANRLKPYAAEEHGDWKFLMWDDAANRPKMPLGSVGHRWGAAKGQWNLLLKDGV…
QEVI01000023.1_10	QEVI01000023.1	Planctomycetes bacterium PLA4	Planctomycetes	MEFSRRKFLEAFAAGGGALLAARTDAWAFEPLNVENPLGSYPDRGWEKIYLDQYRYDSTFTWVCAPNDTHMCRLRAFVRNGVMIRSEQNYDHDRYGDLYGNKATKAWNPRGCPKGYTMQRRIYGPYRLKGPVLRQGWKEWVDADCPSLSENPELRTKYKFDDRGNDKFVRLSWDEIAGYMAKALEAIAKTYSGPEGFARLQKDGYEQRMIDKVEGAGTRVMKIGSNLPIHGIVGKFGIYRFGNLLGLLDHHVRGVPPEEARGARDWNEYTWRGDQAPGHPFVHGLQTSDMDFCDLRFSKLVIQVGKNLIENKMPESHWLNECMERGAKLVDIAPEYNGPASKSDYWISVRPGLSDLAVLLCVTKIMMDNGWYKPDFCRKFTDFPLLVRTDTLARLRPQE…
QEUY01000312.1_3	QEUY01000312.1	Chloroflexi bacterium CFX7	Chloroflexi	MGWIQDIVNPKARQWEEFYRNRWQHDTVIRSTHGVNCTGGCSWAVYVKDGIITWEMQQTDYPLLDSNTPPYEPRGCQRGISASWYVYSPIRVKYPYVRGALLDLWRAARRTHDNPIDAWGAIVADEQKRRRYQQVRGKGGFRRSTWDEVLEIVAASCLYTAKTWGPDRVFGFSPIPAMSFLSYAGGSRFLQLFGGVNMSFYDWYADLPNAFPEVWGDQTDVCESADWYNAKYIVAMGSNLSMTRTPDVHFISEARHEGAKFVVMAPDFSQVAKYSDWWIPIQAGQDSALWMAVNHVILKEFHADRRAPYFVDYLKRYTDGPFLVTLEPDEDGEGYRAGQMLRANRLDRYAQTENGDWKLLVWDEQSNAPRMPKGSVGFRWQEEKGKWNLKMEDGLDDSP…
QEUY01000520.1_1	QEUY01000520.1	Chloroflexi bacterium CFX7	Chloroflexi	GPLMRKGWQEWADDGFPELTPENKSKYKFDARGLDELLPVSWETANDYIARGMIAIATRYSGEAGAELLRSQGYPEEMITAMGGAGTRTFKCRGGMGLLGVIGKYGMYRFANMLALLDTHVRGVDEHEARGGRIWSNYTWHGDQAPGHPFTTGLQTSDQDFNDLRNSQLHIQCGKNLVENKMAESHFFIEAMERGAKIVTITPEYSPPATKSDYWIPIRPATDTALFLGITRWLMDNEKYDAGFVKRFTDFPLLVRTDTLERLRAADLFADYEPGLDPSGPSFQQQQLTSEQYEKLGDYVVRDATTGEFVPLTRDDVGAAMDAKGIDPELDWSGTVELVDGSEVEVLTLWAMHREHLQEYDLDTVADITSAPKHLIERLANDIATIHPTAIHIGEGINH…
QZKO01000079.1_29	QZKO01000079.1	Nitrospiraceae bacterium SURF_11	Nitrospirae	MKGFSRRDFLKWSLAGAAGIAVSSPKFAFLQPVSVDNPLESYPDREWEKLYRDKFRYDETFTFTCAPNDTHNCLLRAYVRNGVVVRTGPTYAFGDATDAYGNQASHRWEPRCCQKALVLPRRFYGDRRLRGTMVRKGFRDWIKAGFPRDTETGKPPAKYFDRGKDKWLKVPHDEAFELTAMAVMNIAETYTGEKGTGLLRKQGYDPASIETMQGAGTQVLKLRGGMPLLGATRLMGLVRVANMMALLDDHIRHTGAEKSVGGRHFDNYSWHTDLPPGHPMVTGQQTVDCDLSMAEQSKLITLWGLNWISTKMPDSHWLTEARQRGTKVINITIEYQSTANKCDEVIVIRPGTDHALMLGVASIIMKGKLYDEKYVRSFTDLPVLVRTDTLQYLRASDIV…
QNBX01000015.1_18	QNBX01000015.1	Planctomycetes bacterium B15_G4	Planctomycetes	MSKPGTNGSNGNAKHDNGNPWIQDTVAPQSRSWEEFYRNRWQHDKVVRSTHGVNCTGSCSWDIHVKDGIVAWEMQAPDYPRLEEGIPAYEPRGCQRGISYSWYLYSPLRVKYPYIRGALLDLWREACAQHEDPVDAWKWLQSDPDRRKRYQRARGKGGLRRTSWDTVLEIIAASNVHTIKEHGPDRIAGFSPIPAMSMVSYAAGSRLMQLIGGVSLSFYDWYCDLPNASPETWGEQTDVNESADWYHSKFLAVMGSNLNMTRTPDVPFAAQARTNGTKMVVFSPDFNQVAKYADEWIALNAGQDGAWWMAVNHIILKEFHHEKQTPFFIDYTKKFTDAPFLVELHEKNGNWEAGQLLRAGRLEGYTEEEHGEWKFLQWDAGDDRPKMPMGSSGHRWQSQ…
QNEL01000067.1_15	QNEL01000067.1	Gammaproteobacteria bacterium B5_G6	Proteobacteria	MSWIQDIVDPKTREWEPFYRARWQHDNIVRSTHGVNCTGSCSWQIYVKSGVITWEMQQVDYPKLEKSLPPYEPRGCQRGISASWYVYSPIRVRYPYVRGVLIDLWRQARQKYTDPVEAWESIVSNPESRKTYQQARGKGGFRRSDWHEVLEIISAANVYTIKKYGPDRIVGFSPIPAMSQLSFAAGARFIGLMGASLLSFYDWYSDLPPAEPEVWGEQTDAHESADWYNSKFIVSMGSNLNMTRTPDVHFIAEARHNGSKFVVFAPDFSQVAKYSDWWIPIHAGQDGAFWMAVNHVIMTEYYVKKQTPSFNAYMKQFTDSPFLVVLNQGENGYEAGRLLRANTVERYKDEENGEWKFLMFDEQTKGPKMPKGTMGHRWQESKQGQWNLELKDGLDDSPI…
QNES01000027.1_7	QNES01000027.1	Gammaproteobacteria bacterium B20_G6	Proteobacteria	MSWIQDIINPQTREWEQFYRSRWQYDKIVRSTHGVNCTGGCSWRVYVKCGVITWEMQQVDYPKLEKRLPPYEPRGCQRGISASWYVYSPIRVRYPYIRGALIDLWRKARQQHDDPVDAWESIVSNHESRKTYQQARGKGGFRRSDWQEVLDIISAANVYTIKQYGPDRIVGFSPIPAMSQLSFAAGSRYLGLLGGQLLSFYDWYSDLPPASPEVWGEQTDSAESADWYNAKFIVSMGANLNMTRTPDVHFISEARHNGAKFVVFAPDFSQVAKYADWWVPVHAGQDGAFWMAVNHVILTEYYLKKVTPSFNAYLKQFTDSPFLVVLNQSEDGYNAGRLLRANTVCPYQNEENGDWKFLMFDEKAQSPKMPKGTVGHRWQTEKGQWNLELKDGLDDSPID…
QPLV01000001.1_59	QPLV01000001.1	Halorubrum sp. Atlit-8R	Euryarchaeota	MSRADDEESDYEVSRRDVLTAAGAVAGIGAAGYLGSTRLTMGDDPGPFPGRRSPFEAYPNEEWESHYREVWDRDDSFMLTCTPNDTHNCYLEAAVKNGQITRLGPSMNYGEATDLQGNQASQRWDPRVCNKGLAMVERFYSDRRVQAPMVREGFREWVEEGFPRNEDGSMPEEYANRGEDAFVEVDFEEAYDLAARTFVELAEQYSGESGAERLLEQGYDERIVEEMDGAGVRSMKFRGGMPLLGLIKLFGQYRNANSMALLDNYVRDVDEDEALGAMGLDNYSFHTDLPPGHTMVTGQQTVDFDLANVEHADQLVVAGMNYLTSKMADCHWLTEAKVKGTKLTGIFTDYNATASKCDEVVTVRPATDSALFLGVARELIENDLYDPEFVRANTDLPLL…
RFGF01000073.1_2	RFGF01000073.1	Nitrospirae bacterium J017	Nitrospirae	MPMSPTRREFLKFCGATLAVASNLGSTFRIFEPVIRVENPLAFYPDRDWERTYRDIANPDSSFVFLCAPNDTHNCLLRAQVKNGVITRIDPTYGYGKATDIYGVKTTHRWDPRCCNKGLAMMRRFYGSRRIKGPMIRKGYREWVRAGFPRDPETGRPPRKYFQRGTDTWIPIGWEEAADLIAQSLLNIAQTYSGREGRRRLERQGFYVPAMLEAMQEAGTSTLKFRGSMPFLAVTRFTSPYRMANAMALLDHHLRGVAPDQAIGGRGWDNYAFHTDLAPGHPMVTGQQNVDFDLCLWEYSPLILLWGMNPLTTKMPDCHWLTEAKAKGSKVIVISNDYCASAKIADQILIVRTGTDAALAYALAYVIMKERRFQERVVKSFTDLPLLVRMDTGRLLRAK…
RFGV01000022.1_2	RFGV01000022.1	Chloroflexi bacterium J033	Chloroflexi	MNISRRKFLKLSGAVGGATLARYLHLQLLQPVNVENPLAAYPDRGWEEVYRNQYAYDSSFTYVCSPNDTHACRLRAFVRNGVILRSETNYDVSKYSDLYGNTATAHWHPRGCKKGQTFHRRVYGPHRLKGPIMRKGWKEWADDGFPYLDAANRDKYKFTARGDDVMIPVSWEEAYDYIARGMIAIATHYSGEEGAERLRAEGYPEEMIAEMHGAGTRTFKCRGGMGLLGVIGKYGMYRFANMLALLDTHIRGTDENTALGGRRWSNYTWHGDQAPGHPFTTGLQTSDCDFNDLRNTRLHIQCGKNLVENKMAESHFFIETMERGGKIYTITPEYSPPATKADTWIPIRPATDTALFLGITKWLMDNNRYDETFVKRFTDFPLVVRLDTLKRLHPHEIFP…
RFHM01000260.1_15	RFHM01000260.1	Acidobacteria bacterium J050	Acidobacteria	MNWIKDLISPETRSWEEFYRNRWQHDRIVRSTHGVNCTGGCSWNIYVKQGIVTWEMQALDYPLLEDTLPPYEPRGCQRGISYSWYLYSPIRVKYPYIRGALLDLWRAARERFDDPVEAWASIVTDERARARYQRARGKGGFRRASWEEVEEVIAASVIYTIKRYGSDRIIGFSPIPAMSFLSYAGGSRFLQLLGGVNLSFYDWYSDLPPASPEIWGEQTDVGESADWYNAKFLAVMGSNLNMTRTPDCHFAAEARHNGTKMVVLAPDFSQVAKYADQWIPIHAGQDGAFWMAVNHVILKEFHAEKKVPYFLNYLKQYTDAPLLVRLEKGQDGYEAGRFLRANTLARYQDEENGDWKFLMYDARSDEPRMPGGSVGHRWGQTGGKWNLELKDARDGSAID…
RHLS01000028.1_13	RHLS01000028.1	Desulfuromonadales bacterium GT-UBC1	Proteobacteria	MSHERIKDDRTGCDRGWEEFYRNRWQYDKVVRSTHGVNCTGSCSWMVHVKDGIVGWELQANDYPHFDGTIPNHEPRGCTRGISYSWYLYSPLRVKYPYMRGALIDLWRDARSRHEDPVEAWKSIVENPESRRAYVGKRGMGGMRRADWDEVTELIAASSIYTAKKYGPDRVIGFSPIPAMSMISYAAGTRFLQLFGGVAMSFYDWYCDLPPASPQIWGEQTDVNESADWYNASYIVLCGSNVPMTRTPDAHFLTEARYRGTKVVVMSPDYNIATKFADNWLPVEQGHDGAFWMAVNHVILKEYYADRQVPFFQEYAQKYTDLPFLVKLTPSSPLPLGEGQGEGILRQGEFLRAAEFERSASLEHADWTLCVADGDGNVKVPHGSLGSRWSKQEGKWNLD…
REFZ01000007.1_117	REFZ01000007.1	Natrarchaeobius chitinivorans AArcht7 Ga0101038_107	Euryarchaeota	MTHYREGNRRSLPSGWERSVAVYVRNVESSVYAQGRLTANGRSLDRRLRHAAASGAGVTNEVGRMSDDGGDDGLELTRRELGAAAAGVAGATGLGLLGYRRLGGTTAADDDGPLNPFEEYPNEGWEDQYRDVWARDDSYVLTCTPNDTHNCYLEASVKNGEITRLGPSMNYGEAEGLEGERASQRWDPRVCNKGLAMIERFYSDQRVQAPMVREGFREWVEDGFPREADGSMPAEYANRGEDDWLEVDFDEAYELAARAIVEIADHYGGDSGVQDLLAQDYDERVVEETGGVGTQTLKFRGGMPLLGMIRLMGMYRVANQMALVDQHVRGVSEDEAVGGVGLDNYSWHTDLPPGHTMVTGQQTVDFDLVNVEYADHVVLAGINFLTTKMADCHWLTEAR…
RSFX01000003.1_55	RSFX01000003.1	Archaeoglobi archaeon rG16	Euryarchaeota	MADNRIKDVYSPELRDWEEFYRNRWQYDKVVRSTHGVNCTGSCSWNVYVKDGIVTWELQANDYPNFNMSIPNYEPRGCQRGISFSWYLYSSLRVKYPYIRGPLLDLWKSAKAKCSDPVEAWKSIVETDELRAKYVRKRGMGGFRRIRWDEVAEIIAAATIYTAKKYGPDRIVGFSPIPAMSMVSYAAGTRFLQLLGGVCLSFYDWYCDLPPASPQIWGEQTDVNESADWYNAGYIVVMGSNVNMTRTPDAHFLAEVRYKGTKVVVLSPDYSQVSKYADAWLPVEQGHDGAFWMAVNHVIVNEFYSEKQTPYFIEYAKKYTDLPFLVKLKKEGNVYVPDRFLKASEIEKGDNLDNADWILCVMDENGEVRIPNGSIGLRWAKNGGKWNLEMKDVVDEKEI…
RZNY01000012.1_52	RZNY01000012.1	Paenibacillus anaericanus DSM 15890	Firmicutes	MKKNNPLLQKLTFFRKREKNAEGWSEVSTADRSWEDMYRNRWQHDKVVRSTHGVNCTGSCSWKIFVKNGIVTWETQQTDYPTTGPDMPEFEPRGCPRGASFSWYLYSPLRVKYPYIRGKLLQLWRQARQDNHDPVLAWASIVEDDNKKLIYKSARGKGGMVRASWEEVNEIISASMLYTIKKEGPDRIIGFSPIPAMSMVSYAAGSRFLSLLGSPLLSFYDWYADLPPASPQIWGDQTDVPESSDWYNSSYLLVWGSNLPMTRTPDAHFMTEARYRGTKVVSISPDYAEFVKFADKWLPAKQGTDGALAMAMGHVILNEFYVKERITYFENYSKKYTDFPFLIILQDENGICTADRFLTAKDLGVETNNAEWKTVLIDENTGELHIPNGTIGSRWGEDG…
SAUN01000001.1_7258	SAUN01000001.1	Nonomuraea polychroma DSM 43925	Actinobacteria	MSAEDVLLKMGRFLRRSPTSPDLRALYLTGGLEGDAFYRDRWSHDKVVRSTHGVNCTGSCSWKVYVKDGIITWEAQQTDYPSMGPDRPEYEPRGCPRGAAFSWYTYSPTRIRYPYARRVLLEMYVEARQRLGDPVAAWAEITTNPEKREKYQKARGHGGLIRVTWDLATEMIAAAHVHTIKAYGPDRIAGFSPIPAMSMVSHAIGSRFVSLIGGTMLSFYDWYADLPVASPQVFGDQTDVPESADWWDAAYLMMWGANVPVTRTPDTHWMAEARYRGQKVVVVSPDYNDAATFADEFLSVRPGTDGALAMAMGHVILKEFFLDRETPFFTDYVKRFTDLPFLVRLEKHENAYVPGTFLTARDLGSQEEAAEWKTVLMSPEGVPVVPNGSVGFRWTESGM…
RYFV01000007.1_62	RYFV01000007.1	Actinomyces oricola R5292 Scaffold6_1	Actinobacteria	MTASGPQPADRPIIPASAGPVENVPGLFALGSYLRRGTPSQDARRLFLSGGREADTFYRHRWSHDRMVHSTHGVNCTGSCAWEVYVTDGIITWEKQITDYPTTGPDMPEYEPRGCPRGAAFSWYTYSPTRIRYPYVRSVLLDAFRAAKKRADGDAVAAWAQVTGDEATSRAYKSARGKGGMVRVGWDEAMEIIAAAYVHTIRTWGPDRCAGFSVIPAMSMISYGAGARFHELIGGTMLSFYDWYADLPPASPQVFGDQTDVPEAGDWYNAQYLIMWGSNLPLTRTPDAHFMTEARYHGQKVVAVSPDFADNTKFADQWLRVAPGTDGALAQAMGHVILTEFHVARGEPYFLDYMRRHTDSPFLIALEPSPTGDGLVPGRFLTASQVDGVAEGLPRNDFR…
SDSC01000002.1_209	SDSC01000002.1	Macrococcus sp. DPC7161	Firmicutes	MMAIGTGLRFFKPTEKFNGNWSILEEKSREWEKMYRQRWSHDKVVRTTHGVNCTGSCSWKVFVKNGIITWENQQIDYPSCGPDMPEFEPRGCPRGASFSWYEYSPLRIKFPYVRGVLWRLWKAALEEHGDPIRAWQSIVEDEEKAKSYKQARGMGGHVRVNWRDVTQLISAQLIYTIKKFGPDRIAGFTPIPAMSMISYASGARFISLLGGEMLSFYDWYADLPPASPQIWGEQTDVPESSDWYNAGYIIMWGSNVPLTRTPDAHFMTEVRYKGTKVVSVAPDYAENVKFADNWLAPNPGTDAALAQAMTHVILDEFYEQRKESMFINYAKQYTDMPFLIQLDQHEDTLKAGRFLRSSDLGDTSQHSEWKPVIIDNISNEVVVPNGTMGQRWEEGKKWN…
RAHW01000003.1_20	RAHW01000003.1	Geobacter sp. S43	Proteobacteria	MSHDRIKDDRSPQNRQWEEFYRNRHQYDKVVRSTHGVNCTGGCSWMVHVKDGIVGWELQANDYPQFDGTIPNHEPRGCTRGITFSWYLYSPLRVKHPYLRGALLDRWTEARKLHADPVEAWASIVEDKEKRASYTGRRGMGGFRRGDWETVTEIIAASNIYTAKKHGPDRVVGFSPIPAMSMISYAAGTRFLQLFGGVAMSFYDWYCDLPPASPQVWGEQTDVNESADWYNASYIVLCGSNVPMTRTPDAHYLTEARYRGTKVVVMSPDFSIATKFADAWLPVEQGHDAAFWMAVNHVLLKEFYAEREVPFFKDYVTKYSDFPFLVQLTPSSPLPPGEGQGEGIWRQGELVRAAQFERSADLEHAEWCMCVADQDGSVRVPNGSLGTRWSKQEGNWNLE…
CP035494.1_2306	CP035494.1	Microbacterium sp. DFW100M-13 chromosome	Actinobacteria	MTPDIRTAHPATDGPLADTLLSLSRFIRPGETSQDLRTLFLDGGRDGDVFYRDRWSHDKVVRSTHGVNCTGSCSWKVYVKDGIITWETQQTDYPSVGPDSPEYEPRGCPRGAAFSWYTYSPTRVRYPYIRSTLLDLWRAAKQQHPDPVEAWESIVEDPQKAKAYKSARGKGGLVRATWAESIEMAAAAHVHTVKKYGPDRVAGFSPIPAMSMISHGSGSRFLNLLGGTMLSFYDWYADLPVASPQVFGDQTDVPESADWWNSSYLIMWGSNVPVTRTPDAHFMTEARYRGQKVVVVSPDYTDNTKFADEWASPHPGTDAALGIAMGHVILTEHFVHKRTPRFEDYMRRYTDAPYLVTLEHNGDRLVPGKFVTASDLGEDAASAAHAEFKPAVLDADGTP…
SEIO01000018.1_32	SEIO01000018.1	Lentibacillus sp. SSKP1-9	Firmicutes	MQMESSSNKLFQHLKFLKPGKRINDGWTEESPRQREWEKMYRNRWAHGKVVRSTHGVNCTGSCSWKIYVKDGIITSETQQTDYPTTGADFPEYEPRGCPRGASFSWYTYSPVRVKYPYVRSDLYRLWKDERDAGHDPVTAWKNITGDPEKRQQYVKSRGKGGFVRADWRDVCVMIASSIIHTIQTYGPDRVTGFSPIPAMSMVSYSGGTRFLSLIGGNILSFYDWYADLPPASPQVWGEQTDVPESGDWYNSKYFIIWGTNLPQTRTPDAHFMVESRYNGTKVVGVSPDYAEYEKFADMWLPARAGTDGALAMAMTHVILKEFYVDDPTPYFMNYAKKFTDLPFLITVDQHGSEYRSGRFLHADDLHSQEKLGEWKTVVWDLNTNDMAVPNGTQGHRWD…
SFCC01000006.1_84	SFCC01000006.1	Amycolatopsis sp. 8-3EHSu	Actinobacteria	MRLGRYLTRWETSEDLHTVHRVGGRDADGFYRDRWSHDKVVPSTHGVNCTGSCRWQVYVSDGIITWESQDPDYPSAGPDKPEYEPRGCPRGASFSWYSYSPTRVRFPYARGVLVEMYREARRRLEDPVEAWKSVVTDPLKRRVYQRARGKGGLVRISWDEAAELAAAAHVHAIAEYGPDRVAGFSPIPAMSLVSHAVGARFMSLIGAPMLSFYDWYADLPVASPQVFGDQTDVPESADWWDAAYLMMWGSNVPVTRTPDAHWMVEARYRGQKVVVVSPDYADNTKFADEWLAPHPGTDGALAMAMGHVLLTEFFVNSQVLYFLDYVEQYTDLPFLVTLEERDGAWVPAKFLTEADLGGDGASPEWKTVLIDDRTGEPVVPGGSIGFRWNDADAGRWNLD…
SHND01000004.1_40	SHND01000004.1	Chloroflexi bacterium Bin6	Chloroflexi	MQNISRRAFLKLSSAALVTAPFVRVDWQVLAPIVVDNPLAGYPDRNWEQVYRDQYRYDSSFTYVCSPNDTHACRLRAFVRNGIILRSETNYDVDKYGDLYGNKATAHWHPRGCKKGQTFHRRIYGPHRLKGPLMRKGWQQWADAGFPELDAANKTKYKFDSRGTDELVPVDWDTAYSYIARGMIAIAKRYSGKAGADLLLKQGYPPEMVEAMEGAGTRTFKCRGGMGLLGVIGKYGMYRFSNTLAFVDEHIRGVKEEDAKGGRIWSNYTWHGDQAPGHPFTTGLQASDEDFNDLRNSLLHIQCGKNLVENKMAESHFFIEAMERGAKIVTITPEYSPPATKADYWIPIRPQTDTALFLGITRWMMDNKKYNEPFVKQFTDFPLLVRLDTLKRLDARDVF…
SCUJ01000006.1_270	SCUJ01000006.1	Gammaproteobacteria bacterium FW602_bin.35	Proteobacteria	MSWIQDIISPQTRQWEEFYRNRFQHDRIVRSTHGVNCTGGCSWQVHVKEGIVVWETQQLDYPLLEDSLPPYEPRGCQRGISYSWYLYSPLRIKYPLIRSALVDAYLEEKKKTGDPLKAWEALQANPQKRKAYQNARGKGGFRRAHWDDVLEIMAAANIYTAKKHGPDRVIGFSPIPAMSMLSYAAGGRFLQLFGGVNLSFYDWYCDLPTAFPEIWGEQTDVCESADWYNAKMIADMGACLNMTRTPDCHFFAESRHNGTKAVVFSPDFSQVCKYADQWVPLHAGSDGAFWMAVSHVILKEFHHDKKTPYFLDYAKQYTDSPMLVKLEKEGNHYKPGRLLRANELQAHKDISNGDWKFVNIDEGTGNLVIPKGAMGHRWDKEPGNWNMKFENSVDNKSYN…
SCUG01000460.1_3	SCUG01000460.1	Saprospiraceae bacterium FW602_bin.25	Bacteroidetes	MSWIEDIISPQTRQWEEFYRNRFQHDRIVRSTHGVNCTGGCSWQIHVKDGIVVWETQQLDYPLLESSLPPYEPRGCQRGISYSWYLYSPLRIKYPLIRSALVDAFQAEKLNAGGDPMKAWENLQSNDEARRKYQKARGKGGFRRVSWDTVLEIMAVANLYTAKKYGPDRVAGFSPIPAMSMMSYAAGGRFLQLFGGINLSFYDWYCDLPTAFPEIWGEQTDVCESADWYNAKMIADMGACLNMTRTPDCHFFAESRHNGTKTVVFAPDFSQVCKYADQWVPLHAGSDGAFWMAVTHIILKEWHHEKQTPYFLQYSKQYTDSPYLVKLDKDGDVLKPGRLVRANEIRQFKDIENGDWKFLNVDEKTGELVIPKGSSGYRWDKNGGKWNMKLEDGETDKSY…
SCTZ01000179.1_34	SCTZ01000179.1	Chloroflexi bacterium FW602_bin.16	Chloroflexi	MSWIKDIVSPQQRQWEEFYRNRWQCDKVVRSTHGVNCTGGCSWMIHVKNGIVTWEMQALDYPDFDKSLPPYEPRGCQRGISFSWYIYSPMRVKYPYVRGALMDLWTAARQRHADPVEAWTSVVEDPQARAQYQTARGKGGLRRASWDEMLELIAAANIYTAKKYGPDRVYGFSPIPAMSQLSYAGGSRLLQLFGGVNLSFYDWYCDLPPASPEIWGEQTDVAESADWYNAKYIVSMGSNMSMTRTPDVHFVAEGRHEGAKLTVLSPDFSQVAKYADWWIPLHAGQDGAFWMAANHVILKEFYVDRQTPYFVEYLKRFTDSPYLVALTKGKDGYEAGRFVRAKALARYRDVEHGDWKFLVYDARSGQPRMPGGAVGHRWAQRETGKWNLLMKDGLDGAEL…
SCSP01000066.1_4	SCSP01000066.1	Bacteriodetes bacterium FW215_bin.19	Bacteroidetes	MSWIEDIISPQTRKWEEFYRNRWQYDKVVRSTHGVNCTGGCSWNIHVKDGIVVWETQALDYPLLEPTLPPYEPRGCQRGISYSWYLYSPIRVKYPLMRGALMDLFNEEKRKTGGDPVKAWESLQSNPENRARYQKARGKGGFRRAKWDEVLELITAANIYTIKKYGPDRIIGFSPIPAMSMMSYSAGARYLQLLGGVNLSFYDWYCDLPTAYPEIWGEQTDVCESADWYNSKFCVSMGANLGMTRTPDIHFFSESKHNGTKTVVMSPDFSMVAKHADQWIPCHAGSDGAFWMAVTHIILKEYHADRQVPYFIEYVKRYTDCPFLVELEKEGDHYKPGRMLRANRVAKYKDVENGDWKFLNIDSASGKLASPKGTMGSRWDKDKGNQGKWNLLYEDVQDN…
SCRD01000001.1_133	SCRD01000001.1	Acidobacteria bacterium FW021_bin.54	Acidobacteria	MDKTNGNLTWIKDIGDPRLRQWEEFYRNRWQHDKIVRSTHGVNCTGSCSWQIYVKNGIVTWEMQALDYPSLQAGLPPYEPRGCQRGISFSWYLYSPLRVKYPYIRGTLLEAWKQARKQHEDPVDAWRSIVENPEARSRWQQARGKGGFRRADWESMLELIAAASIYTIKKHGPDRIAGFSPIPAMSMISYASGARLMQLMGGVSLSFYDWYCDLPPASPETWGEQTDVHESADWYNAKLLAVAGSNLNMTRTPDCHFAAEARHNGSKMWVFAPDFSQVAKYADEWVRVNAGQDGAWWMAVNHVLLKEFHHEKQVSYFIEYMKRFTDAPYLVELEKQGRNYRPGRLLRAGRLKPYESVENSDWKFLMWDTGDNRPKMPQGSSGFRWAKEPGKWNLLLQDG…
SCRD01000028.1_121	SCRD01000028.1	Acidobacteria bacterium FW021_bin.54	Acidobacteria	MSWIKDIENPNARLWEEFYRNRWQHDKVVRSTHGVNCTGGCSWNIYVKNGIVTWEMQALDYPKLEPGLPLYEPRGCQRGITFSWYIYSPIRIKYPYLRGVLMDYWREARLKHEDPVEAWASIVEDEEKRGAYQKSRGKGGFRRSSWDECLELIAASMIYTAKKYGPDRVIGFSPIPAMSMMSYAAGSRFLQLFGGVLLSFYDLYADFPPASPETWGEKTDVAESADWFNSKYIVAAGSNLNMTRTPDAHFVVEARHHGAKLVVLSPDFSQVSKHADWWIPANAGMDGALWMAVNHVILKEFYVDRQVPYFMDYLKGYSDAPFLVEIQKEDGGYAMGPFLRANRVARYKDVENGEWKFLVLDKADGELRMPQGAIGFRWQKEAGRWNLEPKDGLDGTHID…
SCTG01000107.1_6	SCTG01000107.1	Nitrospirae bacterium FW300_bin.52	Nitrospirae	MFLTRRQFLKTTAGTITALAIADKAFALTALQPVIEVGNPLGDYPDRSWERVYHDQYRYDSSFTYCCAPNDTHECRVRAFVRNGVVMRVEQNYDHQTYEDLYGNRGTFSWNPRMCLKGYTFHRRVYGPYRLKGPMLRKGWKAWVDDGCPELTPEVKKTYKFISRGEDDMLRVSWDTVGTYLAKAQLKIAERYSGDAGARRLREQGYPPEMIEAMKGGGVRTFKYRPGMAALGQLGKIGFGRMANSNLAMLDAYVRKVGSDKAVGGRPWSSYTWHGDQPPEDPFWNGVQTSDVDHADMRFTKLHTSWGKNFVEHKMPEAHWMIECMERGGRLVTIKPEYSPTSSKSDYWIPVRPGGDGALFLGTIKIIFDENLYDADFCKMFTDMPILVRTDTLTYLEPK…
SCQX01000329.1_8	SCQX01000329.1	Candidimonas sp. FW021_bin.4	Proteobacteria	MGQFLERLRYFRRPRQPFSDGWGELRTEARQWEDGYRNRWSHDKVVRSTHGVNCTGSCSWRIHVKQGVVTWETQATDYPRTRPDMPNHEPRGCSRGASYSWYLYSANRLKYPMVRGRLLRHWRQLREKLAPVQAWAALMADPAMQDYKAARGLGGFVRAQWSEALEIAAAANVHTIKTHGPDRVVGFSPIPAMSMVSYAAGTRYVSLLGGSVLSFYDWYCDLPAASPQTWGEQTDVPESADWYNSGYLIAWGSNVPQTRTPDAHFFVEARYNGTFVVAVSPDYSEVSKLSDIWLHPKQGTDGALAMAMGHVMLREFFLDRQVPYFQDYCRRYTDLPMLVRLRRDGGRWVPDRYLRAADFDDSLGSPDRAEWKTVGMGKDGRPVAPRGSIGYRWPGETGS…
SCQP01000015.1_18	SCQP01000015.1	Acidobacteria bacterium FW021_bin.26	Acidobacteria	MSWIQDLVNPKLRSWEEFYRNRWQHDKVVRSTHGVNCTGGCSWDVFVKNGMVTWETQALDYPKLDPSLPGYEPRGCQRGISFSWYIYSPIRVKYPYVRGVLLDHWRAVRAAHADPVDAWAALMRDEGARSAIQQARGRGGFRRGTWDECLEIIAASLLYTIREYGPDRIIGFSPIPAMSMISYAAGSRFLQLLGGVMLSFYDLYADFPPASPEVWGEKTDVAESADWFNSKYIVVVGSNLSMTRTPDVHFVAEARGHGAKLVVLSPDFSQVSKFADWWVPVHAGMDAAFWMAVSHVILTEFYHQRQVDYFQDYQSRFSDAPFLVELEPDGLDGYRPGKFLRAGRLARYAGVENGDWKLLVWDKTSNQPRSPQGAVGHRWQQQKGRWNLEMKDGEDGAAL…
SMGG01000005.1_111	SMGG01000005.1	Seleniivibrio woodruffii DSM 24984	Deferribacteres	MSTKIKKNDWFQKIRKSSDRSWEEIYRNRWQHDKIVRSTHGVNCTGSCSWNIYVKDGLVIGEAQATDYPSIGGEIPGTEPRGCARGASFSWYLYNPMRVKFPYMRGALVDLWNEARNRHSDPVQAWASIMENPEKRSAYISRRGKGGFRRVSRELAEELIAASNIYTIKKYGPDRIIGFSPIPAMSQVSYAAGSRYLNLIGGVVMSFYDWYCDLPCASPQVWGDQTDVCESADWFNAGYIVVMGSNVSVTRTPDAHYLRECRHKGTKVVVMSPDYSTVTNTADLWVPLKKGEDGAFWLAVNHVILNEFYNRKKTEYFEEYTRTYTDLPFLVCLDKDGENLSAGKFLRASDMAAFSGEEKAEWKMAVLDENTGDICFPLGTAGYHYAEEDKNKKKWRLDP…
SMFP01000006.1_87	SMFP01000006.1	Sulfitobacter sp. S4J41	Proteobacteria	MSHLLDRLNFLQSKELDQFSNGHGQLTRESRDWEDTYRNRWRHDKIVRSTHGVNCTGSCSWKIYVKSGIVTWETQQTDYPRTRPGLPNHEPRGCARGASYSWYLYSANRVKNPLIRGKLMKIWREMRKTMDPIAAWTKLQGDPILRASYVTSRGKGGFVRATWDEATEITAAANAYTAKTYGPDRVFGFSPIPAMSMISYAAGTRYLSLLGGTCMSFYDWYCDLPPASPQTWGEQTDVPESADWFNAGFLLIWGSNVPQTRTPDAHFYTEARYRGTKSAVICPDYSEAAKFGDVWLAPQQGTDAALALAMGHVILREFHLDRQAEYFEDYCRKYSDMPMLVRMEEKDGRLVPGRFLRADDFDGRLGEDSNPEWKTIAFDSKTASFVAPNGSVGFRWGGD…
SCWA01000004.1_72	SCWA01000004.1	Macrococcus brunensis CCM4811	Firmicutes	MAIGTGLRFFKPTERFNGNWSVLEEKSREWEKVYRQRWSHDKVVRTTHGVNCTGSCSWKVFVKNGIITWENQQIDYPSCGPDMPEFEPRGCPRGASFSWYEYSPLRIKFPYVRGVLWRLWQSALEEYGDPVRAWQSIVEDEEKARSYKQARGKGGHVRVSWQQVTQLIAAQLIYTIKKYGPDRIAGFTPIPAMSMISYASGARFISLLGGEMLSFYDWYADLPPASPQIWGEQTDVPESSDWYNAGYIIMWGSNVPLTRTPDAHFMTEVRYKGTKVVSVAPDYAENVKFADNWLAPHPGTDAAVAQAMTHVILDEFYEKRQEPMFLNYAKQYTDMPFLIRLDPHEGSLKAGRFLRSSDFGDTSEHSEWKPVVFDHLSDQIVVPNGTMGQRWEKDVKWNL…
SNXK01000008.1_113	SNXK01000008.1	Nocardia ignorata DSM 44496 Ga0244500_108	Actinobacteria	MTPPPHTGGRLEELLVNTGQFFTPGTISTDGRTVTRDGGREGDIFYRQRWSHDKVVRSTHGVNCTGSCSWKIYVKDGIITWETQETDYPSVGPDRPEYEPRGCPRGAAFSWYTYSPTRVRYPYARGVLVQMYREAKSRLGDPVLAWAEIQNDPQRRTRYQQARGKGGLVRIGWAEATEMIAAAHVHTIKKYGPDRVAGFSPIPAMSMVSFAAGSRFIELLGGVMTSFYDWYADLPVASPQVFGDQTDVPESGDWWDASYLMMWGSNVPVTRTPDAHWMAEVRYRGTKIVTVSPDYADNTKFADEWMPCAAGTDGALAMAMGHVILTECFVARRVPFFVDYVRRYTDLPFLIKLEERDGTLVPGKNLTAADLGHDVDNAAFKPVLLDSATDTVAVPHGSL…
SETC01000003.1_55	SETC01000003.1	Archaeoglobaceae archaeon JdFRolivine-10	Euryarchaeota	MTGRIKDVFSPSTRSWEEFYRNRWQYDKVVRSTHGVNCTGSCSWFVYVKDGIITWELQATDYPDFNSEIPNYEPRGCQRGISASWYVYSPLRPKFPYVRGRLLDLWREARKKYSDPVEAWKSIVENPEKRSSYIKKRGMGGFRRASWDEVVELISASMVYTIKKHGPDRIIGFTPIPAMSMISYASGARLLELIGGVCMSFYDWYCDLPPASPQTWGEQTDVNESADWYNAGFIAVMGSNPHMTRTPDAHYLTEARYRGAKVAVFSPDFSQVSKNADFWIPIEQGHDMAFWMAANHVIMKEFYFDSPVDYFIEYAKKYTDFPFLVKLKENGDAFEMDQFLRAGEIEEMQNGEWILCVMDESGEVKIPNGSIGFRWGYEGKWNLEMKDARTGEEINVKLT…
SIRX01000176.1_15	SIRX01000176.1	Actinobacteria bacterium ZMQR.bins.7	Actinobacteria	MAHPTNPLLRGLQYFRKGEESSGGWSEISARDREWEYAYRQRWQHDKIVRSTHGVNCTGSCSWKVYVKDGIITWESQQTDYPSNGPDAPEYEPRGCPRGAAFSWYTYSPIRIKYPYARGVLVDLYREAKAQTGDPLDAWASIVEDPEKAKRYKAARGKGGLVRAAWPEVAEIMAAAHVYTIKKYGPDRIIGFSPIPAMSMASYAGGSRFMSLIGGIVPSFYDWYADLPPSSPQIWGDQTDVPESADWWNASYLMMWGSNVPITRAPDAHFMTEARYKGQKTVVVSPDYSDHTKFADHWLPVQPGTDGALAMAMGHVILKEFFVERQVPYFQEYVRKYTDLPMLVTLREREDGEGRAYVSDRFLHAADLGAEGEASENAEWKTVFMDATSGEPVVPNGSM…
STGL01000002.1_240	STGL01000002.1	Nocardioides sp. GY 10127	Actinobacteria	MSLESPLQRSLISGRRFFTKAEVSQDQRSLFKEGGREGDVFYRDRWSHDKVVRSTHGVNCTGSCSWKVYVKDGIITWEAQQTDYPSAGADRPEYEPRGCPRGAAFSWYTYSPTRVRYPYVRGALLDMFRAAKQRYGDPVVAWGSIVRDEEQARAYKKARGKGGLVRASWDEVAEIVAAAHVYTVKRWGPDRIAGFSPIPAMSPVSYTSGARFLELIGAPMLSFYDWYADLPNASPQMFGDQTDVPESGDWWDAGYLFMWGSNVPMTRTPDAHWMTEARYRGQKVVAVAPDYAENVKFADEWVNPAPGTDGALAMAMGHVILKEYFVDSLPAFFADYNKQYTDLPHLVTLEPTADGAYRPGKYLVAGDIGHVEGGSENQMWKPAVMDAVTGEVRIPRGAI…
SWDI01000005.1_666	SWDI01000005.1	Nitrospira sp. RSF12	Nitrospirae	MDRSTSTSRVWALSRRQFLKVSAGTVAAAAVADKVLALTALQPVIEVGNPLGDYPDRSWERVYHDQYRYDSSFTWVCSPNDTHACRVRAFVRNGVVMRVEQNYDHQTYEDLYGNRGTFAHNPRMCLKGFTFHRRVYGPYRLKGPLMRKGWKQWMDDGSPELTPETKRKYKFDSRFLDDMLRVSWDTAFTYAAKAMIIIATRYSGEAGARRLREQGYAPEMIEMMKGAGTRCFKHRAGMPVLGIIGKMGNTRMNGGINALLDTWIRKVSPDQAQGGRYWSNYTWHGDQNPSQPFWSGVQGSDIDLADMRFSKLNTSWGKNFVENKMPEAHWKLECIERGARVVVITPEYNPTAYRADYWMPLRPQSDGAIFLGAMKIIVDENMHDVDFLKQFTDAPILVR…
LT546028.1_210	LT546028.1	Corynebacterium sp. SN14	Actinobacteria	MSDTKSPNPLFDLGGFVRKGEVTPSGQQIILQGGRQADVFYRNRWSFDKVVRSTHGVNCTGSCSWKVYVKDGVITWESQAVDYPTTGPDFPEYEPRGCPRGASFSWYTYSPTRIRYPYVRSALLEMYRQEKQAHDGDPVLAWKAIQEDALKRRAYVGARGKGGLVRVSYEEAIEIAAAAHVYTIRQWGPDRIAGFTVIPAMSQVSYSAGTRFLGLIGGAMLSFYDWYADLPPASPQTFGDQTDVPESGDWYNSSYLMMWGSNIPVTRTPDSHFMTEVRYKGAKIVVVAPDYNDAAKFADEWVRMSPGTDGALAFAMGHVILSKFHVAQAPEQFMDYMRSYTDAPFLVELDQLADGSYSPGKFLTADKLAGDPLAETDNANYRLLNMEADGTVVDPGGTL…
LT596208.1_616	LT596208.1	Corynebacterium sp. MC1	Actinobacteria	MTTHVEPQNGKLNPLFKLGAYLRHGEASDSGQQLFLQGGRQADVFYRNRWAFDKMVRSTHGVNCTGSCSWKVYVKDGVITWESQAVDYPTTGNDMPEYEPRGCPRGASFSWYTYSPTRVRYPYARGVLVDMYREEKKKTGDPVLAWRAIQEDPDKRAAYISQRGKGGLIRITYEEAIEMAAAAHVYTIREHGPDRIFGFTVIPAMSQVSYGAGSRFLQHIGGVALSFYDWYADLPPASPQTFGDQTDVPESGDWYNSSYLMMWGSNIPVTRTPDSHFMVESRYRGTKVVVVSPDFADNTKFADEWAQINPGTDAALAFAMGHVILKKFHVERQEPYFMNYMRKFTDSPFLITLEDRGDGTYTPGKFLTAAQLSDASLNGSPNAAYRTLVMEEDGKVVDP…
FNFE01000003.1_235	FNFE01000003.1	Natronorubrum texcoconense B4,CECT 8067,JCM 17497	Euryarchaeota	MSDADDAASGADDGGLDLTRRELGAAAAGIAGASGLGLLGFRRFASETAEDEDGPMNPFEEYPNQGWEEHYRDVWEPDDSFILTCTPNDTHNCYLEASVKNDEITRLGPSMNYGEAEGLEGEQATQRWDPRVCNKGLAMIERFYSDQRVKAPMVREGFKQWVEDGFPREDDGSMPEEYATRGEDGWEEVEFDEAYELAAQAMYEIADHYTGESGVQDLLEQEYDERVVEETGGVGTQTLKFRGGMPLLGMIRLQGMYRVANQMALLDQDIRDVDDDEAVGGVGLDNYSWHTDLPPGHTMVTGQQTVDFDLVNVEYADHVVLAGINYLTTKMADCHWLTEARLKGTKVTGVFTDYNATSSKCDELVILRPATDSALFLGAAKIIMEEEQYDEDYVRRFTD…
FNAD01000020.1_75	FNAD01000020.1	Glycomyces harbinensis CGMCC 4.3516	Actinobacteria	MTDTDRTSSGAADVLLRTGVFLTRTEATGDLRAVFKDGGREGDVFYRDRWSHDKVVRSTHGVNCTGSCSWNVYVKDGIITWETQATDYPSVGPDRPEYEPRGCPRGAAFSWYTYSPTRVRYPYGRGVLIEMFREAKARLGDPVAAWAEITTDPDKRRRYQSARGKGGLVRIGWDEAVEIAAAAHVHTIGAYGPDRIAGFSPIPAMSQVSHGVGARFVNLLGGSMLSFYDWYADLPVASPQVFGDQTDVPESGDWWDAAYLMLWGSNVPVTRTPDAHWMAEARYRGQKVVTVAPDYNDAAKFADEWLAPHPGTDGALAMAMGHVILREHFVKHRTEPFDAYVRKYTDLPFLVEIEARDGRLVPGKFLRRDALAGDEPFAEWKPVFLDERTGEAVAPHGTL…
FNGI01000012.1_66	FNGI01000012.1	Halomonas muralis DSM 14789	Proteobacteria	MSHFIDRLKYLTRKPPEFAGGHGETRDETRQWEDGYRQRWQHDKVVRSTHGVNCTGSCSWKIYVKNGLVTWETQQTDYPRTRPDLPNHEPRGCPRGASYSWYLYSANRLKYPLVRKALVKLWREALAEHGDPVDAWASIVEDPARSAEYKRARGMGGFVRADWDEIQTLIAASNVYTAKQYGPDRVVGFSPIPAMSMVSYASGARYLSLIGGVCLSFYDWYCDLPPASPQTWGEQTDVPESADWYNSGYIIAWGSNVPQTRTPDAHFFTEVRYKGTKTVAITPDYAEVSKLCDEWLSPQQGTDAALAMAMGHVILKEFHLDKPSAYFTDYVRRYTDMPMLVELEAREDGSYAPGKQLRASDFAANLGQANNPQWKTLAWDETSDRLVVPRGSIGFRWGE…
FONT01000005.1_115	FONT01000005.1	Alteribacillus iranensis DSM 23995	Firmicutes	MHIKEGVVAVKKKTPPFLQKLKFLGKTDTETEHSEMSPKPRTTEKYYRERWQHDKVVRSTHGVNCTGSCSWNIHVKDGIITWETQQTDYPSTGPGMPEYEPRSCPRGASFSWYTYSPQRVRYPYIRSALLQVWRSALSAEKDPVKAWESIISDPEQTNRYKKARGKGGFVRADWKEIETLISAQLIHTIQEYGPDRIFGFSPIPAMSMVSYAGGARFLNLIGGALLSFYDWYADLPPASPQVWGEQTDVPESSDWYNSSYLMIWGSNLPQTRTPDSHFMVEARYKGTKVVAVSPDYAEFVKFADDWLPVQAGMDGAIAMAMTHVILQEFYLEQHVPYFDQYAKQYTDLPYLITLKETKHGWKADRFLRASDLGMDTGKGEWKTVVYDKDASSFAVPNGS…
FOZV01000010.1_89	FOZV01000010.1	Brevundimonas viscosa CGMCC 1.10683	Proteobacteria	MSHFLDRLTYFRRDRETFSDGHGLTTRENRDWEDAYRTRWAADKIVRSTHGVNCTGSCSWKIYVKGGIVTWETQQTDYPRTRPDLPNHEPRGCPRGASYSWYLYSGTRIKYPLIRGRLLRHWREARKTMTPVAAWRSIVDDPAKRHSWVSRRGRGGFIRAGWDEATELIAAANAHTIKEYGPDRIAGFSPIPAMSMISYAAGSRYLSLLGGTILSFYDWYCDLPPSSPQTWGEQTDVPESADWYNAGFLLVWGSNIPQTRSPDAHFYSEVRYKGTKSVVITPDYSEASKFADMWLHPKQGTDAALALAFGHVILKEFHCDRQAPYFAEYGRQYSDFPLLVKLVERDGRVVADRMVRAADFRADLGEKANPDWKAVGIDEISGKIVCPQGQSGHRWGDPG…
FQUK01000047.1_10	FQUK01000047.1	Thermomonas hydrothermalis DSM 14834	Proteobacteria	MSYFLDRLNFLKPADEPFADGHGVAKRQDRSWEDSYRRRWQYDKIVRSTHGVNCTGSCSWKVYVKNGLVTWETQQTDYPRTRPDLPNHEPRGCPRGASYSWYLYSANRVKYPLVRSALLKLWRQARKTLSPVEAWASIVEDPQKAKSYKSKRGMGGFVRSTWDEVNQIIAAANLYTVKRWGPDRVVGFSPIPAMSMVSYAAGARYLSLLGGACLSFYDWYCDLPPSSPQVWGEQTDVPESADWYNSRYIIAWGSNVPQTRTPDAHFFTEARYNGTKTVAITPDYSEVAKLTDHWLHPKQGTDAALAMAFGHVILKEFHVQSPSQYFTDYCRQYSDMPMLVRLEKRADGRLVPERFLRASDLGNLGEHNNPEWKTLAYDELSGEIVVPRGSVGFRWGEKG…
FRCA01000003.1_190	FRCA01000003.1	Halomonas cupida DSM 4740	Proteobacteria	MSHFLDRLRYLTRRPPRFAGGHGETRDETRDWEDGYRSRWQHDKVVRSTHGVNCTGSCSWKIYVKNGLVTWETQQTDYPRTRADLPNHEPRGCPRGASYSWYLYSANRLKYPLIRQQLVSLWRRALDQHGDPVEAWASIVEDPILANQYKRARGMGGFVRTDWEEVQTLIAAANVYTIKAFGPDRVIGFSPIPAMSMVSYASGARYLSLIGGVCLSFYDWYCDLPPASPQTWGEQTDVPESADWYNSGYIIAWGSNVPQTRTPDAHFFTEVRYKGTKTVSITPDYAEVSKLTDEWLSAKQGTDAALAIAMGHVILKEFHLDKPSSYFTDYVKRYTDMPFLVELEQRDDGNLVPGRQLRASDFEAGLGQSNNPEWKTVAWDEQRDQLVVPRGSIGFRWGD…
LT828648.1_749	LT828648.1	Nitrospira japonica NJ11	Nitrospirae	MVWSRRQFLKISAGTVAAVAVADKVLALTALQPVIEVGNPLGDYPDRSWERVYHDQYRYDSSFTWVCSPNDTHACRIRAFVRNGVVMRVEQNYDHQTYEDLYGNRGTFAHNPRMCLKGFTFHRRVYGPYRLKGPLMRKGWKQWMDDGSPELTPETKRKYKFDSRFLDDMIRVSWDTAFTYAGKGLIVIGTRYSGEAGARRLREQGYAPEMIEMMKGAGVRCFKHRAGMPILGLLGKHGNTRFNNSVLPLVDAWIRKVGPDQAQGGRYWNNYTWHGDQDPSQPWWNGTQNCDTDLSDMRFSKLNTSWGKNFTENKMPEAHWKLESIERGGRIVVITPEYNPTAYRADYWIPVRPESDGALFLGASRIIVEENLHDIDFLKQFTDMPLLVRTDTLQYLDPR…
LT828648.1_870	LT828648.1	Nitrospira japonica NJ11	Nitrospirae	MQQSLVSRRQFLKITAGTVAAVAVADKVLALTALQPVIEVGNPLGDYPDRSWERVYHDQYRYDSSFTWCCSPNDTHGCRVRAFVRNGVVMRVEQNYDHQTYEDLYGNRGTFAHNPRMCLKGFTFHRRVYGPYRLKGPLMRKGWKEWMDAGSPELTPDVKRKYKFDARFLDDMMRVSWDTAATYAAKGCILIATRYSGEAGARRLREQGYAPEMIEMMKGAGVRCFKHRAGMPVLGIIGKMMNTRFNGGVLPLLDSWIRKVDADRAQGGKYYSNYTWHGDQDPSHPWWNGTQNCDIDLSDMRFSKLNTSWGKNFVENKMPEAHWKLECIERGGRVVVITPEYNPTAYRADYWIPVRPETDGALFLGGSKIILDENLQDIDYIKQFTDLPILVRTDTLQYL…
FWWX01000004.1_574	FWWX01000004.1	Rubrobacter radiotolerans DSM 5868	Actinobacteria	MSVPTNPLIRGLQYIKRGDENAEGWSETGARRRDWERVYHQRWQHDRIVRSTHGVNCTGSCSWKIYVKNGIITWETQQTDYPSNGPDAPEYEPRGCPRGASFSWYTYSPIRIKYPYVRGVLLEMYREAKERTGDAVEAWAQVVEDPEKARTYKQARGKGGLVRASWPEVAEMVAAAHVHTAKKYGPDRIIGFSPIPAMSMASYAGGSRFMSLIGGTIPSFYDWYADLPPSSPQIWGDQTDVPESADWWNASYLMMWGSNIPITRAPDAHFMTEARYKGQKTVVVSPDYSDHTRFADHWLPVQPGTDGALAMAMGHVILREFFVERHVPYFGSYVRKYTDLPMLVTLRRRDGADGGAYATDRFLHASDLGGEAGENAEWKTVFVDAATGEPVVPNGSMGF…
FZOR01000047.1_13	FZOR01000047.1	Actinomadura meyerae DSM 44715	Actinobacteria	MASDRRLLAPLLPMGEPVEGLLRGAQFFVPGKPSGDYREVHRAGGRGAEEFYRERWRHDKEVRSTHGVNCTGSCSWKVYVKDGLITWETQETDYPSVGPDSPEYEPRGCPRGASFSWYTYSPSRVRYPYVRGPLLALWREARRRTGDPVAAWAEITGDPDRTAAYKGARGKGGFVRSSWPEVTELIAAAHVHTVKEYGPDRVVGFSPIPAMSMVSYAAGTRFLSMIGGTVLSFYDWYADLPIASPQVYGDQTDVPESGDWWNASYLVIWGTNLPITRTPDAHFMTEARYRGQKVVVVSPDFSDHTKFADDWLAAAPGTDGALAMAMGHVVLTEFFRDRQVPYFTEYVKTYTDLPFLVTLEEHGDAVRPGRFLTAGELGDTGEGAAHKPVLLDARTGEPV…
FZQB01000011.1_10	FZQB01000011.1	Paracoccus seriniphilus DSM 14827	Proteobacteria	MSHLLDRLNFLKPNRKDVFSEGHGQTTTESRDWEETYRSRWRHDKIVRSTHGVNCTGSCSWKIYVKSGIVTWETQQTDYPRTRPDLPNHEPRGCARGASYSWYLYSANRVKTPLIRGRLMKLWREKRKTMEPVAAWKAIQSDPEARASYTRIRGKGGFVRATWEEATEMVAAANAYTAKEYGPDRVFGFSPIPAMSMISYAAGTRYLSLLGGTCMSFYDWYCDLPPASPQTWGEQTDVPESADWYNAGYLLLWGSNVPQTRTPDAHFYTEARYKGTKSAVICPDYSEAAKFGDIWLNAKQGTDAALGMAFGHVILREFHLDRQVPYFEDYCRRYSDMPMLVRLDRQGERLVPGRQLRAADLVDGLGQAEHPEWKTVAIDEISGDLVAPNGSVGFRWTDE…
OBMQ01000002.1_260	OBMQ01000002.1	Lysinibacillus xyleni JC22	Firmicutes	MAKKKFGMKYFKPVERYSGNWSVLEEKSREWENMYRQRWSHDKIVRTTHGVNCTGSCSWQVFVKNGIITWENQQIDYPSCGPDMPEFEPRGCPRGATFSWYEYSPLRIKYPYMRGKLWKLWQEALKQTDNPVDAWASIVEDPEKAKSYKNARGRGGFVRVNWQDALRLISAQLIYTIKKFGPDRIAGQTPIPAMSMMSYAAGSRFITLLGGEMLSFYDWYADLPPASPQIWGEQTDVPVSADWFNAGYLIMWGSNVPMTRTPDAHYMTEVRYKGTKVVSVAPDYAENVKFADNWLAPHPGTDAAVAQAMTHVILQEFYVERKEPMFLNYAKQFTDLPFLIQLDEHEGKYKCGRFLRASDIGQQTEHAEWKPVILDEISKKIVVPNGTLGQRWEEGKKWN…
OMXF01000006.1_42	OMXF01000006.1	uncultured Prevotella sp. RUG056	Bacteroidetes	MNTIFSNLKYFINRKNVTNEEWEHFYRTRWAHDKEVRSTHGVNCTGSCSWRIFVKKGIVTWEMQQTDYPATRPGLPNHEPRGCPRGASYSWYLYNSGRVKHPMIRKELLDLWEAALARHHDPVEAWASIVDDEQKRKKYKAVRGLGGFVRLDWPTALQIIAASNIYTIKKFGPDRLVGFTPIPAFSMLSYASGTRYLSLLGGACLSFYDFYCDLPPSSPQTWGEQTDVPESADWFNASFLLLWGSNVPTTRTPDSPFYTQVRYKGTQVAVVSPDYSDASKFADVWMAPKQGTDSALGMAMGHVILKEFYRDRTVPYFDEYVRKFTDLPFLVKLEDTGDGRYAAGMLLRASDLKDDFGVKTKAEWYPITVDDMSGELVTPNGSIGSRWNNEGRWNLKCED…
LS483499.1_676	LS483499.1	Tatumella ptyseos NCTC11468	Proteobacteria	MSKLLDKLRYFKQKGSTFSKDHGQTMNSNRDWEDSYRQRWQHDKIVRSTHGVNCTGSCSWKIYVKNGLVTWETQQTDYPRTRSDLPNHEPRGCPRGASYSWYIYSANRLKYPLVRKQLIQLWREARQEFSDPVDAWDSIVRDEQKTARYKKARGKGGFVRSDWNELNQLIAAANIWTVKNYGPDRVAGFSPIPAMSMVSYAAGTRYLSLMGGTCLSFYDWYCDLPPASPMTWGEQTDVPESADWYNSAYIIAWGSNVPQTRTPDAHFFTEVRYKGTKTVAITPDYAEVAKLSDQWLAPKQGTDAALAMAMGHVILREFHLDNPSDYFINYCRRYTDMPMLVVLEETDEGYYSAGRLLRAADLADNLGESNNPDWKTVAINHDGQLVIPNGSAGFRWGQK…
CAACUZ010000002.1_157	CAACUZ010000002.1	Actinomadura formosensis LMG 29178	Actinobacteria	MSSATEPTTPGGGSPPGRRLLAPLLPKGEPVEGLLRRAQFFVPGKPSGDYRELRREGGRGAEEFYRERWRHDREVRSTHGVNCTGSCSWKVYVKDGIITWETQQTDYPSVGPDSPEYEPRGCPRGAAFSWYTYSPSRVRYPYVRGPLLEMWREARDRLGDPVAAWAEITADPERTAGYKRARGKGGFVRASWPEVTELIAAAHVHTVKEYGPDRVVGFSPIPAMSPVSYAAGTRFLSMIGGTILSFYDWYADMPIASPQVFGDQTDVPESGDWWNASYMIIWGTNLPITRTPDAHFMTEARYRGQKVVVVSPDFSDHTKFADDWLAAAPGTDGALAMAMGHVVLSEFFRDRQVPYFTDYVKTYTDLPFLVTLEEHGDAVRPGRFLTAAELGDAGEGAAH…
CAADGR010000071.1_22	CAADGR010000071.1	uncultured Chloroflexi bacterium CFX2	Chloroflexi	MNWIEEIANPQARQWEEFYRNRWQHDRVIRSTHGVNCTGSCSWYIYVKDGIVTWELQALDYPSLEPGLPPYEPRGCQRGISFSWYQYSPVRVKYPYMRGALMDLWRKAKETHADPVEAWASIMDDSAARRSFQQARGKGGFRRVTWDETLEIIAASTIYTIKKYGPDRVIGFSPIPAMSMLSYAGGSRLMQLLGAVSMSFYDWYSDLPPASPEVWGEQTDVAESADWYNSKFIASVGSNMSMTRTPDVHFAAEARHNGTKLVVFAPDFSQVAKYADWWVPVNAGQDGAFWMAVNHVIMNEFHYKNPTPYFLDYMRRYTDAPFLVTLNEVDGKYVPGQMLRAAQVERTKDVENGDWKFLVWDEISAAPRMPQGALGFRWQEKKGQWNLESKDGLDGSEIR…
CAADGT010000205.1_3	CAADGT010000205.1	uncultured Chloroflexi bacterium CFX3	Chloroflexi	MDWIKEIANPKARQWEEFYRNRWQHDRVIRSTHGVNCTGGCSWYIYVKDGIVTWELQALDYPLLEPGLPPYEPRGCQRGISFSWYQYSPIRLKYPYMRGVLMDLWREAKKKHDDPVEAWASIMDDASARKSFQQARGKGGFRRVKWDETLEIIAASTIYTIKKYGPDRIIGFSPIPAMSMLSYAGGSRLMQLLGAVSMSFYDWYSDLPPASPEVWGEQTDVAESADWFNAKFIASVGSNMSMTRTPDVHFAAEARHNGTKFVVFSPDFSMVAKYADWWVPVNAGQDGAFWMAVNHVIMNEFHYQNPTPYFLEYMKRYTDAPFLVALDEVDGKYAPGQMLRAAQVERTRDVENGEWKFLVWDELSAAPRMPQGSLGFRWQTQKGQWNLEPKDGLDGSEIR…
CAADGT010000211.1_6	CAADGT010000211.1	uncultured Chloroflexi bacterium CFX3	Chloroflexi	MSWIQDLVNPQARQWEEFYRNRWQHDNIVRSTHGVNCTGGCSWQVYVKDGIITWEMQQVDYPLLEDGLPPYEPRGCQRGISASWYVYSPIRVKYPYARGVLLDYWREARQKHLHPVDAYASIMEDEDKRRRIQKARGKGGFRRTTWEESLEIVAASMIYTARKYGPDRVFGFSPIPAMSYLSYGAGSRFLQLFGGVNMSFYDWYADLPNAFPEIWGDQTDVCESADWYNSKYIVSMGANLNMTRTPDVHFIAEARHEGAKFVVIAPDFSQVAKYSDWWIPVKAGQDTAIWMAANHVILKEFYVDRQVPYFVNYLKENTDMPFLIELEKDGDGYKAGRYIRANTVKRYKDVENGEWKFLVHDAKHNAPRMPKGAVGDRWSQEKGKWNIKMEDGLDDSPIE…
CAADGV010000011.1_65	CAADGV010000011.1	uncultured Chlorobi bacterium CHB1	Chlorobi	MSSNNKINWIKDEVSAELRSWEEFYRNRWQHDKVVRSTHGVNCTGSCTWMIHVKDGIVTWEMQGLDYPSLEHGLPPYEPRGCQRGISFSWYLYSPLRVKYPYIRGALLDLWRKAKADYEDPVDAWRFLVSNPDSRQRWQRARGKGGFRRASWDEVLEIMAAANINTIKEHGPDRIAGFSPIPAMSMVSYASGARLMQLLGGISLSFYDWYCDLPSASPETWGEQTDVQESADWYNAKLLAVMGSNLNMTRTPDCHFAAESRHNGTKMYVFSPDFNQVAKYADHWVSLNAGQDGAWWMAVNHVLLKEFHHERQVPYFIDYTKKYTDAPYLVELKEDGGVYEAGQMLRANRLEKYAKIENGDWKFLIWDEDAKAPKMPMGSSGFRWGAEKGKWNLLLKDGI…
CAADJB010000004.1_506	CAADJB010000004.1	Moellerella wisconsensis NCTC12132	Proteobacteria	MSKFLDRFRYFKQLGETFAGEHGQELNVNRDWEDGYRSRWQHDKVVRSTHGVNCTGSCSWKIYVKNGLVTWETQQTDYPRTRPDLPDHEPRGCPRGASYSWYLYSANRVKYPMVRKRLLKLWREAIAQHSDPVNAWLSIINDPQKAESYKQARGRGGFVRSSWQEVNQLIAAANVATAKEFGPDRIIGFSPIPAMSMVSYAAGARYLSLIGGACLSFYDWYCDLPPASPMTWGEQTDVPESADWYNSSYIIAWGSNVPQTRTPDAHFFTEVRYKGTKTVAVTPDYAEIAKLCDHWLNPKQGTDSAMAMAMGHVILNEFHVKREAEYFREYVRTYTDMPMLVRLDVREDGYYVPGRMLRASDLTDALGEQQNAEWKTVAIDENNGELCIPQGSMGFRWDG…
NLG96035.1	NLG96035.1	Chloroflexi bacterium AS01afH2WH_7	Chloroflexi	MEKWKLEKDAPNERKWEEFYRNRFQHDKRVRTTHGVNCTGSCSWEVFVKDGIVTWELQATDYPQLEDGLPPYEPRGCQRGISFSWYLYSPIRVKYPYARGVLIDLWREARKTHSDPVMAWQSLMNDPEKRRSYQQARGKGGLRRVSWDEALEIIAASTVHTVKQYGPDRVIGFSPIPAMSQISYAAGSRFLTLLGGVAMSFYDWYCDLPPASPEIWGEQTDVHESADWYNSRFIAVMGANLNMTRTPDTHFISEVRHAGAKLTVFSPDFSQVAKYADYWIPVHAGQDTAFWMAVNHVLLKEFYVDRQVPYFVDYIKRYTDMPFLVEIGEDGRPGKYMRASRIDLNAPMENSEWKLLVWDAASRKVRAPQGTIGFRWDQQDPGKWNLQMKDAVSGEDLDP…
MBS1248686.1	MBS1248686.1	Chloroflexi bacterium SuakinDeep_MAG43_1	Chloroflexi	MKKWIKEIESPAERKWEEFYRNRFQHDRRVRTTHGVNCTGSCSWEVFVKDGIVTWELQATDYPQLEEGLPPYEPRGCQRGISYSWYLYSPIRVKYPYARGALIDLWRKAKSQYGDPVEAWTALVSDKEARQRYQQARGKGGFRRISWEESLEMIAASVIHTVKKHGPDRVLAFSPIPAMSQISYASGSRFMSLLGGVIMSFYDWYCDLPPASPEIWGEQTDVHESADWYNARFIAVMGSNINMTRTPDAHFISEVRHAGGKLTVFSPDFSQVAKYADYWIPVHAGQDAAFWMATNHVILKEFYVERQVPYFLNYLKQYTDMPFLVEVDGERPGKYLRANRLEAYRGEENGDWKLLVWDEESGAARIPQGSIGYRWAQKAENKGKWNLKMKDGKTGEEIN…
MBN1454355.1	MBN1454355.1	Anaerolineales bacterium Zod_Metabat.341	Chloroflexi	MTKWIKESVKPIERKWEEFYRNRFAHDKRVRTTHGVNCTGSCSWEVFVKDGIVTWELQATDYPLLEEGLPPYEPRGCQRGISYSWYLYSPIRVKYPYGRGALLDLWRAARQKFSDPVEAWASIVNDPEQRARYQQARGKGGFRRIKWDEVLEMISASIIYTVKKYGPDRVNGFSPIPAMSQISYAAGSRFLTLMGGVPMSFYDWYCDLPPASPEVWGEQTDVHESADWYNARFIAIMGSNINMTRTPDTHFISEVRHAGAKLTVFAPDFSQAAKYADYWIPVHAGQDTAFWMAVNHVILKEYYADRQVPYFMDYVKKYTDMPFLVELKHDRAGKYLRANLLPAYRDQENGDWKMLVWDMTSGQPRMPKGTIGFRWQTEKGKWNLEMRDGVTDEDLDPEL…
MBC8335673.1	MBC8335673.1	Candidatus Desulfolinea nitratireducens	Chloroflexi	MKEWTKEKVSPTERKWEEFYRNRHQHDKRVRTTHGVNCTGSCSWEVFVKDGIVTWEMQATDYPQLEEGLPPYEPRGCQRGISYSWYLYSPIRVKYPYGRGALIDLWREAKALHGDPVKAWAALMEDEDSRKRYQQARGKGGFRRISWGESLELIAASMIHTTKKYGPDRVAGFSPIPAMSQISYAAGSRFMSLLGGVIMSFYDWYCDLPPASPEIWGEQTDVHESADWFNSRFIAVVGSNLNMTRTPDTHFISEVRHAGGKLTVFAPDFSQVAKYADYWIPVHAGQDTAFWMAVNHVILTEFYVQRQVPYFMDYLKQYSDMPFLVQIDEKRPGKYMRANRVGEYKDVENGDWKLLIWDEKSGRPRMPKGTVGFRWAEKEKGKWNLELKDGLTDEEINPQ…
NLG72820.1	NLG72820.1	Chloroflexi bacterium AS02xzSISU_56	Chloroflexi	MGDWILDEDAPAERKWEEFYRNRFQHDRRVRTTHGVNCTGSCSWEVFVKDGIVTWELQATDYPQLEEGLPPYEPRGCQRGISFSWYLYSPIRVKYPYARGVLLDHWRELRKKYSDPVAAWAVLVSDAERRRAYQTARGKGGFRRITWDEALEIIAASVVYTVKLHGPDRVIGFSPIPAMSQISYAAGSRFLSLLGGVPMSFYDWYCDLPPASPEIWGEQTDVHESADWFNARFIAVMGSNLNMTRTPDTHFISEVRHAGAKLTVFSPDFSQVAKYADYWIPVHAGQDAAFWMAVNHVLLKEFYVERRVPYFSEYLQRYTDMPFLVQIDGSRPGKYLRANRLQSYQDQEHGDWKLLVWDRNSDGPRMPKGTIGFRWAKKDPGKWNLQLEDALTNEPLDPE…
MBT7991966.1	MBT7991966.1	Anaerolineae bacterium SI037_bin176	Chloroflexi	MKNWSKEKISPTERKWEEFYRNRHQHDKRVRTTHGVNCTGSCSWEVFVKDGIVTWEMQATDYPQLEEGLPPYEPRGCQRGISYSWYLYSPIRVKYPYARGVLVDLWRKAKSIHGDPVKAWASIMDDEEARKSYQQARGKGGFRRISWEESQEMIAASMVHTTKKYGPDRIAGFSPIPAMSQISYAAGSRFMSLMGGVIMSFYDWYCDLPPASPEIWGEQTDVHESADWFNSRFVAVIGANLNMTRTPDTHFISEVRHAGGKLTVFAPDFSQVAKYADYWIPVHAGQDTAFWMAVNHVILTEFYVQKQVPYFVDYLKQYTDMPFLIEINENRPGKYIRANRVGEYKDAEHGDWKLLIWDEKSGRARMPKGTIGFRWGEKEQGKWNLEPKDGVTDEEIAPK…
NOY56352.1	NOY56352.1	Actinobacteria bacterium M_MetaBat.127	Actinobacteria	MKDWTQEKVAPAERKWEEFYRNRFQHDKRVRTTHGVNCTGSCSWEVFVKDGIVTWELQATDYPRLEDGLPPYEPRGCQRGISFSWYLYSPIRVKYPYARGALIDLWRAARRLHNDPVDAWASIMADPEKRSRIQQARGKGGFRRIRWDEALEIAAASSVHTAKKHGPDRVIGFSPIPAMSQISYASGSRFLSLFGGVVMSFYDWYCDLPPASPEVWGEQTDVAESADWYNSRFIAVVGSNLNMTRTPDCHFIAEVRHAGAKLTVFSPDFSQVAKYADWWIPAHPGQDTAFWLAVDHVILKEAYADRQVPYFTSYVKRTTDMPFLVEISGGTAGKYLRAGRVAEYAGTEHGDWKMLWWDRTSNRPRMPKGTIGFRWADKEKGKWNLKPEDATTGEALDPD…
MBT3321294.1	MBT3321294.1	Anaerolineae bacterium co234_bin64	Chloroflexi	MKNWSKKKISPTERKWEEFYRNRHQHDKRVRTTHGVNCTGSCSWEVFVKDGIVTWEMQATDYPQLEEGLPPYEPRGCQRGISYSWYLYSPIRVKYPYARGVLVDLWRKAKSIYGDPVKAWAAIMEDEEARKSYQQARGKGGFRRISWEESQEIIAASMIYTTKKYGPDRIAGFSPIPAMSQISYAAGSRFMSLMGGVIMSFYDWYCDLPPASPEIWGEQTDVHESADWFNSRFVAVVGSNLNMTRTPDTHFISEVRHAGGKLTVFAPDFSQVAKYADYWIPVHAGQDTAFWMAVNHVILTEFYVQKQVPYFVKYLKQYTDMPFLIEVNEKRPGKYIRANRVDEYKNVENGDWKLLIWDEKSGRARMPKGTIGFRWGEKETGKWNLEPFDGLTDEEIAPE…
HDD61412.1	HDD61412.1	Chloroflexi bacterium HyVt-106	Chloroflexi	MKKWTLEKTSSSERKWEEFYRNRHQHDRRVRTTHGVNCTGSCSWEVFVKDGIVTWELQATDYPQLEEGLPPYEPRGCQRGISYSWYLYSPIRVKYPYARGALIDLWREAKSLHSDPVKAWQKIMDDPKARKRYQSVRGKGGFRRISWEESQEIIAASMIYTTKKYGPDRIAGFSPIPAMSQISYAAGSRFMSLMGGVIMSFYDWYCDLPPASPETWGEQTDVHESADWFNSRFIAVVGSNLNMTRTPDTHFVSEVRHAGGKLTVFSPDFSQVAKFADYWIPVHAGQDTAFWMAVNHVILTEFYAKRQVPYFMNYLKTFTDMPFLIEINKNSPGKYLRANTVNAYKNVENGDWKLLIWDENSKRARMPKGTLGFRWANKEPGKWNLEPKDGLNDEELDPA…
MBT4002604.1	MBT4002604.1	Chloroflexi bacterium SI053_bin75	Chloroflexi	MKKWALEKTSSTERKWEEFYRNRHQHDRRIRTTHGVNCTGSCSWEVFVKDGIVTWEMQATDYPQLEEGLPPYEPRGCQRGISYSWYLYSPIRVKYPYARGALVDLYREAKAIYNDPVEAWKAIMADPVARKRYQTARGKGGFRRISWEESQEIIAASMIYTTKKYGPDRIAGFSPIPAMSQISYAAGSRFMSLMGGVIMSFYDWYCDLPPASPEIWGEQTDVHESADWFNSRFIAVMGSNLNMTRTPDTHFISEVRHAGGKLTVFSPDFSQVAKFADYWIPVHAGQDTAFWMAVNHVILTEFYVQKEVPYFTDYLKIYTDMPFLVEIKGNKPGKYLRANAVDTYKDVENGDWKLLIWDALSKKARMPKGTLGFRWADKETGKWNLEPKDGLNDDELSPQ…
MBT3239461.1	MBT3239461.1	Chloroflexi bacterium co234_bin31	Chloroflexi	MKKWALEKTSSTERKWEEFYRNRHQHDRRIRTTHGVNCTGSCSWEVFVKDGIVTWEMQATDYPQLEEGLPPYEPRGCQRGISYSWYLYSPIRVKYPYARGALVDLYREAKAIYNDPVEAWKAIMADPVARKRYQTARGKGGFRRISWEESQEIIAASMIYTTKKYGPDRIAGFSPIPAMSQISYAAGSRFMSLMGGVIMSFYDWYCDLPPASPEIWGEQTDVHESADWFNSRFIAVMGSNLNMTRTPDTHFISEVRHAGGKLTVFSPDFSQVAKFADYWIPVHAGQDTAFWMAVNHVILTEFYVQKEVPYFTDYLKIYTDMPFLVEIEGNKPGKYLRANAVDTYKDVENGDWKLLIWDALSKKARMPKGTLGFRWADKETGKWNLEPKDGLNDDELSPQ…
MBU2604050.1	MBU2604050.1	Actinobacteria bacterium Aspo HRL	Actinobacteria	MKWTKETESASERRWEELYRNRFQHDKRVRTTHGVNCTGSCSWEVFVKDGIVSWELQATDYPKLEDSLPPYEPRGCQRGCSFSWYLYSPLRVKHPYIRGALLDLWRQARREHGDPVAAWRSITDDHAKRRLYQEARGKGGLRRVSWDEVTELIAASTIHTVKEHGPDRVVGFSPIPAMSQVSYAAGSRFLTLLGGVAMSFYDWYCDLPNASPEIWGEQTDVHESADWFNAKHIAIMGSNLNMTRTPDTHFMAEARHAGAKVTVFSPDFSMVSKYADEWMPLHLGQDGAFWMAVNHVILTEYYSRRQVPYFNDYLKRFTDMPFLVEIDDAGSDGAPADAPTEAPVAEQTAADPTSSPLRPGRCFRAGRLPGHEDLEHGEWKLLVWDETSGTPRPPKGTIG…
MBK5268374.1	MBK5268374.1	Acidimicrobiia bacterium 3_4_m_bin6	Actinobacteria	MNDFWINETVDPAARKWEEFYRNRFAHDKRVRTTHGVNCTGSCSWEVYVKDGIVTWELQATDYPQLEEGLPPYEPRGCQRGISYSWYLYSPIRVKYPYARGVLIDMYRKAKKESLDDPVAAWARIQDDPQMRSRYQTARGKGGFRRISWDEAVEMAAASTVHTIKRHGPDRVAGFSPIPAMSQVSYAAGSRFMSLIGGVIMSFYDWYCDLPPASPEVWGEQTDVPESADWYNSRFIAVVGSNLNMTRTPDTHFIAEVRHAGAKLVVFSPDFSQVAKYADWWIPSNPGQDTAFWLAVDHVLLTELYAKRQVPYFQDYAKQYTDLPFLIAVDDGVPGQYVRANVLDRYRDIENGDWKLLMWDEATDAPRMPNGAIGDRWAKEKKGNWNLKLEDAVTGQAIK…
MBT7189102.1	MBT7189102.1	Anaerolineae bacterium SI037S2_bin31	Chloroflexi	MKNWSKKKISPTERKWEEFYRNRHQHDKRVRTTHGVNCTGSCSWEVFVKDGIVTWEMQATDYPQLEEGLPPYEPRGCQRGISYSWYLYSPIRVKYPYARGVLVDLWRKAKSIYGDPVKAWAAIMEDEEARKSYQQARGKGGFRRISWEESQEIIAASMIYTTKKYGPDRIAGFSPIPAMSQISYAAGSRFMSLMGGVIMSFYDWYCDLPPASPEIWGEQTDVHESADWFNSRFVAVVGSNLNMTRTPDTHFISEVRHAGGKLTVFAPDFSQVAKYADYWIPVHAGQDTAFWMAVNHVILTEFYVQKQVPYFVKYLKQYTDMPFLIEVNEKRPGKYIRANRVDEYKNVENGDWKLLIWDEKSGRARMPKGTIGFRWGEKETGKWNLEPFDGLTDEEIAPE…
MBV1892795.1	MBV1892795.1	Ilumatobacteraceae bacterium DC_out45	Actinobacteria	MSRWSRDTVDPGARKWEEFYRNRFQHDKRVRTTHGVNCTGSCSWEVFVKDGIVTWELQATDYPELEEGLPPYEPRGCQRGISYSWYLYAPTRVKYPYIRGVLLDMYRSAKEEYLGDTVAAWASIQETPEWRERYQQARGKGGFRRASWDEALEICAASTIYTIQKHGPDRVAGFSPIPAMSQVSYAAGSRFMSLIGGVVMSFYDWYCDLPPASPEVWGEQTDVHESADWFNARFIAGMGANLNMTRTPDAHFISEVRHAGAKLAVFSPDFSQVSKFADWWIPSHPGQDTAFWLAVNHVLLTEFYRDREVEYFQDYAKQYTDLPFLIEIKDRQPNKYLRADRLDRYADCENGEWRLLMWDEEANEPRMPNGSVGDRWATEEKGKWNLKLHDSVLDEPIAP…
MBG7603747.1	MBG7603747.1	Actinobacteria bacterium Sva-07	Actinobacteria	MSRWSKDTVDPGARKWEEFYRNRFQHDKRVRTTHGVNCTGSCSWEVFVKDGIVTWELQATDYPELEEGLPPYEPRGCQRGISYSWYLYAPTRVKYPYARGVLIDMYRSAKEEYLGDTVAAWASIQETPEWRSRYQEARGKGGFRRISWDEALEMCAASTIYTIQKHGPDRVAGFSPIPAMSQVSYAAGSRFMSLIGGVVMSFYDWYCDLPPASPEVWGEQTDVHESADWFNARFIAVMGANLNMTRTPDAHFISEVRHAGAKLAVFSPDFSQVSKFADWWIPAHPGQDTAFWLAVNHVLLSEFYRDRKVDYFQDYSKQYTDLPMLIEIKDRQAGKYLRAGRLSRYANCENGEWRMLMWDAEANEPRMPNGSIADRWATENKGKWNLELFDSVLGEAIAP…
NOX30692.1	NOX30692.1	Actinobacteria bacterium M_MetaBat.222	Actinobacteria	MSRWSKDTVDPGARKWEEFYRNRFQHDKRVRTTHGVNCTGSCSWEVFVKDGIVTWELQATDYPELEEGLPPYEPRGCQRGISYSWYLYAPTRVKYPYARGVLIDMYRSAKEEYLGDTVAAWASIQETPEWRSRYQEARGKGGFRRISWDEALEMCAASTIYTIQKHGPDRVAGFSPIPAMSQVSYAAGSRFMSLIGGVVMSFYDWYCDLPPASPEVWGEQTDVHESADWFNARFIAVVGANLNMTRTPDAHFISEVRHAGAKLAVFSPDFSQVSKFADWWIPSHPGQDTAFWLAVNHVLLTEFYRDRKVDYFQEYSKQYTDLPMLIEIKDGVPGKYLRAGRLPRYENCENPEWRMLVWDAKANEPRMPNGSIADRWATEEKGKWNLELFDNVLGEEIAP…
NJC88362.1	NJC88362.1	Desulfuromonas sp. MnB_14	Proteobacteria	MSWIKDIVDPKGRAWEEFYRNRNQCDKVVRSTHGVNCTGSCSWNVHVKDGIVGWELQATDYPELEAGLPPYEPRGCPRGISFSWYLYSPLRIKYPYLRGVLTDLWRQARAEHADPVAAWASIVDDPARRRSYQQARGKGGFRRSSWEEVEEIIAASTIHTIKRYGADRLVGFSPIPAMSMLSFAGGARFMQLLGGANLSFYDWYCDLPNASPEIWGEQTDVAESADWYNSKYIAVMGSNINMTRTPDAHYLAEARHNGTKVTVLSPDFSLTSKHADWWIPAHAGQDGAFWMAVNHVILGEFHHQARTPYFLDYLKRFTDTPFLIRLEEKNGVFTPGRMATAAEVERYASEENAGFKYLIWDETSDQPRMPLGTLGFRWQQKKGEWNLQMKDGQDGSTLD…
NCP02653.1	NCP02653.1	Deltaproteobacteria bacterium CG_2015-17_54_20	Proteobacteria	MMSWIKDIIDPKSRAWEEFYRNRNQCDKVVRSTHGVNCTGGCSWNVHVKDGIVGWELQATDYPELEPGLPPYEPRGCQRGISFSWYLYSPLRIKYPYMRGLLVDLWRAAKAEHGDPVLAWAAIMENPAKRKSYQQARGKGGFRRVSWDEAEELIAASSIYTIKKFGADRLVGFSPIPAMSMLSFAGGSRFMQLMGGANLSFYDWYCDLPNASPEIWGEQTDVAESADWYNSKYIAVVGSNPDMTRTPDAHFLSEARHNGTKVTVFAPDFNITSKHADWWIPAHAGQDGAFWMAVNHVILSEFHHQAQTPFFLDYLKRYTDTPFLIELEEKNGVYRAGRMARAGELERYSKEENGNFKYLVWDETSQGPRMPLGSLGFRWQEQKGQWNLQMKDGQDGADL…
NLE50879.1	NLE50879.1	Chloroflexi bacterium AS06rmzACSIP_406	Chloroflexi	MGWVSEIVNPETRRWEELYRNRWQHDKVVRSTHGVNCTGGCSWNVYVKDGIVTWEMQATDYPKLGADVPPYEPRGCQRGISFSWYLYSPIRVKYPYGRGALLDLWRKAKAQHADPVEAWASIMADPERRRSYQQARGKGGFRRISWDEALEIVTASTLHTMKTYGPDRVIGFSPIPAMSMLSYAAGSRFLQLLGGVVMSFYDWYCDLPPASPEVWGEQTDVAESADWFHSKYVAVMGSNPAMTRTPDAHFLSEARANGAKHVIFAPDFNQAAKHADWWVPINAGQDGAFWMAANHVILKEFHADQPTPYFLDYVKRYTDSPFLVVLDKHAESYRPGRLLRASQLAQYQGEENAETKFLVVDAATGAIKMPQGTLGFRWQQRKGQWNLDLKDGHDGSDLD…
MBI5577463.1	MBI5577463.1	Deltaproteobacteria bacterium NC_groundwater_1648_Pr3_B-0.1um_61_38	Proteobacteria	MSWIRDLFDPRARKWEEFYRNRWQHDKVVRSTHGVNCTGGCSWMVHVKNGIVTWELQATDYPQLAGDLPPYEPRGCQRGISTSWYVYSPLRVKYPYMRGALMDLWREAKKRHSDPVEAWTSIMEDADGRRRYQQARGKGGFRRSSWDEALELISASAIYTIKKHGPDRIIGFSPIPAMSMLSYAGGSRFLQLLGGVSMSFYDWYSDLPNASPETWGEQTDVAESADWYNSRYIVVMGSNPSMTRTPDVHFAAEARHNGTKLVVISPDFSMTSKYADWWIPAHAGQDGALWMAANHVILSEYHAARSVPYFTDYLKRYSDAPFLVVVDEGGSAAGSSGGNGAGESWRFLRAGWLPRYGGVEHGEWKPVVWDETSGEPRSPQGSVGYRWQQENGRWNLEMK…
MBE0595864.1	MBE0595864.1	Desulfuromonadales bacterium MAG38	Proteobacteria	MSWIKEILNPKSRQWEEFYRNRYQHDKVVRSTHGVNCTGGCSWNVHVKEGLVAWELQATDYPALEEGLPLYEPRGCQRGIAFSWYLYSPLRVKYPYLRGVLMDLWRQAKAEHGEPVAAWAAIVDDPEKRSSYQQARGKGGFRRTSWEEVLELAAAATIHTIKKHGPDRVIGFSPIPAMSMLSFAAGSRFLQLMGGVNLSFYDWYCDLPNASPEVWGEQTDVAESADWYNSKYIAVVGSNLSMTRTPDVPFVAQARYNGTKLTVFSPDFSMTSKYADWWLPVRAGQDGAFWMAVNHVILSEFHHRERTPYFLDYTARYTDSPFLVVLDEKEGVFTPGRLLTASQLDRYAGAENGDFKFLVWDEPGDGPRMPLGTLGFRWQEKKGEWNLQMKDGLDGTEIR…
MBP1685700.1	MBP1685700.1	Deltaproteobacteria bacterium CTSoil_040	Proteobacteria	MSWIKDILGPKFRAQEEFYRNRNQCDKVVRSTHGVNCTGGCSWNVHVKDGIVGWELQATDYPPLEPGLPPYEPRGCQRGIAFSWYLYSPLRVKYPYLRGVLSDLWRQAKATHTDPVSAWASIVEQPQHRKSYQQARGKGGFRRSSWDEVEELIAAATIYTIKKYGADRLTGFSPIPAMSMLSFAGGARFMQLLGGVNLSFYDWYCDLPNASPEVWGEQTDVAESADWYNSKYIALMGSNVNMTRTPDAHFLGEARHDGSKVTVLSPDFSMTSKHADWWIPVHAGQDGAFWMAVNHVILNEFHHQQKTPYFLDYLTRYSDAPFLIELTEKDGSLRPGRMVTAASLERYKAEENAPFKYVVWDETSGQPRMPLGTLGFRWQTKKGEWNLQMIDGQDGSVLA…
WP_020677684.1	WP_020677684.1	Geopsychrobacter electrodiphilus DSM 16401	Proteobacteria	MSWIKDIIDPKSRAWEEFYRNRNQCDKIVRSTHGVNCTGGCSWNVHVKDGIVGWELQATDYPELEPGLPPYEPRGCQRGISFSWYLYSPLRIKYPYLRGILADLWREAKTEHGDPVAAWTSIMEDPAKRKSYQQARGKGGFRRVSWDEVEEMIAASSIYTIKKFGADRLVGFSPIPAMSMLSFASGTRFMQLMGGANLSFYDWYCDLPNASPEIWGEQTDVAESADWYNSKYIAVVGSNPDMTRTPDAHFLSEARHNGSKVTVFAPDFNITSKHADWWIPAHAGQDGAFWMAVNHVILSEFHYQAKTPFFLDYLKRYSDTPFLIELEEKDGVHRAGRMARAGELERYSKEENGNFKYLVWDEASQAPRMPLGTLGFRWQEKKGEWNLQMKDGQDGTDIA…
WP_020678056.1	WP_020678056.1	Geopsychrobacter electrodiphilus DSM 16401	Proteobacteria	MSWIKDIIDPKSRAWEEFYRNRNQCDKVVRSTHGVNCTGGCSWNVHVKDGIVGWEMQATDYPELEPGLPPYEPRGCQRGISFSWYLYSPLRIKYPYMRGVLADLWRAAKAEHGDPVLAWASIMEDAAKRKSYQQARGKGGFRRVSWDESEEMIAASSIYTIKRFGADRLVGFSPIPAMSMLSFASGTRFMQLMGGANLSFYDWYCDLPNASPEVWGEQTDVAESADWYNSKYIAVMGSNVDMTRTPDAHYLTEARHNGSKVTVLSPDFNITSKHADWWIPAHAGQDGAFWMAVNHVILSEFHHQAKTPFFLDYLKRYSDTPFLIELEQKDGVYRAGRMARAGELERYSTEENGNFKYLVWDETSQTPRMPLGTLGFRWQEKKGEWNLQMKDGQDGSDLS…
WP_029917027.1	WP_029917027.1	Pelobacter seleniigenes DSM 18267	Proteobacteria	MSWIKDIIDPKARAWEEFYRNRNQCDKVVRSTHGVNCTGSCSWNVHVKDGIVGWELQTTDYPALEDGIPPYEPRGCQRGISFSWYLYSPLRVKYPYLRGTLVDLWRKAKEEHQDPVAAWTSIVEDPAKRKSYQQARGKGGFRRAGWDEAEEIIAASTIYTIKKHGADRLVGFSPIPAMSMLSFAAGTRFLQLMGGVNLSFYDWYCDLPNASPEVWGEQTDVSESADWYNSKYIAVMGSNVNMTRTPDAHFLVEARHNGSKVTVLSPDFSMTSKHADWWIPAHAGQDGAFWMAVNHVILSEFHHQAKTAYFIDYLKRYTDTPFLIRLTEKDGVYQAGRMATAANIEQYADDENADFKYLVWDESQDRPKMPLGTLGFRWQKKKGEWNLQMKDGQDGSDIT…
KRT74986.1	KRT74986.1	Deltaproteobacteria bacterium CSP1-8	Proteobacteria	MSWIRDIADPRNRRWEEFYRNRWQHDKVVRSTHGVNCTGGCSWMVHVKDGIITWELQATDYPRLAGDLPPYEPRGCQRGISTSWYVYSPIRVKYPYVRGALMDLWRKARAKHDDPVAAWTSLMEDGESRRAYQRARGKGGFRRASWEEVLEIIAASAIHTVKRHGADRIIGFSPIPAMSMLSYAGGSRFLQLLGGVNLSFYDWYSDLPPASPEVWGEQTDVAESADWYNSKYIVVMGANLGMTRTPDVHFAAEARHNGSKLVVLSPDFSMVSKYADWWIPANAGQDGAFWMAVNHVILREFFAEKRTPYFEDYLKRYSDAPFLVVVDSRGEAGSGGPVADSKRLLRARCLNRYRDVENADWKFLVWDDTTGGPRMPLGSVGFRWQEEKGKWNLGMKDGL…
OIO88163.1	OIO88163.1	Anaerolineae bacterium CG2_30_64_16	Chloroflexi	MANWVQEKVAPAERKWEEFYRNRFAHDKRVRTTHGVNCTGSCSWEVFVKDGIVTWEMQATDYPLLEEGLPPYEPRGCQRGISFSWYLYSPLRVKYPYGRGALLDLWRAARAEHADPVEAWASLVNDPVKRARYQQARGKGGFRRIRWDEALEMIAASVIHTVKAHGPDRVIGFSPIPAMSQISYAAGSRFLTLMGGVAMSFYDWYCDLPPASPEIWGEQTDVHESADWYNSRFIAVMGANLNMTRTPDTHFVAEVRHAGAKLTVFSPDFSQVAKYADYWIPLHAGQDTAFWMAVNHVILKEAYADRQVPYFMDYVKQYTDLPFLVEISAAHVPGTSEVPGTSTGARPGQYLRANRLAPYADQEHGDWKLLVWDKTSGRPRMPKGSIGFRWQTEKGKWNL…
WP_072910116.1	WP_072910116.1	Malonomonas rubra	Proteobacteria	MSWIKNLIDPQARAWEEFYRNRNQCDKVVRSTHGVNCTGSCSWNVHVKDGIVGWELQATDYPPLEDGIPPYEPRGCQRGISFSWYLYSPLRVKYPTVRGILVDLWRAAKAKHEDPVAAWASIMEDPIQRKSYQKARGKGGFRRASWDEVEEIIAASTIYTIKKHGADRLIGFSPIPAMSMLSFAGGSRFMQLLGGVNLSFYDWYCDLPNASPEVWGEQTDVSESADWYNSKYIAVMGSNVNMTRTPDAHFLVEARHNGSKVTVLSPDFSMTSKHADWWLPTHAGQDGAFWMAVNHVILSEFHHQAKTPYFIDYLKRFTDTPFLVQLTEKDGVYQAGRMATAASTEAYRDEENSGFKYLVWDESQQQPKMPLGTLGFRWQQKKGEWNLQMKDGKDGSDIS…
OQA45738.1	OQA45738.1	Chloroflexi bacterium ADurb.Bin325	Chloroflexi	MVDWVKEQVAPIERKWEEFYRNRFSHDKRVRTTHGVNCTGSCSWEVYVKDGIVTWEMQATDYPLLEEGLPPYEPRGCQRGISFSWYLYSPLRVKYPYARGALLDLWRAARREHADPVDAWASIVTDPARRSRYQQARGKGGFRRIRWDEALEIAAASIIHTIKTYGPDRVIGFSPIPAMSQISYAAGSRFMSLMGGVPLSFYDWYCDLPPASPEVWGEQTDVHESADWYNSRFIAVMGSNINMTRTPDTHFVAEVRHAGAKLTVFSPDFSQAAKYADYWIPVNPGQDTAFWLAVNHVLLKENYVDRQVPYFIDYVKRYTDLPFLVEISDGSGRANARGARVDGVRPGQYLRANRLAAYADQENGDWKMLVWDTQSDRPRMPKGTIGFRWQTEKGHWNLQ…
OQY94581.1	OQY94581.1	Anaerolineae bacterium UTCFX2	Chloroflexi	MKKWTREITSPSEQKWEEFYRNRFQHDRRVRTTHGVNCTGSCSWEVYVKDGIVTWELQATDYPQLEDGLPPYEPRGCQRGISYSWYLYSPLRVKYPYLRGTLMDLWRQARAEYPDPVQAWKAIVSDTVKRRSYQQARGKGGFRRSSWDEVLELIAASIIHTIQEYGPDRIIGFSPIPAMSQVSYASGARFLTLLGGVVMSFYDWYCDLPPASPEVWGEQTDVHESADWFNARFIAVMGSNLNMTRTPDTHFISEVRHAGAKLTVFSPDFSQVAKYADYWIPVHPGQDTAFWMAVNHVILKEFFHERQVPYFINYVKQYTDLPFLIEIDGSRPSRYLRANELARYRDVENGDWKLTIWDKETAQPCMPKGSIGFRWAQKERGKWNLELKDGLSDAPIDPE…
WP_085011779.1	WP_085011779.1	Geothermobacter hydrogeniphilus	Proteobacteria	MSWIKDIVDPKSRAWEEFYRNRNQCDKVVRSTHGVNCTGGCSWNVHVKDGIVGWELQATDYPELEEGLPPYEPRGCQRGISFSWYLYSPLRIKYPYLRGVLTDLWRAARAKHDDPVAAWASIVENEASRKSYQQARGKGGFRRSSWDEVEEIIAASTVYTIKKYGADRLVGFSPIPAMSMLSFAGGARFMQLLGGVNLSFYDWYCDLPNASPEIWGEQTDVSESADWYNSKYIAIMGSNVNMTRTPDAHFLGEARHNGSKVTVLSPDFSMTSKHADWWIPSHAGQDGAFWMAVNHVILSEFHHKAQTPYFMDYLKRYSDTPFLVKLEERDGVYHAGRMLAADALKGYRDEEHAAFKYLVWDEKAAAPRMPLGTLGFRWQEKKGEWNLQMKDGRDGSDIA…
PJB67877.1	PJB67877.1	Anaerolineae bacterium CG_4_9_14_3_um_filter_57_17	Chloroflexi	MEKWIKESVQPVERKWEEFYRNRFAHDKRVRTTHGVNCTGSCSWEVFVKDGIVTWELQATDYPLLEEGLPPYEPRGCQRGISYSWYLYSPIRVKYPYGRGALLDLWRAARQKFSDPVEAWASIVDDPEQRARYQQARGKGGFRRIQWDEALEMISASVIHTTKKYGPDRVNGFSPIPAMSQISYAAGSRFLTLMGGVPMSFYDWYCDLPPASPEVWGEQTDVHESADWYNARFIAIMGSNINMTRTPDTHFISEVRHSGAKLTVFSPDFSQAAKYADYWIPVHAGQDTAFWMAVNHVILKEYYVDRQVPYFMNYVKKYTDSPFLVQIDGKHPGKYLRANLLQPYADQENGDWKMLVWDKTSGRPRMPKGTIGYRWQTEKGKWNLEMKDGVTDEDLDPEL…
WP_103114212.1	WP_103114212.1	Geothermobacter hydrogeniphilus	Proteobacteria	MSWIKDIVDPKSRAWEEFYRNRNQCDKVVRSTHGVNCTGGCSWNVHVKDGIVGWELQATDYPELEEGLPPYEPRGCQRGISFSWYLYSPLRIKYPYLRGVLTDLWRAARAKHDDPVAAWASIVENEASRTSYQQARGKGGFRRSSWDEVEEIIAASTVYTIKKYGADRLVGFSPIPAMSMLSFAGGARFMQLLGGVNLSFYDWYCDLPNASPEIWGEQTDVSESADWYNSKYIAIMGSNVNMTRTPDAHFLGEARHNGSKVTVLSPDFSMTSKHADWWIPSHAGQDGAFWMAVNHVILSEFHHKAQTPYFMDYLKRYSDTPFLVKLEERDGVYHAGRMLAADALKGYRDEEHAAFKYLVWDEKAAAPRMPLGTLGFRWQEKKGEWNLQMKDGRDGSDIA…
WP_119071944.1	WP_119071944.1	Aggregatilinea lenta	Chloroflexi	MGWVKEIIDPQARRWEELYRNRWQHDKVVRSTHGVNCTGGCSWNVYVKDGIVTWEMQATDYPLLDASLPPYEPRGCQRGISFSWYIYSPIRVKYPYARGILIDLWHAAKRQHHDPVAAWASIMADPNQRRQYQQARGKGGLRRITWDEALEIIAASTLHTIKQYGPDRVIGFSPIPAMSMLSYAGGSRFLQLLGGVVMSFYDWYCDLPPASPEVWGEQTDVAESADWFNSKYIVAMGSNVAMTRTPDAHFLPEARSNGSKLVVFSPDFSQIAKHADWWVPVNAGQDGAFWMAVDHVILKEFHAERQVPYFMDYVKRYTDSPFLVVLDQHGEGFKPGRMLRASQLASYAGEENAASKFLVFDAATNTIKMPQGTLGFRWQSQKGRWNLDLKDGHDGSEID…
TDA64968.1	TDA64968.1	Chloroflexi bacterium 1MN72D_53_20	Chloroflexi	MTKWIKEKTAPTERKWEEFYRNRFQHDKRVRTTHGVNCTGSCSWQVFVKDGIVTWEMQATDYPALEEGLPPYEPRGCQRGISFSWYLYSPIRVKYPYVRGALIDLWREAREKHADPVEAWKRIMADPESRKAIQQARGKGGFRRVSWDEALEITAASVVNTIKQHGPDRIIGFSPIPAMSQVSYASGTRFLSLLGGVVMSFYDWYCDLPPASPEIWGEQTDVHESADWYNSKMIAVMGSNINMTRTPDAHFIAEVRHAGAKLVVFSPDFSQVAKYADYWIPAHGGQDTAFWMAVNHVLLKEFYIDRQVPYFTEYAKLNTDLPFLIEVNEKRPGRYLRANQVTDYSAVENGDWKLLVWDKNSEKARMPQGTIGYRWPNKDTGKWNLKMQDGATGEPLDPE…
WP_148896757.1	WP_148896757.1	Geothermobacter ehrlichii	Proteobacteria	MSWIKDIVDPKSRAWEEFYRNRNQCDKVVRSTHGVNCTGSCSWNVHVKDGIVGWELQATDYPELEEGIPPYEPRGCQRGISFSWYLYSPLRIKYPYLRGVLADLWRQARAEHDDPVAAWASIVENEASRKSYQQARGKGGFRRSSWDEVEEIIAASSIYIIKKYGADRMVGFSPIPAMSMLSFAGGARFMQLMGGVNLSFYDWYCDLPNASPEIWGEQTDVAESADWYNSKYIAVMGSNLDMTRTPDAHYLTEARHNGSKVTVLSPDFNITAKHADWWLPAHAGQDGAFWMAVNHVILSEFHHKAQTPYFLNYLKRYTDTPFLIEIEQKGEVRTAGRMVRAGDLKRYAGEENASFKFLVWDETADQPRMPLGTLGFRWQQQKGQWNLQMKDGQDGSDIV…
KAA3647351.1	KAA3647351.1	Chloroflexi bacterium CFX2	Chloroflexi	MTKWTKEIISPTERKWEEFYRNRFQHDRRVRTTHGVNCTGSCSWEVFVKDGIVTWELQATDYPSLEEGLPPYEPRGCQRGISYSWYLYSPIRVKYPYARGVLIDLWREAKAQYDDPVAAWASLVSNQKARRSYQQARGKGGFRRISWDEAQEMIAASVTYTTKQHGPDRVIGFSPIPAMSQISYAAGSRFLSLLGGVVMSFYDWYCDLPPASPEIWGEQTDVHESADWYNARFIAVMGSNLNMTRTPDTHFISEVRHAGAKLSVFSPDFSQVAKYADYWIPSNPGQDTAFWMAVNHVILKEFYVDRQVPYFMGYLKKYTDMPFLVQLDGSKPGKYLRANTLSGYKDVENGDWKLLVWDEANDAARMPGGTIGYRWADKEKGKWNLDLKDGVSGEEIDPR…
BCR04518.1	BCR04518.1	Desulfuromonas sp. T3	Proteobacteria	MSWIKDIVDPKSRKWEEFYRNRNQCDKVVRSTHGVNCTGGCSWNVHVKDGIVGWELQATDYPPLEEGLPPYEPRGCQRGISFSWYLYSPLRVKYPYLRGVLTDLWRAAKARHNDPVAAWAAIVEDEASRKSYQRARGKGGFRRSSWEEVEEIIAASTVYTIKKYGADRLVGFSPIPAMSMLSFAGGSRFMQLLGGANLSFYDWYCDLPNASPEIWGEQTDVAESADWYNSKYIAVMGSNVNVTRTPDAHFLAEARHNGAKVTVLSPDFSVTSKHADWWIPAHAGQDGAFWMAVNHVILSEFHHGAKTPYFMDYLKRYSDTPFLIQLEQRDGAYTPGRLAQAGSLERYAGEDNADFKYLVFDAPSGQPRMPLGTLGFRWQKKKGEWNLQMQDGQDGSPID…
Calidithermus_roseus_NBRC_110900T_2199	GCA_003574095.1	Calidithermus roseus NBRC 110900T	Deinococcus-Thermus	MNQWFKEIEAPTERKWEEFYRNRFAHDKRVRTTHGVNCTGSCSWEVFVKDGIVTWELQATDYPQLEAGLPPYEPRGCQRGISFSWYLYSPIRVKYPYARGALLDLWREARQQHADPVEAWKSIVNSPDKRRRYQKARGKGGFRRIAWEEALEIIAASVVHTTKQHGPDRVIGFSPIPAMSQISYAAGSRFLTLLGGVAMSFYDWYCDLPPASPEIWGEQTDVHESADWYNARFIAVMGSNLNMTRTPDTHFISEVRHAGAKLTVFSPDFSMVAKYADWWIPSNPGQDTAFWMAVNHVLLKEYHVLRQVPYFSDYLKRYTDNPFLVEVSGRRPGRYLRAGRLEAYKDVENGDWKLLMWDAQRGPAMPGGTIGFRWQSEKGQWNLELKDPTSGEPIDPLLS…
Calidithermus_terrae_DSM_26712T_2506	GCA_003574345.1	Calidithermus terrae DSM 26712T	Deinococcus-Thermus	MNQWFKEIEAPAERKWEEFYRNRFAHDKRVRTTHGVNCTGSCSWEVFVKDGIVTWELQATDYPQLEAGLPPYEPRGCQRGISFSWYLYSPIRVKYPYGRGALLELWREARERHADPVEAWKSIVSDPEKRRRYQKARGKGGFRRIAWEEALEIIAASVVHTTKQHGPDRVIGFSPIPAMSQISYAAGSRFLTLLGGVAMSFYDWYCDLPPASPEIWGEQTDVHESADWYNARFIAVMGSNLNMTRTPDTHFIAEVRHAGAKLTVFSPDFSMVAKYADWWIPSNPGQDTAFWMAVNHVLLKECYVLRQVPYFSDYLKRYTDNPFLVEVAGPRPGRYLRAGRLEAYKDVENGDWKLLMWDAQRGPAMPGGTIGFRWQSEKGQWNLDLKDPTRGEPIDPLLS…
Calidithermus_timidus_DSM_17022T_2934	GCA_000373205.1	Calidithermus timidus DSM 17022T	Deinococcus-Thermus	MNQWFKEIEAPAERKWEEFYRNRFAHDKRVRTTHGVNCTGSCSWEVFVKDGIVTWELQATDYPQLEAGLPPYEPRGCQRGISFSWYLYSPIRVKYPYARGALLDLWREARQQHADPVEAWKSIVSNPDKRRRYQKARGKGGFRRVAWEEALEIIAASVVHTTKQHGPDRVIGFSPIPAMSQISYAAGSRFLTLLGGVAMSFYDWYCDLPPASPEIWGEQTDVHESADWYNARFIAVMGSNLNMTRTPDTHFIAEVRHAGAKLTVFSPDFSMVAKYADWWIPSNPGQDTAFWMAVNHVLLKEYYVLRQVPYFSDYLKRYTDNPFLVEVAGRRPGRYLRAGRLEAYKDVENGDWKLLMWDAQRGPAMPGGTIGFRWQSEKGQWNLELKDPTSGQPIDPLLS…
Marinithermus_hydrothermalis_DSM_14884T_1854	GCA_000195335.1	Marinithermus hydrothermalis DSM 14884T	Deinococcus-Thermus	MKDWWVKEIESPAERKWEEFYRNRFQHDRRVRTTHGVNCTGSCSWEVFVKDGIVTWELQATDYPLLEEGLPPYEPRGCQRGISYSWYLYSPIRVKYPYARGALIDLWRATRKTYKDPVEAWRAIVTDPQKRRRYQEARGKGGFRRASWDEVLELIAASVIHTVKEYGPDRVVGFSPIPAMSQVSYAAGSRFLTLLGGVAMSFYDWYCDLPPASPEIWGEQTDVHESADWYNARFIAVMGSNLNMTRTPDTHFISEVRHAGAKLTVFSPDFSQVAKYADWWIPTHPGQDTAFWLAVNHVILKEFYVEREVPYFTDYLKRFTDMPFLVQIEDGRPTRYLRANRLAEYRDEEHGEWKLLMWDRQADRPRMPQGTIGYRWAQKAKGRWNLELKDGRDGAPIDP…
Meiothermus_granaticius_NBRC_107808T_305	GCA_007990995.1	Meiothermus granaticius NBRC 107808T	Deinococcus-Thermus	MSDWIKELEAPTERKWEEFYRNRFAHDKRVRTTHGVNCTGSCSWEVFVKDGIVTWELQATDYPAIDPNLPDITPRGCQRGVSYSWYLYSPIRVKYPYVRGALLDLWREAKEKHPDPVEAWKSLVNDPEKRKRWQRARGKGGYRRFSWDEALEIIAASLVHTIQQHGPDRVIGFSPIPAMSQISYAAGSRFLSLLGGVPLSFYDWYCDLPNASPEIWGEQTDVHEAADWYNARFIAVVGSNLNMTRTPDTHYIAEGRYAGAKFTVFAPDFNQVAKYADWWLPINPGQDGAFWMAVNHVILKEFYVLKQVPYFLDYLKRYTDSPILVEVKDGRPGRYLRANQLADYSTEENGDWKLLVWDEKAGRPRMPGGTIGFRWQSEKGKWNLELKDAKTGEEISPLL…
Meiothermus_hypogaeus_DSM_23238T_3220	GCA_003574035.1	Meiothermus hypogaeus DSM 23238T	Deinococcus-Thermus	MSDWIKELEAPTERKWEEFYRNRFAHDKRVRTTHGVNCTGSCSWEVFVKDGVVTWELQATDYPAIDPNLPDITPRGCQRGVSYSWYLYSPIRVKYPYARGALVDLWREAREKHPDPVEAWKSLVSDPEKRRRWQRARGKGGFRRFSWDEALEIIAASLVHTIKQHGPDRIIGFSPIPAMSQISYAAGSRFLSLLGGVPMSFYDWYCDLPNASPEIWGEQTDVHEAADWYNARFIAVVGSNLNMTRTPDVHYVAEGRYAGAKFTVFAPDFNQVAKYADWWLPINPGQDGAFWMAVNHVILKEFYLLKQVPYFVNYLKRYTDSPLLVEVKEGRPGRYLRAGQLSEYADQENGEWKLLVWDEKSGSPRMPGGSIGFRWQSEKGKWNLELKDAKTGQEIDPLL…
Meiothermus_silvanus_DSM_9946T_255	GCA_000092125.1	Meiothermus silvanus DSM 9946T	Deinococcus-Thermus	MNQWFKEIEAPTERKWEEFYRNRFTHDKRVRTTHGVNCTGSCSWEVFVKDGIVTWELQATDYPQLESGLPPYEPRGCQRGISFSWYLYSPIRVKYPYGRGALIDLWREARAHHTNPVEAWKSLMGDPEKRKRIQTARGKGGFRRFSWDEALEIIAASLVHTIQEYGPDRIIGFSPIPAMSQISYAAGSRFLSLLGGVVMSFYDWYCDLPNASPEVWGEQTDVHESADWFNARFIAVMGSNLNMTRTPDTHFIAEVRHAGAKLAVFSPDFSQVAKYADWWIPTHPGQDTAFWMAVNHVILKEFYLLRQVPRFTNYLKRYTEAPFLVTVKEGRPSQYLRAGEITAYADEENPAWKLLVWDRGTGAPKMPGGTIGFRWQKQKGKWNLELKDAKTGEDIDPLL…
Oceanithermus_desulfurans_DSM_15757T_207	GCA_014201675.1	Oceanithermus desulfurans DSM 15757T	Deinococcus-Thermus	MKDWIKELESPAERKWEEFYRNRHQHDKRVRTTHGVNCTGSCSWEVYVKDGIVTWELQATDYPLLEEGLPPYEPRGCQRGISYSWYLYSPIRVKYPFARGALVDLWREAKKQHADPVEAWAAIQSDPEKRRRYQQARGKGGFRRITWEEALEIVAASTVHTIKKYGPDRVVGFSPIPAMSQVSYAAGSRFLSHLGGTILSFYDWYCDLPPASPEIFGEQTDVNESADWYNSRFIAVMGSNLNMTRTPDTHFISEVRHAGAKLTVFSPDFSQVAKYADWWVPTNPGQDGAFWMAVDHVLLKEYYADRETPEFNHYLKTYSDAPFLVEVRDGRPYRYLRAAELEGYADVEHNEWKLLVWDRERGPSMPQGSIGYRWAEKEKGKWNLEMKDGKTGAPIEPEL…
Oceanithermus_profundus_DSM_14977T_1417	GCA_000183745.1	Oceanithermus profundus DSM 14977T	Deinococcus-Thermus	MKDWIKELESPAERKWEEFYRNRHQHDKRVRTTHGVNCTGSCSWEVYVKDGIVTWELQATDYPLLEEGLPPYEPRGCQRGISYSWYLYSPIRVKYPFARGALVDLWREAKKQHPDPVEAWASIQSDPEKRRRYQRARGKGGFRRITWDEALEIVAASTVHTIKKYGPDRVVGFSPIPAMSQVSYAAGSRFLSHLGGTILSFYDWYCDLPPASPEIFGEQTDVNESADWYNSRFIAVMGSNLNMTRTPDTHFISEVRHAGAKLTVFSPDFSQVAKYADWWVPTNPGQDGAFWMAVDHVLLKEYYADRETPEFNHYLQTYSDAPFLIEVRDGRPFRYLRAAELEGYADVEHNEWKLLVWDRERGPSMPQGSIGYRWAEKDKGKWNLEMKDGKTGAPIEPEL…
Thermus_amyloliquefaciens_YIM_77409T_1400	GCA_000744885.1	Thermus amyloliquefaciens YIM 77409T	Deinococcus-Thermus	MKDWIKEIESPTERKWEEFYRNRFQHDKRVRTTHGVNCTGSCSWEVFVKDGVVTWELQATDYPSLEAGLPPYEPRGCQRGISFSWYLYSPIRVKYPYAKGVLLDLWREARKQHPDPVAAWEAIQSDPHKRKRYQKARGKGGFRRASWDEVLELIAAAVVSTVKRYGPDRVIGFSPIPAMSQISYAAGSRFLSLLGGVPMSFYDWYCDLPNASPEIWGEQTDVHESADWYNARFIAVMGSNLNMTRTPDTHFISEVRHAGAKLTVFSPDFSQVAKYADWWMPINPGQDGAFWMAVNHVLLKEYYAEREVPYFQDYLKRYTDAPFLVEIRDGRPGRYLRANRLAEYAEEENGDFKLLIWDEEKGPKMPGGTLGFRWQKEKGKWNLKLEDPRTGEPLNPRLT…
Thermus_antranikianii_DSM_12462T_1271	GCA_000423905.1	Thermus antranikianii DSM 12462T	Deinococcus-Thermus	MKDWIREIESPAERKWEEFYRNRFQHDKRVRTTHGVNCTGSCSWEVFVKDGVVTWELQATDYPSLEAGLPPYEPRGCQRGISFSWYLYSPIRVKYPYARGALLDLWREAKKQHPDPVAAWEAIQSDPHKRKRYQKARGKGGFRRVSWDEVLELIAAAVVSTVKRYGPDRVIGFSPIPAMSQISYAAGSRFLSLLGGVPMSFYDWYCDLPNASPEIWGEQTDVHESADWYNARFIAVMGSNLNMTRTPDTHFISEVRHAGAKLTVFSPDFSQVSKYADWWIPIHPGQDGAFWMAVNHVLLKEYYAEREVPYFLDYLKRYTDAPFLIEIRDGRPGRYLRANRLSEYAEEENGDFKLLLWDEEKGPRMPGGTLGFRWQKEKGKWNLKLEDPRTGEPLNPRLS…
Thermus_arciformis_CGMCC_1.6992T_1382	GCA_900102145.1	Thermus arciformis CGMCC 1.6992T	Deinococcus-Thermus	MRDWIKEVENPAERKWEEFYRNRFQHDKRVRTTHGVNCTGSCSWEVFVKDGIVTWELQATDYPSLEAGLPPYEPRGCQRGISFSWYLYSPIRVKYPYAKGALLDLWREAKKQHPDPVAAWEAIQSDPHKRKRYQKARGKGGFRRASWDEVLELIAAAVVSTVKRYGPDRVIGFSPIPAMSQISYAAGSRFLSLLGGVPMSFYDWYCDLPNASPEIWGEQTDVHESADWYNARFIAVMGSNLNMTRTPDTHFISEVRHAGAKLTVFSPDFSQVSKYADWWIPVHPGQDGAFWMAVNHVLLKEFYAEREVPYFQDYLKRYTDSPFLVEIKDGRPGRYLRANRLAEYAEEENGDFKLLVFDEAKGPRMPMGTLGFRWQKEKGKWNLKLEDPKTGEPLNPRLS…
Thermus_brockianus_GE-1_408	GCA_001880325.1	Thermus brockianus GE-1	Deinococcus-Thermus	MKDWIKEVENPAERKWEEFYRNRFQHDKRVRTTHGVNCTGSCSWEVFVKDGIVTWELQATDYPSLEAGLPPYEPRGCQRGISFSWYQYSPIRVKYPYARGALLDLWREAKAKHPDPVAAWEAIQNDPHRRKRYQKARGKGGFRRVTWDEALELIAAAVVSTVKRYGPDRVIGFSPIPAMSQISYAAGSRFLSLLGGVPMSFYDWYCDLPNASPEIWGEQTDVHESADWYNARFIAVMGSNLNMTRTPDTHFIAEVRHAGAKLTVFSPDFSQVSKYADWWIPINPGQDGAFWMAVNHVLLKEFYADKEVPYFQDYLKRYTDSPFLVEIKDGRPGRYLRANRLSAYAEEENGDFKLLVYDEAKGARMPGGTLGFRWQKEKGQWNLKLEDPKTGEPLNPRLS…
Thermus_caldifontis_YIM_73026T_1155	GCA_003336745.1	Thermus caldifontis YIM 73026T	Deinococcus-Thermus	MRDWIKEIESPAERKWEEFYRNRFQHDKRVRTTHGVNCTGSCSWEVFVKDGVVTWELQATDYPSLEAGLPPYEPRGCQRGISFSWYLYSPIRVKYPYAKGALLDLWREAKKQHPDPVAAWEAIQNDPHKRKRYQKARGKGGFRRASWDEVLEIIAAAVVSTVKRHGPDRVIGFSPIPAMSQISYAAGSRFLSLLGGVPLSFYDWYCDLPNASPEIWGEQTDVHESADWYNARFIAVMGSNLNMTRTPDTHFISEVRHAGAKLTVFSPDFSQVAKYADWWIPINPGQDGAFWMAVNHVLLKEYYAEREVPYFLDYLKRYTDAPLLIEIRDGRPGRYLRANRLVDYAEEENGDFKLLLWDEEKGPRMPGGTIGFRWQKEKGKWNLKLEDPKTGEPLNPRLS…
Thermus_caldilimi_YIM_78456T_1059	GCA_004684245.1	Thermus caldilimi YIM 78456T	Deinococcus-Thermus	MKDWIKEIESPAERKWEEFYRNRFQHDKRVRTTHGVNCTGSCSWEVFVKDGIVTWELQATDYPSLEAGLPPYEPRGCQRGISFSWYLYSPIRVKYPYAKGALLDLWREARKQHPDPVAAWEAIQSDPHKRKRYQKARGKGGFRRASWDEVLELIAAAVVSTVKRYGPDRVIGFSPIPAMSQISYAAGSRFLSLLGGVPLSFYDWYCDLPNASPEIWGEQTDVHESADWYNARFIAVMGSNLNMTRTPDTHFISEVRHAGAKLTVFSPDFSQVSKYADWWIPINPGQDGAFWMAVNHVLLKEYYAEREVPYFLDYLKRYTDAPFLIEIRDGRPGRYLRANRLSEYAEEENGDFKLLLWDEEKGPRMPGGTLGFRWQKEKGKWNLKLEDPRTGEPLNPHLS…
Thermus_igniterrae_ATCC_700962T_418	GCA_000376265.1	Thermus igniterrae ATCC 700962T	Deinococcus-Thermus	MKDWIKEIESPTERKWEEFYRNRFQHDKRVRTTHGVNCTGSCSWEVFVKDGIVTWELQATDYPSLEAGLPPYEPRGCQRGISFSWYLYSPIRVKYPYAKGALLDLWREAKRQNPDPVAAWEAIQQDPHKRKRYQKARGKGGFRRASWEEVLELIAAAVVSTVKRYGPDRVIGFSPIPAMSQISYAAGSRFLSLLGGVPMSFYDWYCDLPNASPEIWGEQTDVHESADWYNARFIAVMGSNLNMTRTPDTHFIAEVRHAGAKLTVFSPDFSQVSKYADWWIPIHPGQDGAFWMAVNHVLLKEFYAEREVPYFQDYLKRYTDSPFLVEIKGGRPGRYLRANRLAEYAEEENGDFKLLILDETKGPRMPGGTLGFRWQKEKGKWNLKLEDPKTGEPLNPRLS…
Thermus_oshimai_DSM_12092T_1995	GCA_000373145.1	Thermus oshimai DSM 12092T	Deinococcus-Thermus	MKDWIKEVESPAERKWEEFYRNRFQHDKRVRTTHGVNCTGSCSWEVFVKDGVVTWELQATDYPSLEAGLPPYEPRGCQRGISFSWYLYSPIRVKYPYAKGALLDLWREAKKAHPDPVAAWESIQNDPHKRKRYQKARGKGGFRRASWEEVLELIAAAVVSTVRRYGPDRVIGFSPIPAMSQISYAAGSRFLSLLGGVPMSFYDWYCDLPNASPEIWGEQTDVHESADWYNARFIAVMGSNLNMTRTPDTHFIAEVRHAGAKLTVFSPDFSQVSKYADWWIPIHPGQDGAFWMAVNHVILKEYYADREVPYFRDYLKRYTDAPFLIEIQEGRPGRYLRADQLAAYAEEENGAFKLLIWDEEKGPRMPGGTLGFRWAKEKGKWNLKLEDPRTGEPLNPRLT…
Thermus_parvatiensis_RL_2462	GCA_001535545.1	Thermus parvatiensis RL	Deinococcus-Thermus	MKDWIKEVENPAERKWEEFYRNRFQHDKRVRTTHGVNCTGSCSWEVFVKDGIVTWELQATDYPSLEAGLPPYEPRGCQRGISFSWYLYSPIRVKYPYARGALLDLWREAKRQNPDPVAAWEAIQQDPHKRKRYQKARGKGGFRRASWEEVLELIAAAVVSTVKRYGPDRVIGFSPIPAMSQISYAAGSRFLSLLGGVPLSFYDWYCDLPNASPEIWGEQTDVHESADWYNARFIAVMGSNLNMTRTPDTHFIAEVRHAGAKLTVFSPDFSQVSKYADWWIPIHPGQDGAFWMAVNHVLLKEYYADREVPYFQDYLKRYTDAPLLIEIREGRPGRYLRANRLSEYAEEENGDFKLLIFDETKGPRMPGGTLGFRWQKEKGKWNLKLEDPKTGEPLSPRLT…
Thermus_scotoductus_SA-01_1713	GCA_000187005.1	Thermus scotoductus SA-01T	Deinococcus-Thermus	MKDWIREIESPAERKWEEFYRNRFQHDKRVRTTHGVNCTGSCSWEVFVKDGVVTWELQATDYPSLEAGLPPYEPRGCQRGISFSWYLYSPIRVKYPYAKGALLDLWREAKKQHPDPVAAWEAIQSDPHKRKRYQKARGKGGFRRVSWDEVLELIAAAVVSTVKRYGPDRVIGFSPIPAMSQISYAAGSRFLSLLGGVPMSFYDWYCDLPNASPEIWGEQTDVHESADWYNARFIAVMGSNLNMTRTPDTHFISEVRHAGAKLTVFSPDFSQVSKYADWWIPIHPGQDGAFWMAVNHVLLKEYYAERKVPYFLDYLKRYTDAPLLIEIRDGRPGRYLRANRLSEYAEEENGDFKLLLWDEEKGPRMPGGTIGFRWQKEKGKWNLKLEDPRTGEPLNPRLS…
Thermus_tengchongensis_YIM_77401_1298	GCA_000744175.1	Thermus tengchongensis YIM 77401T	Deinococcus-Thermus	MKDWIKEIESPAERKWEEFYRNRFQHDKRVRTTHGVNCTGSCSWEVFVKDGIVTWELQATDYPSLEAGLPPYEPRGCQRGISFSWYLYSPIRVKYPYAKGALLDLWREAKKQHPDPVAAWEAIQSDPHKRKRYQKARGKGGFRRVSWDEVLELIAAAVVSTVKRYGPDRVIGFSPIPAMSQISYAAGSRFLSLLGGVPLSFYDWYCDLPNASPEIWGEQTDVHESADWYNARFIAVMGSNLNMTRTPDTHFIAEVRHAGAKLTVFSPDFSQVSKYADWWIPINPGQDGAFWMAVNHVLLKEYYAEQEVPYFQDYLKRYTDAPFLVELRDGRPGRYLRANRLAEYAEEENGDFKLLLWDEAKGPRMPMGTLGFRWQKEKGKWNLKLEDPRTGEPLNPHLS…
Thermus_thermamylovorans_CFH_72773T_1567	GCA_004307015.1	Thermus thermamylovorans CFH 72773T	Deinococcus-Thermus	MRDWIKEIESPAERKWEEFYRNRFQHDKRVRTTHGVNCTGSCSWEVFVKDGVVTWELQATDYPSLEAGLPPYEPRGCQRGISFSWYLYSPIRVKYPYAKGALLDLWREAKKQHPDPVAAWEAIQNDPHKRKRYQKARGKGGFRRAGWEEVLELIAAAVVSTVKRYGPDRVIGFSPIPAMSQISYAAGSRFLSLLGGVPMSFYDWYCDLPNASPEIWGEQTDVHESADWYNARFIAVMGSNLNMTRTPDTHFISEVRHAGARLTVFSPDFSQVSKYADWWIPVNAGQDGAFWMAVNHVLLKEYYAEREVPYFQDYLKRYTDAPFLVELRDGRPGRYLRANRLAEYAEEENGDFKLLLWDEAKGPRMPMGTLGFRWQKAKGQWNLKLEDPRTGEPLSPHLT…
Thermus_thermophilus_JL-18_2272	GCA_000258245.1	Thermus thermophilus JL-18	Deinococcus-Thermus	MRDWIKEVENPAERKWEEFYRNRFQHDKRVRTTHGVNCTGSCSWEVFVKDGIVTWELQATDYPSLEAGLPPYEPRGCQRGISFSWYLYSPIRVKYPYAKGALLDLWREAKKAHGDPVAAWEAIQNDPHKRKRYQKARGKGGFRRASWEEVLELIAAAVVSTVRRYGPDRVIGFSPIPAMSQISYAAGSRFLSLLGGVPMSFYDWYCDLPNASPEIWGEQTDVHESADWYNARFIAVMGSNLNMTRTPDTHFIAEVRHAGAKLTVFSPDFSQVSKYADWWIPIHPGQDGAFWMAVNHVILKEYYADREVPYFRDYLKRYTDAPFLVEIKDGRPGRYLRANRLAEYAEEENGDFKLLVFDEAKGPRMPMGTLGFRWQKEKGKWNLKLEDPKTGEPLNPRLS…
Thermus_thermophilus_SG0.5JP17-16_2221	GCA_000214845.1	Thermus thermophilus SG0.5JP17-16	Deinococcus-Thermus	MRDWIKEVENPAERKWEEFYRNRFQHDKRVRTTHGVNCTGSCSWEVFVKDGIVTWELQATDYPSLEAGLPPYEPRGCQRGISFSWYQYSPIRVKYPYARGALLDLWREAKAKHPDPVAAWEAIQSDPHQRKHYQKARGKGGFRRVSWDEALELIAAAVVSTVKRHGPDRVIGFSPIPAMSQVSYAAGSRFLSLLGGVPMSFYDWYCDLPNASPEIWGEQTDVHESADWYNARFIAVMGSNLNMTRTPDTHFIAEVRHAGAKLTVFSPDFSQVSKYADWWIPIHPGQDGAFWMAVNHVLLKEFYADQEVPYFQDYLKRYTDSPFLVEIKDGRPGRYLRANRLAAYAEEENGDFKLLIYDEAKGPRMPAGTLGFRWQKEKGKWNLKLEDPKTGEPLNPRLT…
