# Supplementary material for: Comparative genomic analysis of Thermus provides insights into the evolutionary history of an incomplete denitrification pathway
Source: mLife. 2022 Apr 29;1(2):198–209. doi: 10.1002/mlf2.12009 (PMC10989939; doi:10.1002/mlf2.12009)
Supplement: Supplementary file 11 — Supporting information. [file MLF2-1-198-s004.xlsx]

## Sheet: Sheet1
Table S8. Protein sequences of NirK for Figure 5.
Sequence ID	Accession number	Species	Phylum	Sequence
Deinococcus_ficus_CC-FR2-10T_2882	GCA_003444775.1	Deinococcus ficus CC-FR2-10T	Deinococcus-Thermus	MSHSHPSTLDKAITTSRNVVITCTVTLTAALLGMTLPSLPGSQSHAQTPAHSIPAAPAAATPTGKVVAYTLETVMEGGKMGFKSPDGTFNPVLHAQPGDTVKITLINGDGILHDIAIPELNQDSTDIGTKGSRTELSFVAEKAGTFTYICNLPGHVAAGMTGQLIVGNPAATPAASAPSIARNPTDLPAPLARRAPQHLKYEFETIEKVGHLADGTTYNYWTFNGQVPGPFVRIRVGDTVDVTLKNPKDSVAPHSIDFHAVTGPGGGAAATQTAPGGQTNFTFKALNPGLYVYHCATPMVAHHITSGMYGLILVEPEAGLPKVDREFYVMQGELYTQKAIGEKGDAGFDVDKLLHEDPEYFVFNGSTDALTKEYPMKAKVGETVRVFFGVGGPNYASNF…
ATTJ01000002.1_450	ATTJ01000002.1	Deinococcus ficus 2009	Deinococcus-Thermus	MSHHHTSTLDKAITTSRNVVITCTVTLTAALLGMTLLNLPGSQGQAQTPTHSTSTTTTPAPAAPATTGKVVAYTLETVMEGGKMGFKSPDGTFNPVLHAQPGDTIKITLINGDGILHDIAIPELKQDSTDIGTKGSRTELSFVAEKAGTFTYICNLPGHVAAGMTGQLIVGNPAAATPAASAPSIARNPTDLPAPLARRAPQHLKYEFETIEKVGHLADGTTYNYWTFNGQVPGPFVRIRVGDTVDVTLKNPKDSVAPHSIDFHAVTGPGGGAAATQTAPGGQTNFTFKALNPGLYVYHCATPMVAHHITSGMYGLILVEPEAGLPKVDREFYVMQGELYTQKSIGEKGDAGFDVDKLLHENPEYFVFNGSTDALTKEYPMKAKVGETVRIFFGVGGPN…
Calidithermus_terrae_DSM_26712T_2526	GCA_003574345.1	Calidithermus terrae DSM 26712T	Deinococcus-Thermus	LPKIAYDPTDVPAPIGKRAPQLVKVNIEALEVEAELAPGVSYTYYTFGGKVPGPFVRVRVGDTVEVTFTNNAKNSMYHSVDFHSATGPGGGGAVTQAAPGETKVFSFKALAPGLFVYHCATPLAAQHITNGQYGLMLVEPEGGLPKVDREFYVMQGEMYTAAPYNTPGRQSLDMQKLLDERPEYFVFNGSTTALTEDYPLKAKVGETVRLFFGVGGPNVISTFHVIGEVFDTVYDQASLSSPLTGTQSAITGPGSASIVEMKLDYPGKYMLVDHALSRAARGLVGHLMVEGKEDASIFHTQTPVTNSGGH
AP009153.1_2817	AP009153.1	Gemmatimonas aurantiaca T-27	Gemmatimonadetes	MSNDPTPRLSDLIAASDAASDRRTFLTRASALSLAIPGMAALSACDRPDAAQSSAAPPTKSPPTQYPDNSNSRLDSTVVREEHHANTSVAGVANDASAVTYHRYAPELPPPPANGRLVLHWHAREVPVRITDDVVVSAWTFEGDVPGPILHCRVGDTIEFTLTNDVVIPHSIDFHGAQIDPKVAFRSVPKGESVTFTFTPKYAGAFMYHCGTAPVLMHIGAGMYGALIVSPREGLPPAKEFVLVQGEYYLSAGNGGVQVSDYQKMLSTLPDHVCFNGRPGQYMKEPIRVKVGDRVRFWVVAAGPSHPCHFHVVGEQFDSVWLGAPPANPIRGVQTFTVPAGGGLVFDLICDIPGEFPFVNHAFGHGQKGAVGILHVE
CP000481.1_512	CP000481.1	Acidothermus cellulolyticus 11B	Actinobacteria	MTERTGVPTASEPASTRTRRTHLLVALTAAAAGIGLVAATIAFAGSGHQHTGSRAAVVAPATHGVSRVNVTLAEFHIDPARLVVAPGTHLYLVVRNGGHMEHDLRLSNGAHTRLLEPGQETTLDAGVVRTDLSGWCTVPGHRAAGMTMTITVGTAAAAAPTPQPGTGVMEMPGMPAESGVAAPNPADATAAALDTAPPPGWRPIDAALPAAPSGTVHKVTWHIRDVVTTVAPGVTQTLWTFDGRVPGPTLRGRVGDTFEVTVVNDTSMTHNLDFHAESGPPAEVMTPIPPGGRHTYTFVARYAGAWLYHCGTAPMLMHVANGMYGALIIDPPNLAPVDREYVLVASEFFFGPPRGPGDYAKMLADRPDTVVFNGYPFAYKWRPLTAVVGQRIRIWIVDA…
CP000529.1_1333	CP000529.1	Polaromonas naphthalenivorans CJ2	Proteobacteria	MKAGFIRKAVAAAVIGVVGLASSHAATPHDQHDTGVKYRPDVTFTLRTDIADGKLVFIGEAGAIKGKVNPQLAVAEGAIVQINLVNGDGATHDISVPDFKASSNQLNTKGASTTIVFKADKKGEFKYICSLPGHVQAGMIGQILVGEGAAKAKALGAEVSRSPMETGQPVGARGPQSLTVNLDTTEVLGQLADGTTYKYWTFNNKVPGPFIRVRQGDTVTVNMANATDSKMIHSVDFHAVTGPGGGAAVTQAAPGSSKSFTFKAINPGLYVYHCATPMVAQHISNGMYGMILVEPEGGLPKVDREFYVMQGELYTAQAHGTLGENEFSLEKLLKEQPEHMMFNGTMDALTKTHRMEAKVGETVRIFFGVGGPNATSSFHVIGEVFDRVFSQADLTSPPI…
CP000774.1_1028	CP000774.1	Parvibaculum lavamentivorans DS-1	Proteobacteria	MSPFRKALIGTASSIALLASLSIGAVAADPAADTEAGAALTSIALDPTTVPAPIARDHAATIKLELQTIEREAELADGTTFRFWTFNGTVPGPFVRARVGDTIDVAFSNAEDSTMFHSVDFHAVTGPGGGAVATQTAPGEHSGFSFKALNPGIYVYHCATPMVADHIQAGMYGLILVEPEGGLPPVDRELYVMQGEVYTELAYGEKGEAFTDYDKLLDEKPEYYVFNGAVGALAGDNAIKAKTGETVRIYFGVGGPNKTSSFHVIGEIMDKVYTHGSLTSPASLDVQTVTVAPGGATVAEVTFDVPGRYLLVDHALSRLERGLVAMIEVEGPADTAIFNTGDAELSMAGH
CP001032.1_1031	CP001032.1	Opitutus terrae PB90-1	Verrucomicrobia	MALDAYLKWQPAFAEHYVGYLRNAALAQPRWLDAWFQGWLRLVESNPDFFISATRWIETLIAVGLLLGFARRFIYYGGAIFSLLIWSTAEGFSGPYTAGATNIGPALVYALVFVALAIFARLLGSTPYSVDYHLARRYPRWGSWVELAPPEVWRRPPAVIALRHQFAAVGAIAIALGLAVGTLRSAMNVPPPTPTNAAAAVTPLSLYNGLPVQQAHPARLPPLLGTGDSVGVTLIATDTTVEIANGVQYNAWTFNGTVPGPVLHVRQGQTVNVTFVNRGHMPHSIDFHAAEVAPSVAYRTIAVGETLQFSFLARTAGAFVYHCGTPPVLLHMGNGMYGVIIVDPATPLPPADVSYVLLESEWYTQHAGGTVMNGDYAKMLAGTPDEMVFNGEAFQYNDQ…
CP001196.1_3057	CP001196.1	Oligotropha carboxidovorans OM5	Proteobacteria	MTFFARSNLKNWLPGALGLLGIIVLMAVADISHRNAGADAEQALLNAPPTQTASTEAPAAKQPATPAPAAAPAAPAKTAAAPAKSEPAPAAKPTPAPAKSAATEAPKAAPAPAPQAPAPAAKADAPAPGHAMNHAMAMAPAKTTAQAQSAATPAAATAPAHLEGDAARGQQVYKKCQACHSLEPGRNGLGPSLAGIVGQKAADVPNYNFSAAMKGSGLTWDVATLDRYLADPQKVVPGNKMPFPGLKTEHERSAVIAYLVKISGGASGAAAASPAAAPKQAQAPAQTSAQKPAPAQAAAPQQQAAASSAPAAAYVPGVRYTLRSGIAEGRMVFIGVGGTIDGQINPLLSAAEGQVVQVTLINGEGAEHDIVFDGQGPAGSSPHIVGRGASTNIAFVAGK…
CP002083.1_590	CP002083.1	Hyphomicrobium denitrificans ATCC 51888	Proteobacteria	MIFHRFGAVVGLMMAALLSVPAAHADQHQHMAQKAAPAADAPAKKDKSKSHEEEKTDPTAGAHAPVVFTLRTGIAEGRMVYIGVGGDIDHKINPTLVVHEGETVQVNLVNGEGAQHDIVVDQYAARSAIVNGKNASSTFSFVARKAGEFAYYCSIAGHRQAGMEGNIQVLPGNRAEMKSSGVDITRDPADLPGPIGPRQAKTVRIDLETVEVKGQLDDNTTYMYWTFNGKVPGPFLRVRVGDTVELHLKNHKDSLMVHSVDFHGATGPGGAAAFTQTDPGEETVVTFKALIPGIYVYHCATPSVPTHITNGMYGLLLVEPEGGLPQVDREFYVMQGEIYTVKSFGTSGEQEMDYEKLINEKPEYFLFNGSVGSLTRSHPLYANAGETVRIYFGVGGPNF…
GL635754.1_264	GL635754.1	Bacillus sp. 2_A_57_CT2	Firmicutes	MKKGVKYLLTSAIGIGLISGCSQGASPESSLQPEEKVLAAETAQPEAIAPHKDLNQEPIPLKIDRVGPKEVNVEMTSQITDIEIDKGKFYKAWTFNGEAPGPVVVVNEGDTINFTLKNMDPAIPHSMDFHAVHAAPSKDFSNVQPDETGTFSYPANKPGVFMYHCGTSPVLSHIANGMHGTIIVKPKDGYPTDKEIDREYTIIQNEWYKYNDLEDFTNGVPSHVVFSTKALKKGDPNTNGDTFTLKDNPLLAKVGDKVRIYINNVGPNEVSSFHVVGTVFDDVYIDGNPYNRYKGLQTVMLPASGGAVVEFTVTKAGSYPIVTHQFNHAQKGAVAILKVTETGEDDGKATMSH
CP002663.1_1468	CP002663.1	Pusillimonas sp. T7-7	Proteobacteria	MRILLMLCAFMASLGFTAPSFAANSGDATHGTVSYTPDITFTLRTSIADGKLVFIGDAGAISGKVNPDLQVPENAVVQINVINGDGAIHDIAVPQFGAKSDHITGKGSATAIVFRANKNGTFEYLCTLPGHKAAGMFGKLIVGEPQEQVESTALNIAKDPTEVGVPVGKRGPEHITVDLETTEVVGQLTNGSTYKYWTFNNTVPGPFIRVRVGDTVTINLANAADASHIHSIDLHAVTGPGGGADVTQAAPGQAKSFTFTAMHPGLFVYHCATPMVAQHITNGMYGMILVEPEGGLSEVDREFYVMQGELYTAEKHGALGHQEFSLEKLLDENPEHLMFNGAMNALSEQYKLEAKVGETVRIFFGVGGPNLTSSFHVIGEVFDKVYSQASLTSPPLTDV…
AGBX01000003.1_138	AGBX01000003.1	Brachybacterium squillarum M-6-3	Actinobacteria	MIALLVVIVAHPWIPQSRWLLVHMVTLGLVTTSIMVWGQQFTEALLKVRLGEVDRRRQVRRMHLLTLGIIVTCAGVVAGWPIAVMVGATMVGAALLWYALGLLAQLRVALPSRFEATVRTYAAAAACLLPVGALLGALLSLDLGEPWQGRLLLAHQLVNVLGFVGLTVLSTLQTLWPTVLRTRLDEGAARRAPGLLRVMVVAVVGAAAAATLGSVLMGAMFLAAYLVCLLVLAVDLGRTAGRSARAVHRDPLPLFPVLSIGAGLLWFVGTVTALLVMWWRSADEVWAATVLAADLQLLTVPLVAGFLVQVLFGAMSHLLPTTMGGGPRAVRAGLARMSAAALTRVVVLNLALGLTVAAGMGSDGGDAVVAALSLGTLEGSGIGSAARVVLSALCMLALL…
BAFE01000049.1_30	BAFE01000049.1	Mobilicoccus pelagius NBRC 104925	Actinobacteria	MPASVDSPGSLPVGGPRPTPGPRRRHWPLRDYPSVFWLAAAAAVALVHRFVPESTWLMIHLVLLGALTHAILVWSRYFTDALLKVPASDADRQAQSARIVGLLAGSSFVLVGVPTGLALAVAIGAGLVAVAVVWHGVVLWRMLRGGLPGRFRVCVHYYVAAAACLAVGAILGGLLGATPGGIPDPAHGRFLLAHASANLLGWVGLTILGTLVTFWPTLLHARIDPRADALAREALPTLLLGVAVLVGGALAGVRLVALVGLLAYVVGVLWWGRALLVPLRTRPPRTFAAASVAAALPWALVVLAWLGWILVTMRSGDAGWTDVVARLTPVAGVAAVGVGVQILTGALAHLVPTVLGGGPAVVRATGRVFDRHAAVRLVLVNAGLLFLLLPVPSWVSVTT…
CP003677.1_2091	CP003677.1	Pseudomonas stutzeri CCUG 29243	Proteobacteria	MRHCSRVLLLVLLVLPSVLWAQAKSSSDVSYRPDVTITLRTDIADGKLVYVSESGPTRGEVNPELRVPEGAVVQINLINGDGAVHDIAIPEFDAASSEISGKGAATGIVFRATKSGTFEYYCTLPGHKAAGMVGKLIVGDGPAAVVEQGKDLSKDPMQVGEPVGDREPKSITLDLRTTEEEGRLADGSTYKFWTFDGTVPGPMVRIREGDTVTLNLSNEPDSAHIHSIDLHAVTGPGGGAAVTQVAPGQTRSFTFKALQPGLYVYHCATPMVAQHISNGMYGLILVEPEGGLPKVDHEFYVMQGELYTASPRGARGLHEFSLDMLLGETPQHMMFNGATDALTKTHKMEVNAGDSVRIFFGVGGPNLISSFHVIGEIFDKVFDQASLTSPPLTDVQTTL…
BA000048.1_756	BA000048.1	Candidatus Caldiarchaeum subterraneum	Thaumarchaeota	MNKMLLLAAIAALFALAAPASAIVYAPGVPGNPPPNAVPNKSFTLIASEADVVIDDGVVFRAFVFNGTSPGPLIVVEEGDVVEIIVKNVGQYTHGLSFHAANTQTSKFIGNIPPGGEGRLVFKADFPGVYMYHCAPGGHGILTHTLAGMYGMVVVEPKKGSYLLEKQLGREPDIKIYLIQHEVYMNGRDFYDGKPLYVMFNGRVFRYLTEPIQARPGDYVRFYFLNIGPSLVSSFHAVGGIWEYAYRNGNPENVEVGLQTVNAAPTESYVIEWRVPAEGNFLIVSHAFGTQAIKGAAGYIAASVNATPQPVILPNGPVAQPPANPKRVVAPFEPTSPDESKTFLPGEKVMIQIVGNSFYPKIARVPVGSTVTWINEDVLSIGSGEITGQHNVAAIQGPV…
AMRM01000008.1_131	AMRM01000008.1	Nitratireductor pacificus pht-3B	Proteobacteria	MLEHQKWRPERNPGQTSGRKARQDRPGLRKRGGGWLAIAAACASLLFLSPASAQTETAPAAEPAPATTGGAAAQSYHSATIFTLKTGIAEGRMVYIGVGGDINGQVNPTLMVHEGELVQINLINGEGAEHDVVIDQYAARSSIVVDKNASSTFSFTASKVGEFSYFCSIAGHREAGMEGLIRVMPGQREAMSSDAADVVRDPADLPGPVGQRGPKVVKVDLETVELVGKLDDGTTYTYWTFNSKVPGPFVRVRVGDTVEVHLKNPADSVMAHSVDFHAATGPGGGAHATQTDPGDETVVTFKALKPGIYVYHCATPSVAHHITSGMYGLILVEPEGGLPQVDREFYVMQGELYTVEPFGTQGEMEMDYDKLISERPEYFLFNGAVGSLTKTHPLYANAG…
CP002408.1_435	CP002408.1	Candidatus Nitrososphaera gargensis Ga9.2	Thaumarchaeota	MNKPVIAGIVAGVLLAGFAVLSPITGLNFDVEAQSTGTTKKVTLIADEVDVQVAPDNALHPGGVMYRAMVFNGTIPGPVISVDQGDTIEFTLINEGEVIHSIDFHAGHGPNDAVGANASATGSTVRSGESVTWTWKPPFAGVFFYHCGADGLNGVWEHIANGMYGGIVVHPPNEQPAKEFYVVFGEIYSNNVEGVFTQANGTGSFDVAQFLTGNPDIVMTNGMAHRYVPALGAIAKIDINPNATIFQVKPGELTRWYIVNAGPNDGIAFHFISGMIDVRDGSIKNRYGTQLKNDETWWIPPGSGSVIEATFPQEGVYVGVDHAMNDVVKGAAFAVLATPDATDDDHPPGTMVPPRGSDRVTSPTTFEETRPAAEQAEEFEPPTGEATTETTNATDTGNQ…
CP002408.1_2426	CP002408.1	Candidatus Nitrososphaera gargensis Ga9.2	Thaumarchaeota	MNKAIVAGLAAGVLVVGLIFSPLFTGFPLSTAQAQGTGNTKHFTLIADEMELQVAPSNPLHPGGIMYKAMVFNGTIPGPVISVHQGDTVEITLRNEGNVIHSLDFHAGIGPSKALSGNVAAGESKTWTFDAVNAGAFLYHCGADGLNGVWEHIANGMYGGVVIHPHNEKPAKEFYVSFGEIYNSADKGPFVGTNGTVGSFDLVKLWNDSPDLILTNGMAHKYVPEIGAASKIPLNPDAEVFMVKPGELTRWYIVNPGPNDYVAFHFIAGQMDVRDGSIKNRYGTQLKNDETWTIPPGSATVIEAVFPEEGVYVGVDHNMSHVLKGGAFAVVADDASTDNDHPEGTYVMSMEETMMEH
DF266790.1_443	DF266790.1	Idiomarina sp. 28-8 DNA	Proteobacteria	MKTLSLSIISASLLAAMASASAPVNAEELSLKHDSEYVIDGKIFGLPEAKVYREDYNGPAVVGDYLTQVPNIAKLDYEGNKTHDIRMDVFSQKIEVAPGVTYSAWTFGGSVPGPVLHVREGDRVIFKMKNRSDEEVTITKPVKNGAPFIQQLQANGYQNNQPVVNPMPHSMDFHSGTVAAEDKWRTISPGETIEFEWIANYAGTYMYHCGTSSVLMHTAMGQYGAVVVSPKDGYPTDKDVDKEFVLVQSEHYLEEASEGNYIYNHGAALDRQPSHVTFNGHVAALSDNPLRANEGDRVRLHVLNAGPSGTSSFHVIGAIFDRVWYEGDPRNEWYGMQTVLLGASNSATIEFIVPEEGIYKLVDHEFADAERGAAGALIAGPRKEK
ANOK01000005.1_27	ANOK01000005.1	Bacillus oryziterrae strain ZYK	Firmicutes	MKNKVKVSLAIGLSALVLVGWNTSEFYININKYAKEEVVQAEEKANEVIAPHKGVNQAPTPIQIERVGEHEVNVKMTAQITDIEIDKGNIYKAWTFNGEAPGPLVVVNEGDKINFTLENMDPSIPHSMDFHAVHAAPNKKFIDVMPDESGTFTYNANKPGVFMYHCGTKPVLSHIANGMHGVIIVMPKNGYPTDAEVDKEYVIVQNEWYKYNDYEDMLNGEPSHVVFSAKALTEGQVNTNGVVGSTKDNPLLAKVGDKVRLYVNNVGPNEVSSFHVVGTVFDDVYIDGNPANHFEGMQTVMLPASGGAVVEFTVVEEGVYPIVTHQFNHASKGATAYLKVTSDGKDDGMEAGGH
BANT01000016.1_72	BANT01000016.1	Gordonia hirsuta DSM 44140 = NBRC 16056	Actinobacteria	MNLRTWNLRVGVVVLAWMLALLGVAAASGSITQSSWLMIHLLGLGAASNAILIWSWYFTEAVLRLGHADHRWVHAGRLALFNAGALAVVVGYGSHGPGSGAAWWTVLAGAVAAFAAVIWHVADLLYRLRTALPARFGPIVRYYAAAGGFLLVGIGFGAAMARGDLPGDWSARLAVAHSSLNLLGWIGLTVLGTLVTLWPTILRTRMAPTVERAAHRGLPMLAAALAVIVAASLAGWLYLAAAGLLAYAGVVVSVVAAHADEVRRKPPSDFAALSVLAGVTWLLGSLIAAAIAYATAGDWYVAHDRLIALTPAFLGGFLAQVLLGALSYLVPVVLGNKPSSTARAMDVLNTAGAARIGAANTALLLWVLPGTGLPHTIAAVAALVALASFVPLVIRVAIL…
AOCK01000005.1_265	AOCK01000005.1	Paeniglutamicibacter gangotriensis Lz1y	Actinobacteria	MRDLPVAFWLTLLVLVTLVHRELPAPRWLMIHLLLLGAVSHAILVWSQYFSNALLRNPPKARSRAEQNWRLLLLNGGTMLVIAGVVSTLWPVTAAGAGLIAASVIWHGVDLFTRMRVALPSRFGASVKYYIAAAAFLPVGAVLGTILAHGNISSTHEQIMLSHVLLNVLGWVGLTVAGTLVTLWPTMLRTRIADQAARNSQRALPVLAISALAAGAGAGFGLLPVAALGLTGYIAGLGLMASSFIQVARNKPPKTFSTLSMLGAVGWWIGCLVALDVVLLISGDWQQAGRAFAAITPYLAAGFAAQVLLGALSYLVPVALGGGPGPVRAATTMFDRGAVLRVATANAALLACVIPVPSLVRVLCSVLYLVAMASFLPLLVMALRAHRQAKTKVAAEIQA…
AQXG01000002.1_329	AQXG01000002.1	Gracilimonas tropica DSM 19535	Balneolaeota	MKSAISKITLIAGMILIGMSSVVSAQTKEFKLDGKTFGMPEAQIYTEDYDGPTVVGEHLTQLPNLAPLNYEGNKHHEVRIDIVVQEIEVAEGVRYQAWTFGGTVPGPVLHVREGDRITFIMKNRSDEEVTITEPSKGGSPFMNQVANNPYQKNKPGIMPMPHSMDFHAGTVAKDDKWRTVGPGETIKFDFIANYPGSYIYHCGTPSVLMHTSMGQHGVVVVSPKEGYKTGYEVDREYVIVQSEYYLTKGAGDLYTYDFEAASNNNPSHVVFNGHQTILHDQPLKANAGERVRFHVSNNGPSGTSSFHVIGGIFDRVWLEGHPFNEMRGMQTVLLGASSSATIDMIVPEEGKYILIDHEFVDAEKGATGTLKAGPRKK
KB901878.1_127	KB901878.1	Verrucomicrobium sp. 3C	Verrucomicrobia	MQGRQGSLRSWWRNGKSRILLLLLSGILPAILPLPGQASETEGLPTLADISRDPSDLPGPLPRRAPTQVRIDLQAREIDRRLTDGATFRYWTFDGKVPGPFLRVRVGDTVEVHLRNDPESRMVHSVDLHAAWGYSGGATLTQAVPGAEKIFTFRALNPGLYLYHCGTPVISQHIANGMYGLILVEPPGGLPKADREFYFMQGEIYTSGSFGSSGSLVSDLSKILQAQPDYFVFNGAVGSLLRHPLRARVGQKVRIFFGNAGPNFSSNLHALGAIFERIYEDGSVATPPMENSCSIFVPAGGAGFVEFAPKVPGTYPLVDHFFSRQEKGLGGELLVTGPLDPSIIHEGKAR
KB903967.1_72	KB903967.1	Nonomuraea coxensis DSM 45129	Actinobacteria	MSPVDIRIERGRPPLEPPPPRPRASWHLRANAVVVGWLALTVVAALAGDVLPAPRWLLIHVFLLGAISTAILIWSEHFTVALLRARTPSRRGTLARLGLLNAGTVAVLAGVSAGPWQVAAAGAALVAGVVLWHAAVLVRLVRQALPGRFGHVIGWYVAASAALAAGGVLGGLLTADVGHGAAHERMQAAHAVVNLFGWVGLTVLGTLFTLWPTVLRTRMADGTRRSSRVGLLLAAPGLAVATAGLLAGWRWVAPAGLVAYAAGALAVLVPLVDALRRRRPHTGAAWMLGAAIGWFEVALAATAVVVATRPAAGVAAALEPLLPLVLVGFVAQVLFGSLLHLLPAVLGGGPARFKENAALLERGWPARLAALNVGVPLLVLPVPRPVVLLGWALVLGSAM…
KB912942.1_1809	KB912942.1	Amycolatopsis benzoatilytica AK 16/65	Actinobacteria	MLAWALVLAGFGSFPALVIAALATRRRTGPADTAEPAKPARRLAGHELLAVTSVAAVLAVLSLVSAGAWPGQHHDDAVPTASSSMPVAVSLTEFAVTPAAITVAPGTDLVLTVRNAGRMSHDLKLDGRHGTGTLAPGQQETVDFGVVTRDEQAWCTMPGHRQAGMTLAIRATTAPAASAIAQQPGPAMAGMDMNAVPPPTWRPYDPTLRPAPGGTEHNLTLRVEQTTVEVAPGVRQQVWTYNGTVPGPLLHGRVGDLFTVRVINSSDMPHSIDFHASQISPDAAMRPIPPGGELTYSFRAEHAGIWLYHCATAPMIQHLAMGMYGAVVIDPPTLAPAEASEVLLQSEFYLGQGGGVPAMSQLLAADPNLVVFNGYANQYRSAPIHVRAGARIRLWVLDA…
ATVH01000016.1_53	ATVH01000016.1	Fodinicurvata sediminis DSM 21159	Proteobacteria	MKRNNLVTTTSALALAIALGGFGSALAEDKAPESAQTAGVADIVRAPTDLPPAIDRTEPETVKVELETIEKVGQLDDGTTYRYWTFNGQVPGPMVRVRVGDTVEVSMKNAEDSWMPHNVDFHAVTGPHGGGGATMAYPGEESNGFSFKALKPGLYVYHCAVPSVAHHISNGMYGMILVEPEGGLPEVDREFYVMQGELYTEEPFGTRGELMESYEKLSAEQPEYYVFNGAAQALTGDKALTAEVGESIRIFFGVGGPNKTSSFHVIGEIFDTVYSDASLTSAPLMDVQTISVPPGGASIVDLEMEVPGTYVLVDHALSRAERGLAGHLVVEGPENPEIFKEHEAKEPTS
AUHU01000006.1_194	AUHU01000006.1	Marinimicrobium agarilyticum DSM 16975	Proteobacteria	MKAVMKSVAVGVGVASALWLAGCSQTASVSSAEEFVVDGRVYGMPDAKVYREDYLGDAVVGEYMTASPHLAKLDYKGNKTHHVRLDTLSQKVEVAPGVSYNAWTFGGSVPGPVLHVREGDRVIFTMKNRSDEPVVVTSPAKDAAPFYRQLADNPYQKPVSAISPMPHSMDFHSGTVAADDKWRSISPGETIQFEWVANYPGVYMYHCGTSSVLMHTAMGQYGAVVVSPKEGYPTEADHEYVITQSEFYLQKMGDSYIYDHQAAMANNPSHVTFNGHVSALMDQPLKASKGDRVRLYVLNAGPNGTSSFHVIGAIFDRVWYEGNLENEWRGMQTVLLGASNGAVVEFIVPEDGLYKLVDHEFHDAERGAAGALIAAPAQ
ATYT01000006.1_258	ATYT01000006.1	Thermocrispum municipale DSM 44069	Actinobacteria	MNSRGFWPMRDLPTVGWLVAAVAATLVHPFVPEPRWLMIHLLVLGAAGHAILVWSRYFADTLLRCPPAPRREQTARLVLFNGGVVVLVVGMLTGVWAAVAIGAALLVTAVVWHACVLMGQLRRALANRFAPTAHFYVAAGCLLPIGAVFGAWMAYDHDGVLHERLRLAHIAVNVLGFLGLTVLGTLITLWPTVLRTRISPGAERTARRALPVLLCSVGVLAGGALTGWRAPIVVGLLGYLTGIAVLARPAIRSARTKPPTSFAAWSILCAVSWLVACLIVATVAAATVDLTGLGTVIEEITPLLAVGFVAQILVGALSYLVPVVLGGGPSPVRAANRVFDAGGPTRLVMTNVGLVVCAFPVPSLVRVVVSMLVLGALASFVPILFAAMRASRRAKAAAR…
AWEP01000005.1_298	AWEP01000005.1	Marinimicrobium sp. LS-A18	Proteobacteria	MKQMMKMMALGASVSALAALVGCSQAGPMATAGEFEVEGKVYGMPKAEVFREDYRGDAVVGDTMTASPHLAKLDYAGNKTHQVRLDTLSQKVEVAPGVSYTAWTFGGSVPGPVLHVREGDRVVFTMKNRSDEAVLVSEPGKGAAPFYRQMADNPYQKPEAAISPMPHSMDFHSGTVAADDKWRSISPGETIQFEWVANYPGVYMYHCGTSSVLMHTAMGQYGAVVVSPKEGYPTEADHEYVITQSEFYLQQVGESYIYDHQAAMANNPSHVTFNGHVSALMDQPLRAQKGDRVRLYVLNAGPNGTSSFHVIGAIFDRVWYEGNLENEWRGMQTVLLGASNGAVMEFVVPEDGLYKLVDHEFHDAERGAAGALIAAPAP
AXAS01000017.1_64	AXAS01000017.1	Bradyrhizobium sp. Ec3.3	Proteobacteria	MAQGNRPQASATTGQSPAAPASNAATAASNAVRGIGDATAGRLVFRKCQACHSTEPGKNMLGPSLAGAIGRKAGSEAGYNYSPAMKSADIVWSAQTLDQYLTDPAKVVPGNKMPFPGLKTDHDRADVIAYLAGGTQPAATAAQQPSQAAASPTPQPAQTQVAQAAPGPSVTYIPDARYTLRSGIAEGRMVYIGEGGEIDGKVNPVLTAVEGQVVQLTLINGEGAQHDIAFPDQNTTSPRVTGKGASTTIAFRADKSGDFVYFCSVPGHRQAGMEGQFLVTPRPPPQAVVEADISREPTDVPPPIGKRDPQTVRVDLLSVELEGRLAEGTTFGYWTFNGKVPGPMIRVRVGDTIDIHLKNSADSSMIHSVDFHAATGPGGGAAALQVDPGQEKSMTWKAL…
KI543237.1_234	KI543237.1	Thalassobacillus devorans MSP14	Firmicutes	MKKIAVWIGFLLLLGLFAGCAQQEEGTIDKGDQDADGKVEAAAGGEIEAIEPHQGLNQDPVPLKVDRVGENEVNVEMTAQITDIEIEKGYFYKAWTFNGQAPGPVVVVEEGDMINFTLKNMDPAIPHSMDFHAVHTAPSKNFADVEPDETGTFRFPATKPGVFMYHCGTKPILSHIANGMHGTIIVKPKDGYPNDDVIDREFIMLQNEWYKYNDLDDFSNGEPSQVAFSVKSFDEDGRNTNGDTFTLKDEPLIAKVGDRIRMYINNVGPNETSSFHVVGTIFDDVYMDGNPYNHFKGLQTVMLPASGGAVVEFTVTEAGSYPIVTHQFNHAQKGAVAILKVTETGEDDGNAVMSH
AWSQ01000001.1_150	AWSQ01000001.1	Pseudomonas taeanensis MS-3	Proteobacteria	MSATQSVPRLVCSLTAALLLTSWTYSVFSAPAPADPYDTRLMDLAPVPATLGGERHGGPFALGDALSLDAVLQPLDPAAVKTVRLDATHKIIEIAPGVHFSAWTFGDQVPGPTIRARVGDRIKFSMTNRSDEPVPAAQITAAPMMHSMDFHAAMVSPQDKYRSIAPGQTIEFEFTLNYPGIFMYHCGTPMILEHIASGMYGALIVEPRAGYPTQVDREYVIVQSEFYLKPDPAQRKVDGAPLYVLDGERLRAAQPNHTVFNGTHNGMVARPLPAKPGERVRLHVLNVGPSKTSSFHVVGTIFDRVWLEGNPDNQLRGAQTVLLGSSNSATVEFMIPEAGSYIMVDHHFANASQGAIGLISSEANFDSKDLEHHNLPASATPSEPDAVAGKLDFESKCLA…
JAFS01000001.1_1205	JAFS01000001.1	Verrucomicrobia bacterium LP2A	Verrucomicrobia	MPLFGLAWPLGQAMLKGMKEGWRTPASAWSVAGILLLLVGLLAGNRPVACRAAEGGVPDISREPSDLPGPLPRRAPKLVKIELLARELEGRLTDGATFRYWTFNGKVPGPFLRVRVGDTVEVRFRNDPSSRMVHSVDLHAAWGYSGGAMLSQTLPGGERVFTFRALNAGLYLYHCGTPVIAQHIANGMYGLILVEPAGGLPKVDKEFYFMEGEIYTSGPFGAAGPQEPDLAKILERKPNYYVFNGSVGSLIRHPLQARVGQAVRIFFGNAGPNDSSNLHALGAIFERIYEDGSLATPPMENSCSIFVPAGGAGFIEFVPRVPGSYPLVDHFFVKQERGLGGSLVVEGPLDPSIIHEGKAR
KK073904.1_44	KK073904.1	Aquamicrobium defluvii W13Z1	Proteobacteria	MNRGSRAGPDMVRRNPARWLVAMAGALMLAMAPAMAQEHNHATGTASSQANTAQPVATPADGTSAATAPAVSYHNATIFTLKTGIAGGRMVYIGVGGDIDGQTNPTLMVHEGELVQINLINGEGAEHDVVIDQYPARSSIVVGVNASSTFSFVATKVGEFAYFCSIAGHREAGMEGLIHVMPGPREDMDTDAADIVHDPADLPGPIGQRPPQVVKVELETVELKGRLDDGTSYVYWTFNKKVPGPFVRVRVGDTVEVHIRNASDSVMPHSVDFHAATGPGGGADFTQIAPGEEAVVTFQALKPGIYVYHCATPSVAHHITSGMYGLILVEPEGGLPQVDREFYVMQGELYTVEPFGTQGEMEMDYDKLISEKAEYFLFNGSVGALTKSHPLYATAGETV…
HG916765.1_1421	HG916765.1	Castellaniella defragrans 65Phen	Proteobacteria	MNLFGRLLGGFLLCVAGLGLAGTAWADHDDASGGSQAVTYKPDVIFTLRTSISGGKLVFIGERGPIADAVNPDLKVPEGAVVQINLINADGATHDIAVPEFHAHSDQISGKNAATAIVFRAAKNGTFEYLCTLPGHKAAGMVGKLIVGEPSQEAKVEAPQIAHDPSIVGTPVGKRGPQKITVDLLTTEVEGRLGDSSTYRFWTFNNKVPGPFIRVRVGDDVTVNVSNAKDSTHIHSVDFHAVTGPGGGAAVTQVPPGQTKSFSFKALHPGLFVYHCATPMVAQHITNGMYGMILVEPEGGLSKVDREFYVMQGELYTAQAHGSSGLQEFSLEKLLAENPEHMMFNGAMDSLTKIYNMESKVGDTVRIFFGVGGPNLTSSLHLIGEVFDRVYDQASLTSK…
JIAQ01000052.1_11	JIAQ01000052.1	Acidobacteriaceae bacterium URHE0068	Acidobacteria	MKTNKHFEFIGKLFGFLCIACGIEVMILMAHGQNQASQTKSVAQGSRAADIVRDPADLPPPIGDRPPAVVHVTLTAKELVGALDPASGTTYRYWTFNGKVPAPFIRARQGDTIEVTLQNDKGSQMVHSLDFHAAIGPGGGADLTQVAPGQSKTFTFRADTPGLFVYHCGSPMIAQHIANGMYGLVLVEPSGGLIHVDREYYIMQGEIYTTAPKGKAGLQQFSVENLMQENAQYYIFNGAVDSVVREYPLHANEGETVRIYFGNAGPNATSSVHMVGEIFTRYYALGSLTSSPLTGIQTTSIPPGAAAIVELRASMPGQFTMMDHAISRMEKGNMAILQVEGPENTALMHTGSASTTGEAQEISGVTTADVHEVEHIKMSSAALTVAEPPGGMSDMASMA…
CP007536.1_52	CP007536.1	Nitrososphaera viennensis EN76	Thaumarchaeota	MNKAIIAGLAAGVLVVGLIFSPLFNGFPLSAAQAAPTGVTRHYTLIANEMEVQVAPDNALHPGGIKYNAMVFNGTIPGPVMASNAGDTVEITLKNEGKQIHSIDFHAAIGPSQVLSGNIAAGESKTWTFNTPNSGAFMYHCGADALNGVWEHIANGMYGAFVVHPTNEAPAKEFYVAFGEIYNSADGGLFVGANGTGSFDIMKFATEQPDLILTNGMAHRYVPAIGQSVKLDLNANATVFQVKPGELTRWYILAPGPNEGVSFHFISGQIDVRDGSFKTRNMAPVRNEETWWIPVGSASVIESVFPEEGLYVGVDHNMAHVLRGGAFAVLATNNSTADDVPPEAWVPSKAWLNEHAEMGGSMMGGSAGNNATSGGNTTSG
JJRY01000005.1_57	JJRY01000005.1	Bacillus azotoformans MEV2011	Firmicutes	MLKGKKLALPVLVSASLFLAACGSNAVKQDVAPPPEQPKEVAAQTEVIAPHKDLNQAPVPLKMERVGEHEVNVEMTAQITDIEIDKGKSYKAWTFNGEAPGPLVVVNEGDTINFTLKNMDPSIPHSMDFHAVHASPSKSFIDVMPNESGTFTYKASNPGVFMYHCGTKPVLAHIANGMHGVIIVKPKNGYPTDNQIDKEFVIVQNEWYKYNDLDDMTNGVPSQVVFSTKALAEGQPNTNGDTYSLKEKPLLAKVGDRIRIYVNNVGPNEVSSFHVVGTVFDDVYIDGNPANRYKGMQTVMLPASGGAVVEFTVVEEGSYSIVTHQFNHVQKGAAAIIKVTKDGTDDGSATMSH
JOOE01000001.1_539	JOOE01000001.1	Sphingomonas sp. UNC305MFCol5.2	Proteobacteria	MNKNILLSAAAAVFALAGPTTAASAQDHSAHTGGGAPAAVGDVVREATDLPSALQRRNPETVRVNLDTVEVTGKLDDGTSYHYWTFNGKIPGPFVRVRVGDTVEVTLKNAADSVMMHNVDFHAVTGPGGGAAATMAAPGESKGFTFKALNPGLYVYHCATPMVAQHIANGMYGMILVEPAEGLAKVDREFYVMQGEIYTDQAFGAKGELNESMDKLLAETPEFYVFNGAVDALAKHPLKAKTGETVRIFFGVGGPNKTSSFHVIGEIFDRAWPLASLTSAPITDAQTLSVPPGGAAVTEFKLDVPGKFVLVDHALSRMERGLKGLLVVEGDPRPDTFKPHQAIDPNVKTGHE
CP007161.1_2689	CP007161.1	Virgibacillus sp. SK37	Firmicutes	MLKKAAYTLIAVLLVSAFVLSACGNGTNEVQHEVSKDLEDSVKQTRAAEDLQDVIAPHKELNQEPVPLELERDGKDVFVTMTAQITDIEIDKNYNYKAWTFNGEAPGPLVVVNEGDTIHFTLENKDPAIPHSMDFHAVHTAPDKNFVDVAPNEEGAFSYKASNPGVFMYHCGTAPVLQHIANGMHGVIIVKPKDGYPTDSEVDKEYVVIQNEWYKYNDLENMTNDVPSQVVFSAKALHVGQPNTNGTVSAVKDEPLLANVGDKVRIYINNVGPNEVSSFHVVGTMFDDVYIDGNPTNHFKGMQTIMLPASGGAVVEFTVKEEGEYPFVTHQFNHATKGAVGLIKVTKGE
CP007174.1_1391	CP007174.1	Candidatus Nitrososphaera evergladensis SR1	Thaumarchaeota	MNKAIIAGLAAGVLVVGLIFSPLFNGFPLSAAQAAPTGVTRHYTLIANEKVVQVAPDDALHPGGIMYNAMVFNGTIPGPVMASNVGDTVEITLKNEGKQIHSIDFHAAIGPSQVLSGNVAPGESKTWTFNTPNSGAFLYHCGADGLNGVWEHIANGMYGGFVVHPTNEAPAKEFYVVFGEIYNSADGGLFVGANKTGSFDITKFATEQPDLILTNGMAHKYAPAVGQAVKLTLNANATLFKVKPGELTRWYIVAPGPNEGVSFHFISGQIDVKDGSFKGRGMTQERNEETWWVPVGSASVIESTFPEEGIYVGVDHNMAHVVRGGAFVVQATNNSTADDVPPEAWVPSKAWLTEHPTMGGSMTGGSAMEGSSGNATSSGGNATSSGGNTTSG
CP008855.1_1548	CP008855.1	Bacillus sp. X1(2014)	Firmicutes	MGKFAKMAAVVISSVMVLGACSKTDLSVKEKVQAKTTKKADVQVFEPHKNLNQEPTPLKIERVGANEVNIEMTAQITDIEISKGDWYKAWTFNGEAPGPVVVVNEGDTINFKLKNMDPAIPHSMDFHAVHAAPSVDFTDVKPNEEGTFKYPANKPGVFMYHCGTKPVLSHIANGMHGTIIVKPKNGYPTDNEIDREYVIIQNEWYKYNDIEDFTNGVPKYVVFSTKALKNGDLNTNGAVGSLVDQPLLAKVGDRIRLYVNNVGPNEVSSFHVVGTVFDHVYVDGNPANHMEGLQTVMLPASGGAVVEFTVTKEGSYPIVTHQFNHANKGAVGMIKVTNDGKDDGSKTMSH
LM994660.1_2348	LM994660.1	Bacillus sp. KW-12	Firmicutes	MPNKFKWAALIIFWLIIIFSLIRLNVTDTNLAMSSGMGMHMSHHENTMMMDTGNEVNQLMPEHQNLNQQPTEPEVKRSGHDVYIKMTAQITDIEVKDGYKYKAWTFNGQAPGPLLVVNEGDTIHFTLKNMDPAMPHSMDFHAVHAAPNKAFANVEPNKEGTFVYEASNPGVFMYHCGTDPVLLHIGNGMHGMIIVKPNSGYPTDEEVSREFVVIQNEWYQYNDIDDMTNGNPSQVVFSTKALHKGDLNTNGTVGALIDTPFQAKAGEKIRFYIANMGPNRTSSFHVIGSMFDDVYLDGNPSNHLEGMQTVELPASGGAVVEFTLKEAGEYKFVTHQFNDAQKGAVGKIIAYEGKIPKLVASPSEHQNDRKLASNNLKITAKNFKYNEKKFIVKSGKKVT…
KN150939.1_424	KN150939.1	Burkholderia pseudomallei BDT	Proteobacteria	MNPAVDPSPLSRAAQALALASIGGALALGACTSRPSGERYAPSHMDFNPGPAIVTQTRHTGPFAAGSALSFDAALQPLDAARDQAIRLDTTHTVIRIAPGIAFAAWTFGNQVPGPTVHVKVGDRVRLSMTNRSDEPAPGGLQLTAPMMHSMDFHAAMVSPTDKYRSIAPGQTMHLEFTPNYPGVFMYRCGTPMVLEHIASGMYGVVVVAPRDGYPTRADREYVIVQSEFYTKPDPQHRSVGTDALHVLDGERLRRKAPTYTVFNGRYNGMVTQPLIAKPGERVRLYVLNAGPSDTSSFHVVGAIFDRVWLDGNPDNQLRGMQTVLLGSSSSAIVAFVVPEAGAYVMVDHQFANASQGAVGVIDAGAHEESTIEHHNIPASATPTDAEAIQGKLDFESKC…
CP012850.1_438	CP012850.1	Candidatus Nitrocosmicus oleophilus MY3	Thaumarchaeota	MKSKLAIFALSAVLMSGLILLPGINMKSFAIPNEQGQLTLANMNLVMGGSFTPISTEEASESTAPVKNVTFVAVEKNLTLPSGQNVAALTWNGTIPGPTVRVTQGDILNVKIINHPNNTLIHSLDHHASTISAVPNFGPINVSDSKEYTFVASQPGVFKYHCEGNAVLGMDQHVFQGMVGIVIVDPADGYTGYEGVTIENGTNALGTSEVSPDAKEVAFQFSEYYLDPSGNYDSAAMFAHAPTASWINGIPFGYDPVITKTPNATTLFFKQGDHVRFFVLNHGDLPVNFHIVGEILDRVTDGSTVSGLGKQTYTVGGSNDAIVDVVFDQPGVYAFVNHDYSQLFKGQAGLIVVDGPDNGTSNLLGLTDDANPSNAIPPTGANSIPVNVKPYMLGTPLAW…
JWJG01000028.1_2253	JWJG01000028.1	Noviherbaspirillum autotrophicum	Proteobacteria	MMRKARAAVPTLRPAALAITAAVLLLPACKHPPPAQSASATPAVAARPASATAAPDRYDPAHIQLSSPPSTTTNERHTGAFATGSAVSIGPVVKPLVPDPVKEVRLDTTHKIIEIAPGVKFSAWTFGDTVPGPVVRARVGDRVKFSMTNRSDEPVPGMRVTAAPMMHSMDFHSAMVSPQDKYHSIAPGQTINFEFTPNYPGVYMYHCGTPMVLEHIASGMYGMMIVEPREGYPTKVDREYAIIQSEFYTKPDPEKRKVDGVPLYVLDGERVRAKAPTYTVFNGRYNGFVDNPLPAKPGERVRLFVLNVGPSNTSSFHVVGTIFDRVWFEGNPDNQFRGMQTVLLGSSNSAITEFMVPEAGSYVMVDHHFANASQGAIGLIAAGGKSEGPAAHDNEHHNI…
LN651327.1_237	LN651327.1	Mobilicoccus sp. SIT2	Actinobacteria	MPAPTDLGTRIPLRGSDSPAQTPDLRRRRWPLRDYPSVFWLVAAAAVSLGHRFIPESTWLMIHLVLLGALTHAILVWSRYFADALLKTPQTEASRREQSIRIVMVLAGATLVLVGVPAGIGPLAAAGATLVGLAVLWHVAVLWQMLRGSLPGRFRVTIHYYLAAGLSLAVGATFGGLLASIPGGAPGSWHGRLLLAHTMANLLGWVGLTILGTLVTFWPTLLRTRMDPRADAFARQALPLLLIGLVTLLGGALSGIMPVSLLGLLVYTGGVAWWGRAILAPLRTKPPREFAPASVAASLPWAVVGLLWVGWILATAGPGDSGWASVVDRMTPVAGVAAVGVALQILMGALSYLIPTVLGGGPAVVRATIAEFDRHATLRLVLVNGGLLFLLLPVPSWVS…
CP016603.1_755	CP016603.1	Comamonas aquatica CJG	Proteobacteria	MKQLSLNALSLALCALTLAGTAPVLQAAPNQAHPAASAAKAPQAVKRFVLHTNVVDGKMVYVDDKGVANPTLNVAVGDTVEIELFSGEGAEHDFIIDELGVASPKFSATQKQKLRFQVTQAGEFQYYCSIPGHRQVGMFGTLKVSGESLPAATASSNAAVALYAPAATPLRAADPAAVDIAADPNKLPAPMAAHAPRVQKVRLETVELPGKLDDDTSFTYWTFNRQVPGPMLRARIGDTIELTLANSKDSKAIHSIDLHAVTGGHGGGADTQVAPGQEKTITFKALHAGLFVYHCATPLVPQHIAAGMYGMILVEPEQGLPKVDREFYVMQGDMYTQRPIGAKGHQEVDLQKMSDELPSYYVFNGAVGALSKTHKMQAKVGETVRIYFGVGGPNKVSSF…
LK391969.1_89	LK391969.1	Pseudomonas sp. 12M76_air	Proteobacteria	MRAFLLYFITFCGLVGLGAPAMADHPSGTANVKPVPDVVFTLRTDIADGKLVYVSEAGPTKGQVNPDLRVAEDAVVQVNIVNGDGALHDFAVPDFNVKSDQIGGKGAATAIVFRANKGGIYEYLCSLPGHKAAGMFGKLIVGDAQEKAGSEFPDLSKNPSEVGEPVGKRGPKELTIDLEATEVEGRLSDGASYKFWTFNNTVPGPMLRVRVGDTVNINLKNAEDSAHIHSVDFHAVTGPGGGAAVTQVAPGHSKSFSFKAMAPGLYVYHCATPMVAQHITNGMYGMILVEPEGGLSEVDREYYVMQGELYTAQRHGSAGLQEFSLDKLLDERPEHMMFNGSMDALSATHKMESNVDETVRIFFGVGGPNLVSSFHVIGEIFDRVYDQASLTSPPLTDVQ…
LN811375.1_43	LN811375.1	Microvirga sp. JC119	Proteobacteria	METKVTPLTTLSRRPFLATAALFALGATAWLAQPLPAAAQQKVASAEVTVPQHNHASHPAANGTPEAPVNVVRDPTDLPAPIGARGPRRIKVDFETVEVTGQLADGATYHYWTFNRKVPGPFIRVRVGDTVEVKLKNHDDSMVMHNVDFHAVTGPGGGAKATEANPGETRNFEFKALNPGLYVYHCATPMVAQHIANGMYGMILVEPEGGLPKVDREFYVMQGEIYTEQAFGAEGHLEESIEKLVSERPEYFVFNGTTEALKKNPLKAKVGETVRVYFGVGGPNYTSSFHVIGEIFDKVYTMGSLTTSPLNDVQTITTPPGGASVVDFKLEVPGKYVLVDHALSRVERGLAGILEVEGPDTPSVFQDHNPQRSAMSVGGH
CP011371.1_4153	CP011371.1	[Polyangium] brachysporum DSM 7029	Proteobacteria	MRLSQHPRVCAAVLGCALLVACTTLDDPYDVRNMDLKSPPAVVTSTRYTGPYAAGSALSMDATVRPLSPEPVKEVRLDTTHKIIDLAPGVKFSAWTFGDTVPGPVVRARVGDRIKFTMTNRSDEPIPGVRVTAAPMMHSMDFHSAMVSPQDKYRSIAPGQTISFEFTANYPGVYMYHCGTPMVLEHIASGMYGMMIVEPRKGYPTKVDREYAVVQSEFYTKPDPDKRQVDGVPLYLLDGDRVRAKAPTYTVFNGKYNGFVDKPLPAQPGERVRLFVLNVGPSNTSSFHVVGTIFDRVWMEGNPDNQWRGAQTVLLGSSNGAIVEFLVPEKGSYVMVDHHFANASQGAIGLIAAGGGAGDHAPAGDPEHHNIPATAAPTDPVAQRGKLDFESKCLACHSI…
AQQZ01000023.1_9	AQQZ01000023.1	Pseudaestuariivita atlantica 22II-S11-z3	Proteobacteria	MKRPTERSQTEHYSPEISEDSAPARIDRRSVLVGSAGLAVGGVLASTAARADGDGTTQLAQSRAATPGGGAGNRLYSANPTHSDMADISQNPANVPPAITRREPATVRLEFETIEIEAHLDANSTYRFWTFNGKIPGPFARVRVGDTVEVYLKNHEDNWYAHNIDLHAVTGPGGGAALAQPGPGEDYSFKFKALNAGLYVYHCAVSPVAQHISNGMYGLILVEPEEGLPPVDREYYVMQGELYTEERFGTSGLLNESYDKLVDERPEFFIFNGHTGALTEHYPLKANVGETVRIFFGVGGPNYISSFHVIGEIFDRVHLQGSLETPPLRDVQTVTVPAGGSAMVEFKCEVPGRFVLVDHALSRAEKGLAGYLFVEGDEAPDVFSSLDG
LIPW01000009.1_13	LIPW01000009.1	Idiomarina woesei DSM 27808	Proteobacteria	MKNFVKSALASALLVSFAGCTGVVDANVPLKHDSEYVIDGKIYGMPKAKIYRDDYSGPAVVGDYVTMVPHLAALDYEGNKEHEVRMDVFSQNVEVAPGVSYNAWTFGGSVPGPVLHVREGDRVVFKMKNRSTEEVVITKPFKGAAPYYNQVAANQLQKHKPVVAPMPHSMDFHSGTVAANDKWATIAPGETIEFEWIANYAGTYMYHCGTSSVLMHTAMGQYGAVVVSPKEGYPTDDQVDQEYVIVQSELYLEQMGDSYIYDHSAALARDPSHVVFNGHVSALSENPLKANEGDRVRIHFLNAGPSGTSSFHVIGAIFDMVWAEGDPRNTWYGMQTVLLGASSSATVEFIVPEEGVYKLVDHEFADAERGAAGALYAGPRKK
LMDE01000015.1_142	LMDE01000015.1	Nocardioides sp. Root122	Actinobacteria	MAPAPDPRGLTTPAGRPQQARGTWGLRDRPGVLWLVLAVLVALAHPFVPDAVWLLTHLVLLGALTHSAMVWSTHFAATILKSPPTIDDRRVQSRRLLLLLAGTAMVVVGVPSTWWPLTLVGAVTVSTAVGWHAVQLVRRLRRALPGRFRVTVRFYIAAAACLPVGATFGVLLARQPADPWHGRLLAAHVATMALGWLGLTMTGTLVTLWPTMLRTRMDDRAERLARQSLPVFLTALVVIDTTALLGLSAGTAAGLVLWLAGLAWWGRALVSPLRRRPPRELGPASVGLALLWLAGGLVAAAVTVAVRGVGDFGDLTGRIAAVVAAGFGLQLLTGALSHLVPSVLGGGPSVVRAGQRWLEKGAVLRLTLVNGGLVVCLLPVPSGVRVVASTLVLLAFAAF…
LMGJ01000004.1_24	LMGJ01000004.1	Mesorhizobium sp. Root157	Proteobacteria	MFQGQRNWTLPRAHRLVGMAMFALAFFAFAAVSAEAQSHDHATAAETDQAQAEPAAPGQSEPAAAPVVSYHAPTTFTLKTGIANGRMVYIGVGGDIEGQVNPTLMVHQGELVQINLINGEGAEHDIVLDQYAARSAIIVGKNASSTFSFVASKVGEFAYFCSIAGHRAAGMEGLIHVMAGPRSAMDSDAADIVRDPADLPGPIGQRPAQVVRVDLETVELTGRLDDGTTYVYWTFDRKVPGPFVRVRVGDTVEVHIRNAADSVMMHSVDFHAATGPGGGADFTQIAPGEEAVLTFQALKPGIYVYHCATPSVAHHITSGMYGLILVEPEGGLPQVDREFYVMQGELYTVDPFGTQGEMEMDYDKLISERPEYFLFNGSVGALTKSHPLYANAGETVRIF…
LMGJ01000029.1_2	LMGJ01000029.1	Mesorhizobium sp. Root157	Proteobacteria	MLDRQGLRTKSVAGVVAGQGKGMGAAGWLVAITMVMALFFPAPAFAQTHQHGTAAADTTQVQPTAAPTVNSQPAPDAGAAGASSAVSYHNPTTFTLKTGIAGGRMVYLGVGGDIDGQINPTLMVHEGELVQINLINGEGAEHDVVIDQYAARSSIVVGKNASSTFSFTAGKVGEFAYFCSIAGHRAAGMEGLIHVMPGPREAMDTDAADIVHDPADLPGPIGQRAPQVVRVDMETVELTGRLDDGTTYVYWTFNRKVPGPFVRVRVGDTVEVHLKNAADSVMMHSVDFHAATGPGGGADFTQIAPGEEAVVTFQALKPGIYVYHCATPSVAHHITSGMYGLILVEPEGGLPQVDREFYVMQGELYTVEPFGTQGEMEMDYDKLISERPEYFLFNGSVGA…
LMBW01000009.1_44	LMBW01000009.1	Bacillus humi DSM 16318	Firmicutes	MNKQIKLLIASLVGTSIVLSGCGNQEAVSEKQVETQTAPAESNSGEVIAPHKDLNQEPVPLKVERVSENVVNVEMTAQITDIEIDKGYTYKAWTFNGEAPGPVVVVNEGDTINFTLKNMDPAVPHSMDFHAVHASPSKDFIDVMPDESGTFSYPANKPGVFMYHCGTKPVLSHIANGMHGTIIVKPKDGYPTDNEIDREYLLIQNEWYKYNDLDDMTNGVPSQVVFSTKALNDGDLNTNGDTFSLKETPLLAKVGDKVRLYINNVGPNEVSSFHVVGTIFDDVYIDGNPYNHMEGLQTVMLPASGGAVVEFTVMKEGTYTIVTHQFNHVQKGAAALLKVTADGKDDKSTAAGH
LMAS01000001.1_73	LMAS01000001.1	Bacillus sp. FJAT-29937	Firmicutes	MNKGMKYLLTSAIGLSLLTACNQQSLQEKPQPEQKVLAAEKSNNEVIAPHKGLNQEPVPLKIERVGPTEVNVEMTSQITDIEIDKGYMYKAWTFNGEAPGPVVVVNEGDTINFTLKNMDPAIPHSMDFHAVHAAPSKDFSNVKPNESGTFSYPANKPGVFMYHCGTAPVLSHIANGMHGTIIVKPKDGYPTDQGINKEFVMIQNEWYKYNDLDDFTNGVPSQVVFSTKALHEGDRHTNGDTFTLKDQPLLAKVGDRVRIYINNVGPNEVSSFHVVGTIFDDVYIDGNPYNHYKGLQTVMLPASGGAVVEFTVTRVGSYPIVTHQFNHAQKGAVAILKVTETGEDDGKATMSH
LMTJ01000013.1_64	LMTJ01000013.1	Bacillus sp. FJAT-29814	Firmicutes	MGRFTKVTAVMFTSVMMLGACSKADLSMEKKVKAKTTKNAVVDVFGPHKGLNQKPTPMKVVRVGEHEVNIEMTAQITDIEISKGDFYKAWTFNGEAPGPVIIVNQDDLINFNLKNIDPAIPHSMDFHAAHAAPSVDFANVMPNEEGTFTYPANNPGVFMYHCGTKPVLSHIANGMHGTIIVKPKDGYPTDSAVDREYVIVQNEWYKYNNLEDFTNGVPKYAVFSTKALRDGDLNTNGTVGSLVDKPLLAKVGDKIRLYVNNVGPNEVSSFHVVGTVFDDVYVDGNPFNHMKGLQTVMLPASGGAVVEFTVTKEGSYPIVTHQFNHAQKGAVGIIKVTKDGLDDGNVVMSH
BCQS01000013.1_124	BCQS01000013.1	Actinomadura latina NBRC 106108	Actinobacteria	MPITPPPDHPAPDRPSGRTARTARTARTARGRWVAALNGFLPAISAALALGLIVGLLMVSASPGHENGTLASAADAAPAASAGGGAALPGKGKKVTLDFEEGDMYIKPNKVTVPAGADVTVNVVNKGSQAHTLSLLGKTSNQLQPGKSETQHWGVLTQSTQAWCVIPGHKEAGMLVEVTVTGGESASTAAAGGTDAAATGAGATGDSANAKIDPAAKPAAGWKPHDPTAPANDGKDVHEVTFTVTEQETEVAPGVKQTRWTYNGTAPGPTLRGNVGDTFRIKLVNKGSMGHSVDFHASKVAPNVQMRTIKPGETLVYEFKAQFAGIFTYHCGSDPMIYHMGNGMHGAVIIDPPKLDKVDKELVLVQSELYLGPQGKPGDMKKMLAGEYDAVVFNGYHNQ…
LMZS01000137.1_6	LMZS01000137.1	Chloroflexi bacterium OLB15	Chloroflexi	MKNKPIHPGLMSALLIGFTVLFIAILPIQIKFEVPAASAQETPAPTAEPAGYGSTGGAPAPAVVEYTLRTVLGLTPAMAFQGVGGDIDGVVNPLLTANVGDTVRLTVINGDPVAHDLEITEFGVSTGQLIEDEQTVTVEFVASAPGDFVYFCSIPGHRQIGMFGTLRVSGTVEVGERNELTASQGTGTQPIAAQPTIEPAVADAVSVVRDPADVPEPVGDRGPMTHRIELTTVEVTGVLADGTTFSYFTFDGTVPGPMLRIRQGDTVDFVLHNDATSLFPHSIDLHSVTGPGGGSVYTQTLPGGETGFSFKALNPGLYVYHCATASIPHHISSGMYGLVLVEPPGGLPPVDREFYVMQGDIYTEFPFGTAGHQPFSAEHMSTEDADYLVFNGAVGGLTS…
BCSI01000001.1_108	BCSI01000001.1	Dermabacter hominis NBRC 106157	Actinobacteria	MTPPHDRPEGFTRRSWHRKATKPVSYWMIALVIAVAAHPFIPQFRWLLVHMVTLGLVTTSIMIWGQHFTEALLKTRLAEESRPTQVGRIWGLTASIVLTMAGMLAALPLLTVLGAVGVSAMILWYAFALGAQLKAALSPRFAFVVRAYLMAACLLPFGAVLGAVLAFSPGEPWQGRVLLAHQVVNILGFVGITVSATLLTLWPTVLRTTIEPAKAMRASRFLVVMVIGTLIAMLGALVDNVLVGLAGLALYILGQVVIGALLIALARQSARQVRREPLPLFPVLSIGAGSVWFLGSTLALAVLWAASIGSSDGSPVTSPLNFSLTAARLHDLSVPFIAGFLLQVLLGAMSYLLPVSMGGGPRALKASLAVMSRGAVFRVVTLNLALGMFAFASVSGTIG…
CP014518.1_1646	CP014518.1	Sinomonas atrocyanea KCTC 3377	Actinobacteria	MPRIGAAPSAHRPPAGTGPRPGTGRAAWHRWANAPSLAWLLAIVLVSGIHRGIPASGWLLVHLALLGAVTNAILVYSWHFAEALLRLPVPSRRALAARIGLLNAGAAAAMAGVVSGVWPAAVAGAAAVGAAAAWHGAALLLRLRRALPSRFRSTLRYYLAACALLPFGAAAGALLALPGTDGGDGLHARLLLAHESLNLLGWVGLSVLGTLVTLLPTMLRTRADDSAEPVARRALWVLLAGVGLAAGGALAGVRAAAGAGVVLFLAGVLVSAVPLARALRRRAPVAFAPLSAVASLVWLVGALGRLAWLCVTAPDWDALHEALGGLTPALAAGFAAQVLVGALSYLLPVVLGGGPAAVRRRTETLDAGAWLRVVLANGALGLYLLPVPSAVRVAASVAG…
BDCC01000035.1_32	BDCC01000035.1	Nocardia vaccinii NBRC 15922	Actinobacteria	MTDLEPSPQPSYRRSPLNETGSSRRRRHLVAASLIAGYLLVAAAVVVAHRLVSLPEWLALHLLVLGAASNAVLVYSRHFAQALLHARPASERPANLRLTVFNTGAIAVLTGMSIRLPWLAATGAGLIVAVVLAHTVSLIRMAAAAKLSGQLRVVVRYYVAAGTCLIVGGTLGGLLGGGAVRAPGWEQALRLTHAHLNLLGWLGLTVVGTLFMLWPAVLRTRMTATAPDTARRVLVIMVAGLALAAAGTLLTGRAAQWHWMAAAGMAGYTGGAAYALLPAAQEMRVKPPRSAAPVALLAGYGWLLAALTIDVVGLTRGSGTADEVLGRLLVPVIGIGVLAQILTGALTFLIPVTVGGGPLGNRRLSAVLTYAWLPRTVLGNLGTLLLALPIAGGLRVVAW…
KV440951.1_3898	KV440951.1	Bacillus novalis FJAT-14227	Firmicutes	MGKIAKFAAIMVTSVMVLSACAKTNLSMVKDVKAETNSSAASKVIEPHEHLNQKPIPIKINRLGEHEVNVEMTAQITDIEISKGEMYKAWTFNGEAPGPVIVVNQGDKIYFTMKNMDPSIPHSMDMHAVHTAPSKNFSNVMPDQTGSFSYPADNPGVFMYHCGTKPVLAHIANGMHGTIIVKPKDGYPTDSDVDREFVIVQNEWYKYNDMDDMTNGVPKYVVFSTKALKDGDMNTNGTVGALVDHPLLAKVGDKVRFYVMNVGPNEVSSFHVVGTLFDDVYLDGNPANHLEGMQTVMLPASGGAVVEFTVTEEDSYPIVTHQFNHATKGAVGALKVTKDGHDDGSTVMSH
LXTQ01000030.1_125	LXTQ01000030.1	Methylobacillus sp. MM3	Proteobacteria	MRTISSSRSCMLIAAALLLASCDRQTPQADPYDQSKMDLHLVPAKLTDERHQGAFAEGNALSMGAELKPLDPAPVKTIRLDTTHKIIDIAPGVKFSAWTFGDQVPAPTIRARVGDKIKFSMSNRSDEPVPGVQLTAAPMMHSMDFHAAMVSPQDKYRSIAPGQTIEFEFTLNYPGIFMYHCGTPMILEHIASGMYGALVVEPRDGYPTKVNREYVIIQSEFYAKPDPSGRKVDTAPLYVLDGDRLRVSQPTHIVFNGTHNGMVKHPLPAKPGERVRLYVLNVGPSKTSSFHVVGTIFDRVWIEGNPDNQFRGMQTVLLGSSNSAVVEFVIPEEGSYIMVDHHFANASQGAIGLISTTAAAQEKDIEHHNIPASATPTDPDAAQGKLDFESKCLACHTVG…
LZHT01000005.1_128	LZHT01000005.1	Mycobacterium sp. 852002-10029_SCH5224772	Actinobacteria	MNRSGWHLRVGAVVFAWLAALVVVAVAHRFIPLSDWLLVHLLALGAAGNAILIWSRHFADALLRRPPDPARTAEVLRIAGFNAGAVAVVAGMLGRWWPVVLAGGVVVAVVALAHGATLLQQMRTALPARFGVTVRYYVAATGCLAVGAGLGVAMANSALPGRLHERFVIAHAAVNLFGWVGLTVLGTLVTLWPTMLRTRMANGVEVAARRGLPALLIALAVIAVGAVVGSPPITGLGALGYLGAAGIVLRPHLDEIRRKRPNDFATLSVLAGVAWLIGSLAFAAVTLAASPTWPADVAAAGELTAPVLAGFLVQVLLGSLTYLAPVVMGGRAATLAAGAELERGAPWRLTVANAGLLLCVLPAPSLVRVAASILVLVSYAAFLPLLVRAVWRAHRDREK…
LZLQ01000136.1_2	LZLQ01000136.1	Mycobacterium asiaticum 1245139.5	Actinobacteria	MNRSGWHLRVGTVVFAWLAALVSVAVAHRYIPFSGWLLVHLLALGAAGNAILIWSRHFADALLRRPPDSARTAEVLRIAAFNAGAVAVVTGMLGRWWPAVLAGGVVVAVVALAHGATLLQQMRTALPARFGVTIRYYIAATWCLAVGAGLGVAMANSALPGRIQERFVIAHAAVNLFGWVGLTVLGTLVTLWPTMLRTRMATGVEAAARHGLPALLTALVVTAGGAVVGSPPITGLGALGYLGAAGIVLRPHLDEIRRKQPNDFATLSVLAGVAWLIGSLAFAAIALTIAPTWPAVVTAAGKLTAPVLAGFLVQVLLGSLTYLAPVVMGGRAATLAAGAELERGAAWRVTVANAGLLLCVLPTPSLVRVAASVLVLLSYATFLPLLVRAAWRVHRDRDK…
LOCQ01000060.1_120	LOCQ01000060.1	Janthinobacterium sp. S3-2	Proteobacteria	MKPSLPLATIAAALCLLFIDTPALAAPANSPAAKAAATAPTTRHHELQTNIVDGKMVFVDAKGQVNPVLTANTGDTIELVLKSGEGAEHDLVIPELNVASAKFSASSGKVTVRFKVTKAGSFTYYCSIPGHRQIGMEGKLQVSGPALADAGATAAPAAGHGGDAGSAALALYTPAPSPMRGPDPAAVSVAANPAQVPVAIGARAPQLLKYRMETVELPGKLDDGTTFTYWTFNRQVPGPMLRARVGDTVELTLFNAADSKMIHSIDLHAVTGGHGGGQHTQVAPGQEKTVTFKALNPGLYVYHCATPLVPQHIAAGMYGMILVEPEGGLAKVDREYYVMQGEMYTGRPHGAPVHQEANLEKMANELPDYYVFNGEVGALSKTHKLQAKVGETVRIYFGV…
CP012117.1_401	CP012117.1	Dermabacter vaginalis strain AD1-86	Actinobacteria	MHSRDARPEGFTRRSWHRKASKPVSYWMIALVIAVAAHPLIPQFRWLLVHMVTLGLVTTSIMVWGQHFTEALLKTRLGEETRPKQVARIWALTASIILTMAGMLANLPLLTVLGAIGVSAMILWYAFALGAQLKAALAPRFAFVVRAYLIAACLLPFGAALGAILAFSPGEPWQGRLLLAHQIVNILGFVGVTVSATLLTLWPTVLRTKLDTAKATRASRFLIVMVIGTLIAMLGALVDNVLVGLAGLTLYILGQVVIGLLLVALARQSSRQVRREPLALFPVLSIGAGALWFLGTCVALWGLWFSSIGSSDGSPVTSPLNFSLTAARLHDLSVPFVAGFLLQVLLGAMSYLLPASMGGGPRALKAGLAVMSRWAVFRVVALNLALGMFAFASISGMVG…
MDWE01000022.1_21	MDWE01000022.1	Rhodohalobacter halophilus strain JZ3C29	Balneolaeota	MKFFKNISIITFILFFIAGLMNLQAQTQEYKIDGMTFGMPEAKVYTDDYDGPPVVGEYVTMLPKLAKLDYEGNKHHHVRLDTFTQEIEVASGVRYRAWTFGGMVPGPVIHVKEGDRITFTMKNRSDEMVEITQPIAEMMQQSEGQGGPSANLEVQASVNGSESADPSPYLRQIRENNYMGTKSAIMPMPHSMDFHSGTVAKDDKWRTIAPGETIEFDWVANYPGTYIYHCGTPSVLMHTAMGQHGVVVVSPKDGYETDEKVDEEYVVVQSEYYLKKGSGDLYQYDFDAAQNKRPSHVVFNGHQTILHDQPLTANAGERVRIHFSNNGPSLTSSFHVIGGIFDRVWMEGHPFNEMRGMQTVLLGASNSATIEFIVPEEGKYILIDHEFADAEKGATGTLV…
MEDS01000025.1_230	MEDS01000025.1	Comamonas sp. SCN 65-56	Proteobacteria	MRNDSTPAPSTTTAPDTWPALSTAALRVAFGIIWIVNAAFTWMPSFSANYAGYLRNAADGQPAWSAWWFELWIAIVEPHADTFLWLTRIATTLLALALLFGFARRTVYVIGALYSLLIWSTAGGFGGPYTVGASNTGVGIIYVLIFAVLIAINHRGGTSPYSVDYFIEMKWPGWSWIAEWRERRLSDAPRVGWWAQTGILAGVAAVVFFLVAGLQSSMNVKAPTPAAAAAAVSPLQLMSKEPVKKAYDATLPPLSKDKEVTVTIDVTDEAVEIASGVKYQAWPYGGTVPGPTIHVKQGQMVKIVLKNKATMHHSIDFHSAFTPPNTSFHDINPGEQIEFTFEAKVPGTFVYHCGTPPVLLHMANGMYGAIIVDPIDDPRPKADKEYVLVQSEWYTRQVS…
MEDL01000223.1_9	MEDL01000223.1	Acidovorax sp. SCN 68-22	Proteobacteria	MQERIVVTPQQETRIPPNTWAPLGSAALRVAFGIIWIVNAAFTWTPSFAANYAGYLRNAAEGQPAWSAWWFNAWIALVEPQSTLFLWLTRLATTALALALLFGFARRTVYVIGALYSLLIWSTAGGFGGPYTIGASNSGVALTYVLIFAVLIAINHRTGTSPYSLDYFIEAKWPAWSWVAEWRERRLSDAPRVAWWAQTGILLGVAAVVFFLVAGLTSSLNVKAPTPAAAAAAVSPLQLMSKEPVKQAYDATLPPLTEGKEVPLVIDITDKDVEIASGVKYKAWPFGGTVPGPIVHVKQGQMVKVILRNKATMHHSIDFHSALTPPNTSFADINPGEQIEFTFEAKVPGVFVYHCGTPPILLHMANGMYGAIVVDPADDPRPKADKEYVLVQSEWYTQQ…
MFGX01000031.1_5	MFGX01000031.1	Candidatus Fraserbacteria bacterium RBG_16_55_9	Candidatus Fraserbacteria	MGIKTVTKTLLIVLFAALIIGTGWALWVFVGPKDSNGASMSQSPTVKKFELVAQKAELISIDEGVAFKAFTFNGTMPGPLMIVNEGDTVEITVRNEDSITHGLSMHAANTQTSAFVGNISAGQTKTLTFKAEYPGVFMYHCAPGGHGIMTHTLGGMFGMIVVEPKKKYRLEEELGKAPDLRFYIVQNELYSNGRDFYDGKPLYVMFNGYNFRYVNEPIPTHPGDYIRFYYLNVGPNLTSTFHAVGGIWNYSYSQGNPSNVTVGSQSAISGPTDSWVIEWQVPAEGSFTLVSHAFGTQAIKGAIGIISAKPDAPRVPEVRSEGPHLPTPIDPKRIVSPFDIGSPDLDGPVRFHPGDHVQIQMVGNSFWPKSAEVPAGAEVTWVNEEAFDLLDGERTGKHN…
MGMF01000013.1_21	MGMF01000013.1	Chloroflexi bacterium GWB2_49_20	Chloroflexi	MRIFKSLISALVLGVLLVSCAPVDAPVVNTEYILTTDMRDGKFVFVGVNEDINGTVNPSLHAKPGEKISVMLINGGYGEHDIVFPELNIHSDVIHQKGETTKITFSVPEQDVVLTYQDSSHAKLGMSGVLLVGAVIASQPESSASTQDAMGMDTQAAGKTVEYTLESALADGKMIYIGKGSDLDGKTNPDLTANPGDLVRVTLFSGEGATHNIFFDGFNAKSEDVAGKGNSVVVEFTPDKEGTFAYYCTILGHRQAGMQGKFIVGSGTSSETAGTGTNNTGTGMPADTSLEAGPADPNAVDIVRDPTDIPTPIGKRGPEAVRVDLETVEVTGQLADGITFKYWTFNGKVPGPFIRVRVGDTVEVHLKNLPDSSMAHSVDFHAVTGPGGGAVATQTQPGG…
MGOM01000144.1_25	MGOM01000144.1	Chloroflexi bacterium RBG_19FT_COMBO_62_14	Chloroflexi	MANRAVNMVAIVIAVAALVVSLLLKAEGGRLIPAPKPEAATSAPAAPAAAPTNAPAAPPVAEAAPTHAVEPARPLDAPNVARDPADVPPPITRTEPITVQITLTIKELVAELADGVTYTFWTFDGTVPGPMLRVMQGDTVELTLVNPATSLIAHNIDLHAVNGPGGGAAVTNVQPGESKTFTFKPLNTGVFVYHCAFPPPWHHIAQGMYGGILVEPPGGLPPVDREFYVLQGEWYPSEPFGVKGHMEFDDAKAFAEQPEYYTFNGNVAGLTEIHPLEANVGETVRLYFGVGGPNVGSNFHIIGEIFDRVFSGAPETYVANEETWYVPPGSVSAFEFKLDEPGTYLLVDHALFRAAHGALGLLIVAGEHDDSIYSPPPP
BCXI01000013.1_120	BCXI01000013.1	Rhodococcus zopfii NBRC 100606 = JCM 9919	Actinobacteria	MDRSYHRPVSTTRPAKRPKSWHQRAGMPVRVWLVLLVLAGLTHPFLPESRWLLVHLFTLGAVTNSIVVWSQTLAERFLGYHLPESARAPQLAKIYLLNAGIVVTVAGVLGGWFPVTLVGAVLVGAMLAWHAVSLLLLIRRAQRSRAAGGEEPALHAQSVWFLVASSALLPIGAGFGAALAYGQTDSTEAGFLLAHQAMNLLGFLGLAAAGVLTVMYPNLIGMDSGSDTPRRSARPDTPHRSARPGTGARRRPVALAVLLTGIAVLLVGALTAHPLAAAAGCAIYLAGWVVVAGPLLRGAVSHPPAGFAPASITAAMLWLLGSLLSLTVVLATGPMTPERATLMTVPFLAGFAAQLLFGVMSHLLPTLMGGGPAVVGAGVDKMNRWWVWRLVVVNVGLLL…
MKSW01000012.1_32	MKSW01000012.1	Actinobacteria bacterium 69-20	Actinobacteria	MLPPPLRSAGPRQPTTAGPAAVSSRRLPPGLFALPFGILVLLAGLWGGLARLGYTVPSAGTSFAQHGFLMSLGFLGTLISTERAVALGRWWSWGVPAFSVLGSVWVVAGWTAWIGYAFFFAAGAILVAVYGRLDRIQRSTHNTLMGLAAVGWAVAAAVAMSGRSISDTVPWLAIFLVVTITAERLELSRMLKRSTPVRVSLVVAILGMVAGATVSLWLPQWGIRLTGLAMLAMAVWLGTYDLARRTIYAKGVTRFMAAGLLAGYVWLAGGGILWAIAGYQVGNPAYSGAPFNPFYDAELHTVFLGFVMSMVFAHAPVIAPAVIRKPLPYFPIFYAPLALLHAGLVLRVLVGDTAGLVWAWQIGGVLNEVAILAFVGVTVGAFARAAVVHRREIAARAVG…
MKUR01000034.1_84	MKUR01000034.1	Burkholderiales bacterium 66-26	Proteobacteria	MSNDSSPSTPPDTWSALSTAALRVAFGIIWIVNAAFTWMPGFSSNYAGYLRNAADGQPAWSAWWFNLWIAIVEPHADTFLWLTRIATTLLALALLFGFARRTVYVIGALYSLLIWSTAGGFGGPYTIGASNTGVGLIYVLIFAVLIAINHRAGTSPYSLDYFIELKWPAWSWVAEWRERRLSDAPRVAWWAQTGILAGVAAVVFFLVAGLQSSMNVKAPTPAAAAAAVSPLQLMSKEPVKQAHDASLPPLTQGKEVTLNIDISDKDVEIASGVKYKAWPFGGSVPGPTLHVKQGQMVKVVLRNKATMHHSIDFHSALTPPNTSFADIMPGEQIEFTFEAKVPGVFVYHCGTPPILLHMANGMYGAIVVDPADDPRPKADKEYVLVQSEWYTQQISGNLM…
MKVX01000013.1_275	MKVX01000013.1	Rhizobiales bacterium 62-47	Proteobacteria	MASSPDRSNLKNWLPGAAGILILFALVGYAGISQGQRETNAAAPTAAADPVAQAKSEVSAAIAAKEQPKPAPAPAPQQAAKAAAPAPATKAEPAAPAAKAAAPVQTAAVATAPAAPAAASADKAAAPKPAAQSHGHDMAAMQKMAQAAPAAPKAAAAPATAGVEGDVTHGRQVFKKCQACHSMEPGKNLLGPSLAGIVGTKAGEVPNYTFSTAMKQSGITWTPEKLDAYLLDPQKVVPGNKMPFPGLKTDADRTDVIAFLAGSASAGAAAPAAAAPAAQAAAPAPAATPPAAQAPARPVTAYLSDAKYTLRSGIAEGRMVFLGVGGTIDGKVNPILTAVEGQVVQVTLINGEGTEHDIVFPDQDARSPRVINKGASTSIVFRAGKAGDFLYYCDVPGHR…
MKWA01000009.1_271	MKWA01000009.1	Rhizobiales bacterium 64-17	Proteobacteria	MLKQLREWMILIVGLAVIVIGLSTAPLMSGSGGSDQKPQATAVADNAEPPAQSAQTPQKPQKPQQSAAVAPAQKPAAPPAATTPASAAAPAKPAAPAPAAAPMQHQHAQVAQSAAPAASAPRPIAPSAMPVPPSAPVAAPPGAAQDPKLVSAGRLVFRKCQACHSLEPGKNGIGPTLAGIMGAKAGHIANYNYSAAVKNSNLTWDIPTLDAYLADPQKKIPGNKMPFPGLKTDNERNSVIAFIASMTGTANAAPAAASAPVAQPQAAAPRPAQTAQAPAAPATQPAPQGQGAANSAASPPSPPPSYLPGVRYTLRSGIAEGRMVFIGVGGTIDGQINPVLSAAQGQVVQVTLVNGEGAEHDIVFDRQGPGGASPHIVGRGSSTNIAFVAGAAGDYTYFC…
LGHL01000099.1_18	LGHL01000099.1	Bradyrhizobium sp. NAS80.1	Proteobacteria	MDLGRLQQWRVLIVGLAAIAGVIGIVAMLQPVPEPPKPVAATSSKQDEAPKPQASPAAATTPNAKQTATAPSNAKQGAEANVGTASKQASDANAKAAAPAAPAPKTDQTAASTTAAGAPPPAQMAQSAQPAAPMVHDHAPTPAAAVATSQPAMTGDAAEGRQVFRKCQACHSLDAGKNGVGPSLAKIVGEKAGDVPGYNFSPAMKASNLTWDAATLDAYLTDPQKVVPGNKMPFPGLKTERERNAVIALLTETSKSAGTAAAPAPAAQNAQARGPAAPTTEAVPPTSPATAPGANYVPGLRYTLRTGIAEGRMVFIGVGGSIDGQVNPVLSAAEGQVVQVTLINGEGAEHDIVFDNQGPAGSSAHIVGRGASTSIAFPAAKAGDYAYFCSVPGHRLSGM…
CP019169.1_4254	CP019169.1	Betaproteobacteria bacterium GR16-43	Proteobacteria	MTFPAAARSRASALAFALVATLLAGPHAAAQAPDKYDPARMDLKPTPAKVGGPRHSGAFALGESLSFGAALKPLDPSPVKTIRLDTTHKIIEIAPGVKFSAWTFGDTVPGPTVRARVGDKIRFSMTNRSDEPVPGVKVTAAPMMHSMDFHAAMVSPQDKYRSVAPGQTIEFEFTLNYPGMFMYHCGTPMILEHIASGMYGAVIVEPREGYPTKADREYVVIQSEFYARPDPAKRKVGGQPLYVLDTDRLRTSQPTHTVFNGAHNGMVKNPLPAKPGERVRLFVLNVGPSKTSSFHVVGTIFDRVWFDGNPDNQMRGMQTVLLGSSNAAIVEFLIPEDGSYIMVDHHFANASQGAIGLISTSAKLEKQDLEHHNMEATKSPTEPEAVQGKLAFESKCLAC…
CP019640.1_319	CP019640.1	Planococcus maritimus Y42	Firmicutes	MKRGLAVGATLLFVSGILTACGEEAAVQEPAPEIEAGEVTEVAAAASSTAETKVFGPHEGVNQPVVPVKMERVGEHEVNIEMTAQITDIEIAPDLMYRAWTFNGEAPGPLLIVNEGDMINFKLINIDPAIPHSIDLHAVHAAPSVKFADIMPNEEGVFSYPANDPGVFMYHCGTDPVLAHIANGMHGTIIVKPADGYPTDSEIDREFVMIQNEWYDYNNLEDFANGEPSQVVFSTKALNEGDRNTNGDTFSLKDEPLTANVGEKIRIYINNMGPNEVSSFHVVGTVLDDIYIDGNPENHMTGMQTILLPASGGAVVEFTVTEAGDYPIVTHQFNHASKGAVAVLRVAAE
LQPW01000143.1_61	LQPW01000143.1	Mycobacterium szulgai DSM 44166	Actinobacteria	MNRSGWHLRVGAVVFAWLAALVSVAAGHRFLPLSGWLLVHLLALGAAGNAILIWSRHFADALLRTAPDPARKSEVLRLLAFNVGAGAVVAGMLGRWWPVVLAGGVVVAVVALAHGAALLRQLRTALPARFGVTVRYYVAATACLAAGAGLGVAMANSALPGRIHERFILAHAALNLFGWVGLTVLGTLVTLWPTMLRTRMATGVEAAARDGLPALMIALAVATAGAVVGSPLITGLGALGYLGAAVIVLRPHLDEIRRKRPNDFATLSVLAGVAWLIGSLASAVVALVISRTWPAAVAALGALTAPVLAGFLVQVLLGSLTYLTPVVMRGRSATLAAGAELERGAGWRLTVANAGLLLCVLPIPSLVRVASSMLVLVSYAAFLPLLVRAVWRAHRDRDK…
CP021383.1_3091	CP021383.1	Cellulosimicrobium cellulans PSBB019	Actinobacteria	MPTTPERPSLLTARPAGPLPGTQKVGGTARNLWLHALVLAWFVAEAVLVVVHRFVPDALWLMVHVLMLGAVSTAILVWSQHFADTMLRRQAPGGRPLHVARLAAHTVGALLVVAGLLTDVWSLVVAGGVLVGAGAVTHATVLVLQGRGALPSRFGRLVRYYVVAAACLPVGVTLGVLMARGGAGTETYGRLYVAHVTLNVLGWVGLTVLGTLVLLWPTVLRTRIEPDADVAARRALPVLTAGILLVVAACALGWRPLVAAGAAVVLGGTVTVGRHLAAQGRAAQRGAWGFAAWSLAASVGWFAGSVAAFGVRVATAPSWAAAQDAIGGLLLPFVVGFAAQVLLGALTYLVPVVLGGGPARRRRTEAVVGAGGAYRVLVANGGLALYLLPLPSWVRVGLS…
CP022463.1_1114	CP022463.1	Sinomonas sp. R1AF57	Actinobacteria	MTPSISAAPDRRRERPGTGRAAWHRWANAPTLGWLLAVALLAGAHRSVPDSGWLLTHLALLGAATNAILVYSWHFAEALLRLPVPSRRALAARLVLLNAGAAAAMAGVVLALWPAAVAGAAAVGAAAAWHGAALLVRVRKALPSRFASTIRYYLAASALLPFGAAAGALLALPGTDSAGDLHARLLLAHESINVLGWLGLSVLGTLVTLLPTMLRTRAEDSAEPVSRRALWILLAGVAATAIGALEGNRIAAAAGVLVYLAGTVVSLVPLARAVARKPPVAFAPLSAVAGLVWLVAGLSRLAWLCATARDWDALHLALGGLTPVLAAGFAAQVLVGALSYLLPVVLGGGPALVRRRTETLDAGAWLRAALANGALVLYLLPVPSTVRVAAAVVGLIALA…
NCBI01000017.1_22	NCBI01000017.1	Chromatiales bacterium 21-64-14	Proteobacteria	MDMTPKYVVANPRNLALGWAVIALLLVAPLLRAAPGAQQQPGAVTYRPDLSYTLKTHIGKEGMVYVGVGGGIDGVVNPTLRVPVNAIVQITLVNADGAEHDLSVPKFKALSDHVMGLGASSSIVFKADAEGTFPYFCTLPGHRQAGMEGKLVVGQERAAAATPKLPDVSRDPADLPTPIGKRGAKHVRVNLDTREIDSQLADGTTYTYWTFDGKVPGPMLRVRVGDTVELHLKNAKDSRMIHSIDLHAVTGPGGGAAVMQVPPGQERSFTFKALKPGVYVYHCATPMVAEHIANGMFGLIVVEPAGGLPKVSREFYVMQSELYTTRPFGFHGHQEFDVARLLAEQPTYFVFNGTVGALTKDHPMHAKVGDTVRIFFGVGGPNFTSSFHMIGEIFDNVYE…
NSKE01000009.1_47	NSKE01000009.1	Aliifodinibius sp. WN023	Balneolaeota	MKSIKFTFTLIIGLLLTGITTLSYAQSGEYQIDGKTFGMPEAEVFTEDYDGPPVVGDHLSMLPNLEPLDYEGNKTHEVRIDIIAQEIEVADGVKYEAWTFGGTVPGPVLHVREGDRITFTMKNRSDEPVTITEPTKEGSPFMQQVAQNNYMKAKEATMPMPHSMDFHAGTVAKDDKWRTIAPGQSIKFDWVANYAGSYIYHCGTPSVLMHTAMGQHGVVVVSPKDGYDTDYEVDKEYVVVQSEYYLKKGSGDLFQYDYEAAQNRNPSHVVFNGHQTILHDQPLKANAGDRIRLHVSNNGPSGTSSFHVIGGIFDRVWLEGHPFNEMRGMQTVLLGASSSATIDMIVPEEGKYILIDHEFADAEKGATGTLKAGPREK
DCDI01000257.1_5	DCDI01000257.1	Phyllobacteriaceae bacterium UBA1059	Proteobacteria	MKHQDHTADTETNEVALSRRNLLKSSAGLAVAGTLLATGHAAAQHAHGGTSATPSPGASLSNRIYTVVDGITDIGKDPKDIPPPITRRTPETVKVELETIELEARLDGRTTYRYWTFNGTVPGPFVRVRVGDTVEVTLKNHDDSSMMHKVDFHAVNGPGGGAGATSAAPGEKKGFTFKALNPGIYVYHCAVPPVAMHIANGMYGMILVEPENGLPKVDHEFYVMQGEIYTEEAFGSSGLLTESYEKLLNERPEYFVFNGHVGSLTEHNPLKAKVGETVRIYIGVGGPNFSSSFHVIGEIFDKVYQVGSLTSEPLTNVQTITVPAGGAAAVEFKVEVPGRYVLVDHALSRVERGLAGFLIVEGDENHDIFHATASAE
DDSH01000031.1_54	DDSH01000031.1	Anaerolineales bacterium UBA2395	Chloroflexi	MKSFFKFPILIMLLGVVITACAGAGFQPVDKEYVLTTDLRDGNLVFLGVSDEINGVENPTLNANPGARITVTLINGGMGQHDITFPEVKATTGVVKEKGEAASVTFTVPTVHGEVEYYDSVGNHAELGMRGVLLVSTSGQSMPVLSSGESSGDPAVLAAFQKGACGSCHNIAGIPNAKGVLGPDLSNAADLAQEHLESSAYSGSADSVEAYLEESILQPEIFVPETCPTGPCPAGVMPANLSDTLTTDEINSIVTYLSGLPEGAYGETVAAAAPQSPTTGADIVRDPTDLPGPIGDREPITVRIDLETVEVEGQLADGTTYTYWTFNGQVPGPFYRVRVGDTIEVHLKNSSSSVMNHSVDFHSVTGPGGGAVMTQTKPGEETVFTAKAINAGLFVYHCA…
DDVH01000024.1_23	DDVH01000024.1	Anaerolineales bacterium UBA2317	Chloroflexi	MNYLKRFMATMLVLLLLSACFPKSELPIKKEFVLTTDLRDGQFVFVGVNGDINGVVNPSLKVEPGERISVMLVNSGWGTHNIVFPDLKIESSTIKKQGETTSLTFTVPNDDASLEYYDTNFKRLGMRGILIVGKGAIASTVEYTLNAKFENGKMIYIGEGGDINGQVNPDLKANPGDLVKIHLKSSDGVLHNFYVDEFNVKSADVSTPEGITIEFIAGEEGTFIYYCAVPGHRQLGMEGKLIVGSGVAASQPSTDGYTQTTTQVFTESAGPADPNAVDIVHNPTDIPAPIGDREPQKVVIELETVELTGILADGTTYKYWTFNRTVPGPFLRVRVGDTVELHLKNLPDSMMAHSIDLHAVTGPGGGAVATQTTPGGETMITFKALNPGVFVYHCATPMV…
DFXY01000031.1_69	DFXY01000031.1	Bacteriovoracaceae bacterium UBA4096	Proteobacteria	MIKFSSILFFILLSAFAEAKMVHYTLNASIRGYVGVGGNIEGIINPDLKAQKGDMVMITLLGVENMPHDIKFENHQVKSAFLRKKGDKVDLHFTAEMDDIYLCTLPGHASAGMKGRFLISSPQENPDENTPEVDDVVKKADDIPSAIKYDAPREVVFDISAVIVESKLDDGSTYEYWTYNGTVPGPMLRVREGDTVVVNLKNLDHNMVHSIDFHAAQMNHGGAHLLQVPPLETRTLKFVAKKAGLYVYHCATPHVPTHLAKGMYGMILVEPKEGLSPVDQEFYVMQGEYYTKELPGFRGHHQHDEKKLFDERPTFVVMNGRPQALSGDNAMKARVGDSIRIFFGSGGPNLISSFHVIGEIFDKVYPFGSFDSVPLINVQTILVPAGGATVVEFAIDEPG…
DGDY01000001.1_16	DGDY01000001.1	Anaerolineales bacterium UBA3940	Chloroflexi	EVNPTLTAEPGDVVAITLINGDGVMHDFAIEELGVQSEQLTSEGAETTVVFTVDEAGEYEYFCSLPGHRQAGMSGTLLVGSSQEGEAAESEESAQVASVVHNPADVPEPIGDRGPQTVRVDLVARELEAQLAEGTTYTYWTFNGTVPGPFIRVRVGDTVELTLTNEDGSMFPHSIDLHAVNGPGGGEVYTQTAPGETTSFTFTALNPGLYVYHCATPSVANHISNGMYGLILVEPEGGLPEVDREFYVMQGELYTVQPFGESGHADFSHEKMLAEQPEYYTFNGAVGALTSEENALRAEVGETVRIFFGVGGPNATSSFHVIGEIFDRAYPFASLTSDPLTNVQTITVPPGGATMVEFTIEEPGTYILVDHALSRVERGLAGHLIAEGEETVDVFHEGV…
DHJM01000065.1_47	DHJM01000065.1	Gemmatimonadales bacterium UBA4720	Gemmatimonadetes	MTTALPTLSKLADSPATRREFLIKSSVLGVLAPLGLSACGTDESEHKTSEPAGSNAAIPPQAGPGTAVRNPDSKLDTGGHANIHQSTTAPAKGQNVAFHQFDPTLPPVARERTTRLEFTAQEVPIRISDDTVISAWTFGGDIPGPMVHVKQGDTVEFTLTNHGSIPHSMDFHAAQLDPKVAFRSIAPGQSVSYTFKARYPGVYLYHCGTSPVLMHIGSGMVGAVVVDPTLPLPPAKEFVLVESEYYLGAAVAGAMPFDYTKMLALLPDYVVFNGRPSQYMTAPLKARVGERVRFYVANAGPTHACNFHVVGEQFDTVYLGAPPGIPLRGVQTFAVAPGGGMVFEMLADVPGEFVFVNHGFGHGQKGAIGILSVES
DIAB01000008.1_709	DIAB01000008.1	Balneolaceae bacterium UBA5089	Balneolaeota	MKVSKLILPMVFGLLFSGLAIAQTAEYTLDGKIFGMPEAEVFTEDYDGPPVVGEYVTMLPNLKPLDYEGNKHHEVRIDIVVQEIEVAEGVRYQAWTFGGTVPGPVLHVKEGDRITFYMKNRSDEEVTITEPSKGGSPFMKQVAENPYQKNKPSIMPMPHSMDFHAGTVAKDDKWRTIGPGETIKFDWVANYPGSYIYHCGTPSVLMHTSMGQHGMVVVTPKDGYNTGYEVDREYVIVQSEYYLTKGPGELYTYDFDAAFSNNPSHVVFNGHQTILHDQPLKANAGERVRFHVSNNGPSGTSSFHVIGGIFDRVWLEGHPFNEMRGMQTVLLGASNSATIDMIIPEEGKYVLVDHEFVDAEKGATGTLKAGPRKN
DHXW01000039.1_109	DHXW01000039.1	Ramlibacter tataouinensis UBA5146	Proteobacteria	MHFVDLSSFRVAAGAGTIRRLTHAGAGVALALLLLACGDRAPSAPATPEVASAASAAGTAGSGNDPYDVSKMDFKTPPAVLSNERHTGAFAAGAALNLEAALKPLDPSPVKEIRLDTTHKIIEIAPGVNFSAWTFGDQVPGPVVRARVGDRIKFTMTNRSDEPAPGVSMTAAPMMHSMDFHAAMVSPQDKYRSIAPGQTISFEFTLNYPGVFMYHCGTPMVLEHIASGMYGMMVVEPRNGYPTKVDREYAVIQSEFYTKLDPEKRKINGQPLYVLDGERVRSKAPTYTVFNGRYNGMVDKPLQAKPGERVRLFVLNVGPSNTSSFHVVGTIFDRVWIDGNPDNQFRGMQTVLLGSSGAAIVEFVIPEAGSYVMVDHHFANASQGAIGIIAAGGAGDPEH…
DIAV01000015.1_8	DIAV01000015.1	Anaerolineales bacterium UBA5069	Chloroflexi	MVNDTENKKKPAYLLWSLVLLVFLLLAALIGAERQRTAQTTPRIGDVGETTLIESNATVVEFTLRTVIGGTPAMAYVGVGGDIDGVVNPELHVQPGDTVRITLVNGDPTLHDLNIDEFNVHTAQLVEDEQTEIVEFVAAAAGTYEYYCSIPGHREIGMKGKLIVGDGVAAAGMQMAGMDMTGSGMAGMGTAAAEQAVVAPAAADAVSIVRSPTDLPAPIGDRGPETVQIDLETLELNGILGDGTTYRYMTFGGQVPGPMLRVRVDDTVELTLHNKEGNQMAHSIDLHAVTGPGGGAVYTQVMPGETKSFTFKALQPGLYVYHCATASVPHHITSGMYGLILVEPEGGLPPVDREFYVMQGEMYTVQPFGTAGHLDFDYQAMLDEQPEYYVFNGSAGALT…
DIDP01000058.1_32	DIDP01000058.1	Anaerolineales bacterium UBA5797	Chloroflexi	MKVSIKFFSLLIAISVLITACSGAASSANNEGNGVSAAANGKTVKYSLTTGMVNGGMAFIGVGGGIDGVTNPTLSAATGDTVEITLTSGDGIEHDISFPEFNATSEHVTGKGSSTTLSFVVDKGGAFTYFCTLPGHREAGMEGKFNVSGEALASTDSAAPVASGQYVAASGPVVVNGEATTGADIVHDPTDLPGPIGIREPETVRIDLETVEIEGQLADGTTFTYWTFNGKVPGPFFRVRVGDTIEVHLRNLTNSTMAHSVDFHAVTGPGGGATMTQTPPGEETVFTAKALNPGLFVYHCATPMVAQHIANGMYGMILVEPEEGLPAVDREFYVMQGELYTNEAFGSTGHLTENVQALLNEDPEYFVFNGAANGLTEKKPLKANVGETVRIFFGVGGPN…
DIDQ01000054.1_9	DIDQ01000054.1	Anaerolineales bacterium UBA5796	Chloroflexi	MKMLKLSISVLALAALLISCAPDSASFVSTEYILTTDLRDGKFVYVGVSDGISGAVNPSLRAEPGEKITVTLVNSGHGAHNISFPELNVESGTLDKKGETTSVTLTVPDEDVALNYEDTSHARLGMSGLLLVGNVADPSDAAAVQPTGVTVEYALETAVLEGRMVFVGKGGGIDGLTNPDLKAGLGDTVKVTLTSGEGAEHDITFDKLGFHSDHVVGKGSNVTLEFIANREGTFAYYCSIPGHRQAGMEGKFVVGSGVAPAENTSSGDHVEMASVGNTVVPAGPADASAVDIVRDPADLPGPIGERGPELIRIDLETVELSGQLADGTTFKYWTFNGKVPGPFIRVRVGDTVEVHLKNLPDSSMAHSVDFHAVTGPGGGAVATQTQPGGETMFTFKAIN…
DJFQ01000111.1_8	DJFQ01000111.1	Marinagarivorans sp. UBA5868	Proteobacteria	MPKILLLTLLTFLGMFQPHAYAAQSNQDVKPRPDVRFTLRTDIAEGKLVYISESGPTKGQVNPDLRVPENSVVLISVVNGDGAIHDIAVPEFGAKSEQIVGKGSAAAIVFRANKKGVYEYLCTLPGHKAAGMFGKIVVGDIEQKADSGAPDLSKNPNEVGEPVGKRGAKNVVVDLITTEVEGKLGEGSTYRYWTFNDTVPGPFIRVRVGDTVTVNMKNATNSTHIHSVDFHAVTGPGGGAAVTQAPPGQTKSFTFNALQVGLYVYHCATPMVAQHITNGMYGMILVEPEGGLAPVDHEFYIMQGELYTAERHGSVGRHEFSLQKMLDEKPEHMMFNGNMAALTKTHKLEAQVGDTIRIFFGVGGPNLTSSFHVIGEIFERVYDQASLTSPPLTDVQTTL…
DJIE01000185.1_10	DJIE01000185.1	Salinisphaera sp. UBA6602	Proteobacteria	MKTRRWISLLGVLLLGTALSAAHASQTNIAEGVSSRPDVSITLKTGIGEEGMYFKGVGGTIDGQINPKIKIPKDAVVQLTLINGDGALHDVAIPAFSAKSDEVVGRDSSSVFVFRASESGQFAYFCSIPGHRAAGMEGKLIVGESDTDAQADSLADISRDPADLPAPIGDREPKTIRVDMETVEKQARLADGTSYRYWTFDGQVPGPMLRVREGDTVDLTLRNAEDSTMIHSVDFHAVTGPGGGASVLQVPPGGQKSLSFKAIKPGLYVYHCATPMVAHHIANGMYGMILVEPEGGLPPVDHEFYVMQGEIYTTQAYGQHGEQSFDVRKLLDEKPEYYVFNGAVGALTEQHPLKAKVGESVRIFFGVGGPNATSSFHVIGEMFDKAYAWGGTTSAPAEH…
DJJU01000007.1_58	DJJU01000007.1	Alicycliphilus sp. UBA6560	Proteobacteria	MQAPRSFPRQPLAFAAAALCAGTLAFAALAGQHASQGHPAPAAVSAPVETASADAAAKRFVLETGIVDGKMVFVDDHGVANPVLRAAVGDTVEIVLKSGEGAQHDLAIAELGVQSPKFDASTGTVTVRFTVTQAGSFTYYCTIPGHRQIGMEGTFEAVPGNGKSAAPTAAKVSPLSGAQLYTAPASRPADAAAISVAMDPAAVPAPIGNRAPQLLKYRMETVELNGKLDNGTSFTYWTFDRKVPGPMLRARVGDSVELTLANARDSKMIHSIDLHSVTGGHGGGEHTQVAPGQEKTITFKALKPGLYVYHCATPLVPQHIAAGMYGLILVEPEEGLAKVDREYYVMQGDMYTTRPHGAKTHQEADLDKMAAELPDYYVFNGAVGSLTKEHKLTAKVGET…
DLMU01000014.1_269	DLMU01000014.1	Comamonas sp. UBA7528	Proteobacteria	MTSTRCLTPVAFAIALALNLAPSLGSAQAAPTAAAAKKAATAQVRKVALTTNIVDGKMVYVNAKGQVNPTIVAEVGDTVEIVLKSGEGAEHDLAVEGLDVVSKKVNADTGPTTLRFQVTKAGTFSYYCTIPGHRQIGMEGKLEVKGTTVEAEKAVQKNTSGPEALYTPAATMAPALAGAISIAADPSAVPPAVKAAGPQKHQKRIETVELVGKLDDGTTFTYWTFDKQVPGPMLRMKQGDTMELTLANAKSSKMIHSIDLHAVNGGLGGGEHTQVPPGQEKTITFKALNPGLYVYHCATPLVPHHIMAGMYGMILVEPEGGLPQVDKEFYVMQGEMYTTRPIGSKTHQEVDFDKMAAELPQYYVFNGAVGALTKEHKLKAKVGENVRIYFGVGGPNKIS…
DLCG01000009.1_320	DLCG01000009.1	Rhodobiaceae bacterium UBA7804	Proteobacteria	MSRFKQALIGTASAMALIAGLSLGAGTAAAEEAQHADALASIALDPAAVPAPITRDHAAVVKVELETIEREALLADGTSFRFWTFNGTVPGPFVRARAGDTVEVTLKNAEDSMMFHSVDFHSVTGPGGGAVATQTEPGHETRFSFKAMKPGIYVYHCATPMVADHIQAGMYGLILVEPEGGLPAVDREIYVMQGEVYTELAYGQKGEAFTDYEKLLDEKPEYYVFNGTVGAITGDNAIEARVGETMRIYFGVGGPNKTSSFHVIGEIFDKVYTHGSLTSPASEDVQTVTVAPGGATVVDLTFDVPGRYIIVDHALSRMERGLVAQIAVEGPADSTIFDTYGAELSMAGH
NTXX01000020.1_10	NTXX01000020.1	Bacillus sp. AFS006103 AFS006103_113_A10_Contig28_140604, whole	Firmicutes	MGKIVKFAAIIVSFVMVLSACGKDDLSREKTVKAKTDTSVTTKVIGPHEHLNQKPTPIKINRIGAHEVNVEMTSQITDIEITKGEMYKAWTFNGEAPGPVIVVDQGDKINFTLTNMDPAIPHSMDFHAVHAAPSKDFANVMPEETGTFSYPANNPGVFMYHCGTKPVLAHIANGMHGIIIVKPTEGYPTDSKVNREFVIVQNEWYKYNDMNDFTNGKPKYVVFSAKALKEGDINTNGTVGALVDKPLLAKVGDKVRFYVNNVGPNEVSSFHVVGTMFDDVYVDGNPFNHMKGMQTVLLPASGGAVVEFTVTEEGSYPFVTHQFNHATKGAVGVLKVTKDGHDDDSKIMSH
NZQV01000006.1_9	NZQV01000006.1	Balneola sp. EAC52	Balneolaeota	MKSAISKITLLVGMIFFGMSSLLTAQTQEYTLDGMTFGMPEAEVYTEDYDGPPVVGEYVTQLPNLAPLDYEGNKHHEVRIDIIVQEIEVAEGVRYQAWTFGGTVPGPVLHVKEGDKITFVMKNRSDEEVTITDPAKGGSPFMNQVANNPYQKNSAAIMPMPHSMDFHAGTVAKDDKWRTIGPGETIKFDWVANYAGTYIYHCGTPSVLMHTAMGQHGVVVVSPKDGYDTGYEVDREYVIVQSEYYLTPGAGDLYTYDFEAASSNNPSHVVFNGHQTILHDQPLKANAGERVRFHVSNNGPSGTSSFHVIGGIFDRVWLEGHPSNEMRGMQTVLLGASGSATMDMIVPEEGKYILIDHEFVDAEKGATGTLKAGPRKK
PAPG01000042.1_14	PAPG01000042.1	Paracoccus sp. SP169	Proteobacteria	MTISSDKAGAAGPKAHAASAGDEALRVGRRSLLVGSAGLAAGSVLAYSPAAAQSVRSGQAQTAGHGLAPGMLGNRLYTANPTHPSMADISENPANVPPPITRTEPATIRLEYETIEIEAHLDGNTSYRFWTFNGKVPGPFARVRVGDTVEVYLKNNEDSWFAHNIDLHAVTGPGGGAALGSPGPGESYSFRFKALNAGLYVYHCAVAPVAQHISNGMYGLILVEPEGGLPPVDREYYVMQGELYTEERIGTPGLLTESYDKLVDERPEYFVFNGHTGALTDHYPLKAKVGETVRIFFGVGGPNYTSSFHVIGEIFDRVYVHGSLETPPLKDVQTVTVPAGGSAMVEFTCDVPGRFVLVDHALSRAEKGLAGYLMVEGEENPDLFASLDEG
NSEB01000006.1_405	NSEB01000006.1	Bacillus onubensis 0911MAR22V3	Firmicutes	MNTKIKLLVASIVGTSVILSGCGSNQEAAKEEKVEAQIAGSESSHGEVIAPHKDLNQEPIPLKVERVSENEVNVEMTAQITDIEIDKGYIYKAWTFNGEAPGPVVVVNEGDTINFTLKNMDPAIPHSMDFHAVHASPSKDFIDVMPDESGTFSYPANKPGVFMYHCGTKPVLSHIANGMHGTIIVKPKDGYPTDKEIDREYLIIQNEWYKYNDLNDFTNGVPSQVVFSTKALKEGDLNTNGDTFSLKETPLLAKVGDRVRLYINNVGPNEVSSFHVVGTIFDDVYIDGNPYNHMQGLQTVMLPASGGAVVEFTVTKEGTYSIVTHQFNHAQKGAVALLKVTADGTDDGSETVGH
NWUC01000001.1_794	NWUC01000001.1	Pararhizobium haloflavum XC0140	Proteobacteria	MTTTCEHDGSKESPELRGSNLTRRSVLAGTAGLTLGTLTMAGTAQAEHPRGSPAGHSGAHDNPGRSLSERVYPVPQDAVADIGHDPTDLPGPIERRVPETVRVDLETIELEAKLDRQATFRYWTFNGTVPGPFVRVRVGDTVEVHLKNHPESWHMHNIDFHAATGPGGGAEATSAAPGEEKAFRFKALNPGLYVYHCAVPPVAMHVANGMYGLILVEPEDGLPPVDREFYVMQGEIYTTEAFGTAGLLTEDYAKLLDERPEFFVLNGHVGALTEHFPLKASVGETIRIFFGVGGPNFTSSFHVIGEIFDRVYVNGSVTSTPLTDVQTVVVPAGGAVVTEMKLEVPGRYVLVDHSLSRVERGLAGWLDVEGEENPEIFAPIA
PDOC01000011.1_32	PDOC01000011.1	Massilia eurypsychrophila JCM 30074	Proteobacteria	MKRTMISQALMALVMGTAALAPAMAQHGTAHGAAAAPAAGSAVQYRPDVTFTLRTDIADGKLVFISESGATKGTANPTLNVAEGAIVQINLVNGDGATHDVSVPDFNAKSNQINAKGSSTSIVFKADKKGVFTYICTLPGHVAAGMIGKIIVGGAVAAPVAKGADISQSPYAVGTPVGARGPKKLTVNLETTEIAGQLADGTTYRYWTFNNKVPGPFLRVRVGDTVEVNMANAKDSHMIHSVDFHAVTGPGGGAAVTQAAPGSTKSFTFKALNPGLYVYHCATPMVAQHISNGMYGMILVEPEGGLAKVDREFYVMQGEIYTAQRHGTQGEAEFSLEKLLNEQPEHLMFNGSHDALTKTHRMEAKVGETVRIFFGVGGPNLTSSFHVIGEVFDRVYSQA…
CP024923.1_3520	CP024923.1	Sphingomonas sp. Cra20	Proteobacteria	MLSKNLLLATVATVFALTIPVSAVAQQDAHPHAVATTGAKSGDIVRAPDDLPAAVTRRNPETVRVHLDTVEVSGKLDDGASYHYWTFNGKVPGPFVRVRVGDTVEVTLKNAADSVMMHNVDFHAVTGPGGGAVATLANPGESKGFTFKALNPGLYVYHCATPMVAQHIANGMYGLILVEPAEGMAKVDREFYVMQGEVYTEQAFGTKGELTESIDKLLAETPEYYVFNGAADALVKQPLKAKVGETVRIYFGVGGPNKTSSFHVIGEVFDKAYPLASITSAPMTDVQTITVPPGGAGVTEFKVEVPGRFVLVDHALSRMERGLKGLLVVEGPENATIFKAHQPADPAAASGH
PEKV01000012.1_324	PEKV01000012.1	Ferrovibrio sp. EaCA-1	Proteobacteria	MRGMLKTLTATASGLALAVALGFSLPAMADNADHGHGAPAGVAGVNPIVRSPTDLPRPLVRRGAQRVKVNLETIEVTGQLDDGTTYQYWTFNGKVPGPFVRVRVGDTVEVAMKNADDSVMMHNVDFHAVTGPGGGGMATEAAPGETKGFTFKALSPGLYVYHCATPVVAQHIASGMYGMILVEPEEGLPKVDREFYVMQGEIYTEEPFGTKGELNHSHDKLMNERPEYFVFNGAVGALSNANALQAKTGETIRIFFGVGGPNFTSSFHVIGEIFDKIYPMGSVTSGTVKNVQTVSVPPGGAMFADFKLEVPGTYVLVDHALSRVNRGLAGFLNVTGPENPKVFSEGLPERTSALPIN
CP025000.1_17	CP025000.1	Idiomarina sp. X4	Proteobacteria	MKSLSLSVISASILAAAASVSAPVAFADTELKHDSEYVIDGKVYGLPEAKVYREDYTGPAVVGDYLTQVPNLAKLDYKGNKTHDVRMDVFSQKVEVAPGVSYSAWTFGGSVPGPVLHVREGDRVIFKMKNRSDEEVTITKPVKNGSPFFQQLQANTYQNNQPVINPMPHSMDFHSGTVAAEDKWRTISPGETIEFEWIANYAGTYMYHCGTSSVLMHTAMGQYGAVVVSPKDGYPTDADKEYVLVQSEHYLEEVGDGEFIYNHDAALNRQPSHVTFNGHVGALSDSPLRADEGDRVRLHVLNAGPSGTSSFHVIGAIFDRVWYEGDPRNDWYGMQTVLLGASNSATIEFVVPEEGIYKLVDHEFADAELGAAGALIAGPRKDK
PISP01000001.1_597	PISP01000001.1	Rhodohalobacter barkolensis 15182	Balneolaeota	MNLQAQSQEYTIDGLTFGMPEAEVYTEDYDGPPVVGEYVTMLPHLKPLDYEGNKHHEIRLDTFTQEIEVADGVRFRAWTFGGMVPGPVIHVKEGDKITFTMKNRSDEMVTITKPGLEGSDYLKQISENDYMGAEPSIMPMPHSMDFHSGTVAKDDKWRTIAPGETISFDWYANYAGTYIYHCGTPSVLMHTAMGQHGVVVVSPKDGYETDDRVDEEYVVVQSEYYLKKGAGDLYQYDFEGAQTKQPSHVVFNGHQTILHDQPLTANEGERVRIHFSNNGPSLTSSFHVIGAIFDRVWLEGHPYNEMRGMQTVLLGASGSATVEFIVPEEGKYTLIDHEFADAEKGATGTLKAGPRQ
PDNV01000003.1_290	PDNV01000003.1	Pusillimonas sp. JR1/69-2-13	Proteobacteria	MKLFFAFIAFALSVGWAAPSAAAEVNPARGNVTYTPDVTFTFRTSIADGKLVFIGDAGAISGQINPDLKVPENAVVQINVINDDGAIHDIAVPEFGAKSDQLVGKGASTAIVFRATKSGTFEYLCTLPGHKAAGMFGKLIVGDPQAAVVSTALDVSQNPTSVGEPVGARAPMKVTLDLETTEVEGQLTTGSTYKYWTFNNKVPGPFVRVRVGDTITVNLTNSKEATHIHSVDFHAVTGPGGGAAVTQVAPGQTKSFTFKAMHPGLFVYHCATPMVAQHITNGMYGMILVEPEGGLSKVDREFYVMQGELYTAQKHGSQGLQEFSLEKLLDENPEHLMFNGSMHALSDKYKLQATVGETVRIFFGVGGPNLTSSFHVIGEVFDKVYDQASLTSPPLTDVQ…
PNHL01000006.1_42	PNHL01000006.1	Brachybacterium sp. UMB0905	Actinobacteria	MPDFASLDRSSPRPAAPAPPERTGRRSWHRRASRPVSVWMVLLVLVVLIHPWLPQSRWLIVHMVTLGLVTTSILVWGQHFTEALLKTRLGPESRPQQVWRIRLLTIGVLATIAGMLPTWPWLVAAGALAVAAALVWYALSLGSQLRAALAPRFAVVVRTYQGAALLLPVGAVLGAVMAFSPGEPWQGRLLLAHQVINVLGFVGITVAGTLLTLWPTVLRTRLDPAQATRAARGLFGMGAGVLLGVFGALLGSGLLGGIAMLLYLASWLWVGALLVRLAVQSARQGHRVPVPLFPVLSIGAGIMWFTLALVGLAMMWLISAEGLLGASLLAVDVQRLTAPFVAGFVLQVLLGAMSHLLPVTMGGGPRATGAGLTELSRGAIWRVVTYNLALAVFVLTTLG…
PNYA01000036.1_21	PNYA01000036.1	Burkholderia dabaoshanensis GIMN1.004	Proteobacteria	MCKFRVTAPIYLAVALLAAGGASIGFAANASPDSTQAVQRAATGNVRHFVMRTNIADGRLVYEDEHGNVDPDLKVRLGDTVEISIASKEGAEHDITFPDLKVESKRFSGATGATTLQFVASRAGEFHYFCSVPGHREAGMEGKLIVTGAPASPIAAHRDASSGMGGVEPAAAAGGMDGHAMPMPAVYAPAEAAAQPADPNAVSVAGDPAAVPPPVGARAPETIKYRIETDEVTGKLDNGTSFTYWTFDKRVPGPMLRARVGDTVELTLANAATSKMTHSIDLHAVTGAMGGGADTQVAPGQQKTVTFKALHPGLYVYHCATPLVPEHIAAGMYGMILIEPAGGLPKVDKEYYVMQGELYTSQPFGAHVHQQVDMAKLSAERPEYYVFNGAVGSLTKTHE…
NBSQ01000001.1_1614	NBSQ01000001.1	Burkholderia thailandensis FDAARGOS_243	Proteobacteria	MTDAVDPSPLARRAKALLLASLSGALVLSACQSRSPAERYEISRMNFNPGPAHVTQERHTGPFASGSALSFDAALKPLARSRNKTIRLDTTHTVIRIAPGVAFAAWTFGNQVPGPTVHVRVGDRVHFSMTNRSDEPAPGALQLSAPMMHSMDFHAAMVAPTDKYQSIAPGQTMSFEFTPNYPGVFMYHCGTPMVLEHIASGMYGVVVVEPRDGYPTKADREYVIVQSEFYTKPDPQHRSAGAVPLYVLDGDRLRRKAPTYTVFNGRYNGMVAQPLIAKPGERVRLYVLNAGPSDTSSFHVVGAIFDRVWLDGNPDNQLRGMQTVLLGSSSSAIVEFIVPEAGSYVMVDHQFANASQGAVGVIDAGAHEESAIEHHNIPASATPTDPEAVQGKLSFESKC…
PQBS01000035.1_154	PQBS01000035.1	Gracilimonas amylolytica LA399	Balneolaeota	MKSAITKFTLLTALLMFGMTSFLSAQTEEYKIDGMTFGMPEAKVYTEDYNGSPVVGEYITQAPNLAPLDYEGNKHHEVRLDIIVQEVEVASGVRYQAWTFGGSVPGPVIHVREGDRITFTMKNRSDEMVEINEPMSQMRVNGKRAMGPSDLSAISNDGDWTSTSPFMKQLRENNFQKNKAGIMPMPHSMDFHAGTVAKDDKWRTVGPGETITFDWVANYPGTYIYHCGTPSVLMHTAMGQHGVVVVSPKDGYTEDYEVDREYVIVQSEYYLTKGDGDLYQFDFDAAYNNDPSHVVFNGHQTILHDQPLKANAGERVRFHFSNNGPSGTSSFHVIGGIFDRVWLEGHPANEMRGMQTVLIGASGSATLDMIVPEEGKYILIDHEFVDAEKGATGTLKAGP…
CP027188.1_664	CP027188.1	Idiomarina sp. OT37-5b	Proteobacteria	MKTIALSALTAALLAAVVPASYANDSKPTLVHDSEYVIDGRVYGLPEAKVYREDYNGPAVVGDYLTAVPHLAKLDYVGNKTHDVRVDVFSQQVEVAPGVSYSAWTFGGTVPGPVLHVREGDRVVFKMKNRSDKEVVITEPVKDGAPFFSQLQANLYQNNKPVVNPMPHSMDFHSGTVAAEDKWRTISPGETIEFEWIANYPGTYMYHCGTSSVLMHTAMGQYGAVVVSPKDGYPTDDDVDHEYVLVQSEHYLEEMNGQYIYNHSAALARDPSHVTFNGHVGALSDTPLRANEGDRVRLHVLNAGPSGTSSFHVIGAIFDRVWYEGDPRNEWYGMQTVLLGASNSATMDFIVPEEGVYKLVDHEFADAERGAAGALIAGPRKD
PCPT01000002.1_587	PCPT01000002.1	Arthrobacter sp. MYb227 MYb227_2	Actinobacteria	MRDLPVAIWLMVLVLTTLIHRELPAPRWLMIHLMLLGAISHAILVWSQYFAFALLRTQGSPRDRITQNYRLLLLNIGTLGVFSGVLGNLWLVTATGAALIAAAAIWHGISLFQRMRQALPSRFGATVKYYIFAAAFLPVGALLGAILAGGSAIPGYQQTTLSHAMLNLLGWVGLTVAGTLVTLWPTMLRTKIADHAARNSQQALPILAGSAVIAALGAGFNMLPVAVLGLVGYVVGLGIMAGSFIQVARNKPPKTFSTLSVLAAVGWWIGCLIAMVIMLVSTGEMNVAYSGFRSVVPYVVAGFAAQILLGALSYLIPVVLGGGPRPVRAATTVFDKGAVLRVVTANLALLACVLPVPSLVRVICSVLYLIAMSSFLILLFAAMRAHKLAKREIAAAPAP…
PVNG01000017.1_103	PVNG01000017.1	Nonomuraea fuscirosea CGMCC 4.7104	Actinobacteria	MGPVDIRIERGKPPLDAPPAPPRRPRASWHLRANAIVVGWLALTVVVALAGDVLPAPRWLLIHVFLLGAVSTAILIWSEHFTVALLRVRTPPQRGSLARLGVLNAATVAVLAGVSAGPWQVAAAGAALVAGVVLWHAAVLVRLVRQALPGRFGHVIGWYVSAAGALAAGGVLGGLLAAHVWHGAVHERLHAAHAEVNVFGWVGLTVLGTLFTLWPTVLRTRMSDATRRASRVGLRLAAPGLAVAVAGLLADWRWVALAGLAAYAAGGLAVLAPLADALRRKRPHTGASWMLGAAIVWFEVALIADLVVVATRPAAEVAAALEPLLPLVLVGFVAQVLLGSLLHLLPAVLGGGPARFKRNAALLERRWPVRLAALNLGVPLLALPVPRPMTLLGWALVLG…
CP027666.1_1435	CP027666.1	Ottowia oryzae KADR8-3	Proteobacteria	MKTAHPRLAPLAAAACALMFALGASMPAHAQHTGHAAAAPAGTASAAPAPAPAANAAVKKVVLHTNIVDGKMVYVDDKGQVNPTIDARVGDTIEVQVDSGEGAEHDFVIDELKVKTPRFSAGTGKAKVRFTVTTPGEFTYYCSVPGHRQIGMAGTLRVAGAAAASAAAAPSNASTDAALALYTPAPAPLRGPDPTAVSVSADPASVPPAIGARAPQTQKVRMETVELAGKLDDGTTFTYWTFNRQVPGPMLRARVGDTVELTLANSKDSKAIHSIDLHAVTGGHGGGEHTQVAPGQEKTITFKALNPGLFVYHCATPLVPQHIAAGMYGMILVEPEAGLPKVDREYYVMQGDMYTQRPNGAKGHQEPDLDKMSNELPDYYVFNGAVGALTKTHKLQAKV…
CP027669.1_3395	CP027669.1	Simplicispira sp. SC1-8	Proteobacteria	MNKLSGDHAVTSTWPAVAGTALRIAFGVIWAVSAALTWTTDFANHYVGYLHNAATGQPAWAAWWFQLWIEVVTPNAGLFVWGTRLAETALALALLLGFARKITYLVGILFSLLIWSTAEGFSGPYSVGANNIGAAISYVLIFAALIVINLRAGPSPYSLDYLIESRWPGWRKFSEWNADVPLDQVPRLSWRVQGPALAGVLLLVALLLAGLHSALNVRSASPDSAAAAVSPLSLASNKPIAEARDARLPPLTPGDSVEIRINSSDDTVEIASGVQYQAWTFGKTVPGPVIHVRQGQTVNVVLTNSGTMQHSIDFHSAITPPNLHYADIMPGESISFSFVAKVPGAFLYHCGTPPVLLHIGNGMYGAIIVDPAEPLPPAAESYVLVQGEWYTQQVSGTLM…
PZZR01000004.1_170	PZZR01000004.1	Nitrosospira sp. Nsp22 Ga0181056_104	Proteobacteria	MRALIFLLATVCISSFGSLSFAAEHNHGDDAVTYTPDVTFTLRTDIADGKLVFIGETDAIASKINPDLKVPEGAVVQINLINGDGAVHDIAIPEFSAKSGNITAKGAATTIVFRATRTGKFEYLCTLPGHKAAGMFGQLIVGTPEKQAKSNAIDVAQDPHAVGEPVGNRGPKHVMLDLESTEIEGRLSDGSTYQYWTFNNKVPGPFVRIRIGDTVTVKLRNAKDSAHIHSIDFHAVTGPGGGAAVTQVAPGQHKSFTFKALHPGLFVYHCATPMVAQHIANGMYGMILVEPEGGMPAVDREFYVMQGELYTAQRHGAPGLHEFSLEKLLAENPGHLMFNGTMDALTKTYQMKANVGENVRIYFGVGGPNLTSSFHVIGEVFDKVYDHASLTSPRLTDVQ…
PYWB01000017.1_31	PYWB01000017.1	Devosia submarina JCM 18935	Proteobacteria	MTDKKDDPTPKPEEGINLSRRSMLAGSAGLTFVGALGGQALAQDGGHAAHQQATHMSHGTTSLSGRLYQVNPGMPEHNDIAHDPADIPPPITRRESQTVRVDLETIELEAHLDANSTFRFWTFNGRVPGPFIRVRVGDTVECYFKNAEDSWMAHNVDFHGTTGPGGGAVLTTAMPGEEYAFRFKALNPGLYVYHCAVPPVAMHIANGMYGMILVEPEEGLPPVDREFYVMQGEIYTEEPFGSAGLLTESYDKLLDERPEYFVFNGHVGALTEHYPLKANVGETVRIYFGVGGPNFTSSFHVIGEIFDHVYPFAALTSPPLTDVQTITVPPGGAAVVEFKCEVPGRYVLVDHALSRAERGLAGYLIVEGEEQPDIFGPIGEPPDPAMSGH
CP029049.1_1548	CP029049.1	Miniimonas sp. S16	Actinobacteria	MNRRSLYVPANALVLAWFVGAAAVALGHRFVPVAGWLMVHLLLLGGVSTAILLWSQHFAETLTRRPAPGGARVLWARLLGWSAGALVVTAGMVASSTRLVVAGAVVLAAVAVAHLVVLALQRRGSGRMLGNRLEHLVRYYLAATAFLPLGVALGVVLARVDVSPEVAGRLYVAHVAATLLGWVGLTVAGTIVLLWPTALRTRLSPAAETGGRHALVVLAVGILLVLAGPALGWRPLVLVGSVVVAAGLARIGWHVVEQGRAAARTHGSGSFAAWSLAASCGWFLASVLAFGVTVIAAPGWTAVPDRLTWLVAPFAVGFVAQVMLGSMSYLVPVVLGGGPGAARWSNAAMDRAGMARWTVLNLALGVFLLPAPSWVRVAASMVGLVPLLVFLVLALRTIA…
PQAI01000267.1_3	PQAI01000267.1	Betaproteobacteria bacterium FeB_7	Proteobacteria	MPELVSARIRLAAALLAALPSICAAQLAPARDPYDPAGMDLAPKPARVMSERHKGPFAEGASLSFGAALKPLDPAPVKEVRLDTTHKIIEIAPGVKFGAWTFGDQVPGPTVRARVGDRIRFSMTNRSDEPVPGVRLTAAPMMHSMDFHAAMVSPQDKYRSVAPGQTIEFEFTLNYPGVFMYHCGTPMILEHIASGMYGAVVVEPREGYPTKVDREYVVIQSEFYVKPDPGKRKVGKAPLYVLDSDRLRDSRPTYTVFNGVHNGMVKNPLVAKPGERVRLFVMNVGPSKTSSFHVVGTIFDRVWFEGNPDNQFRGMQTVLLGSSNSAIVEFVIPEKGAYVMVDHHFANASQGAIGIIEAGGKGEEQEIEHHNIAASGTPDDPEAVQGKLAFESKCLACHS…
BEWT01000012.1_214	BEWT01000012.1	Desulfurococcaceae archaeon AG1 DNA	Crenarchaeota	MIYRNGLGFIALLASLIVLSIASSTIEAFRSDYKPGYELPPTSFVPPGTEPNKRFVIELYRTKVVIGDGIVLDTFTINGTVPGPTIVVEEGDIVELIVVNKDDVAHGLSVHAIYRATSPFIGNVAPGATKRIIFNASYPGVYMYHCAPGGQGIFVHTMSGQYGMIVVKPKIYKYKLEEILGREPDIEIYLIQHEIYGSGADFVTAKPLYVLFNGYIARYLNNPIMARPGDYVRIYFLNVGPNLVSTFHLVGIVWDFAYYQGHPLNIIYGGQTVLAGPSDSWVVEFRVPEEGPYAIVTHVFNQPVRGAIGLLKASKDANRTSIVDAQGPKLPIPEKPVRIIDPFGLGSPEIDTPVYGEGTVYVRIIGNSYYPKRLVIPEGTTVVWINEDIISLPGAGGEL…
NNSL01000011.1_2	NNSL01000011.1	Balneolaceae bacterium SMO_bin1 contig01734	Balneolaeota	MNIPKLSFHLILGLLILGFANLAHAQTDEYTLDGMTFGMPEAEVFTEDYDGPPVVGEHLTLLPNLSPLNYEGNKTHDVRIDILAMDIEVADGVRYRAWTFGGTVPGPVLHVKEGDRITFTMKNRSNEEVTITQPTKEGSPFMQQVAENNYMKAEKASMPMPHSMDFHAGTVAKDDKWRTIAPGQSIKFDWVANYAGTYIYHCGTPSVLMHTAMGQHGVVVVSPKDGYPTDEKVDREYVIVQSEYYLQKGSGDLYEYDFQAAQNRNPSHVVFNGHQTVLHDQPLKANAGERVRLHVSNNGPSGTSSFHVIGGIFDRVWLEGHPFNEMRGMQTVLLGASSSATIDMIVPEEGKYILIDHEFADAEKGATGTLKAGPRK
PKUV01000155.1_5	PKUV01000155.1	Acidobacteriaceae bacterium palsa_296	Acidobacteria	MGIRTHYEISFMAAIVGLLLILVMVTGAEPLAAQTAVHAKLAAKAESKTADIVRDPADVPPPVANRTPTVVHVTLTAEEVLGQLDPSIGTTYRYWTFDGKVPGPMIRVRQGDTVEVTLRNDTSSHMVHSVDFHAALGPGGGAAFSQAVPGQSKIFTFQATTPGLFVYHCGTPMVAEHIANGMYGLILVEPEGGLPHVDHEYYIMQGEIYTTTPKGKTGLQQFSDAKLMQEDPEYFVFNGAVDALTKEHPLHANVGETVRVFFGDAGPNATSSLHVVGEIFTRDYTLGSLTSPPLTGVQTVSVPPGGAAVLELTASVPGQFTMMDHAMARMAKGLMATLEVTGTENAALMHAGPAPSDPSVKESAAWVTGMTRADTAAGEGQSGIDPTSAVDLLPSPSNG…
PKUV01000001.1_19	PKUV01000001.1	Acidobacteriaceae bacterium palsa_296	Acidobacteria	MKAILSVLLFLFMVTGAEPLPAQSTANRRTGAKTTASTVDIVRDPTDVPSPIANRVPTVVHVTLAAEEVVGQLDPSVGTAYPYWTFDGKVPGPMIRVREGDTIEVTLHNDAGSHMVHSVDFHAALGPGGGAAFSQAIPGQSKSFTFQATTPGLFVYHCGTPMIAEHIANGMYGLILVEPAGGLPHVDHEFYVVQGEIYTTAPKGKAGVQQFSDANLMQEHPEYFVFNGAVDALTKKHPMRANVGETVRVFFGDAGPNDTSSLHVVGEIFTRDFELGSLTSPALTGVQTASVPPGAAAILEFTTSTPGQFTMMDHAMARMAKGLMAVFDVSGPQNAALMHAGPAPSDSSVKESAAWVTGMTHANTAGGGGPGGIDAASAGDPSSGPTNEREEAIQNSMRG…
PKXU01000007.1_9	PKXU01000007.1	Acidobacteriaceae bacterium palsa_277	Acidobacteria	MMMDQYRRAGTKEQERRSAVTEVIATVGDASYDFGGSPSGGYMTTRTHYRFLDVQVFLNLLLIVFLIAGTNGAVAETSTHAGHVNGTAKPVDVVRDPTDVPPAVGDRKPTVVHVTLAAEEVVGTLDPSAGTTYRYWTFNGKVPGPMIRVRQGDTVEVTLRNDASSHMAHSVDFHAALGPGGGAAFTQTIPGQSKTFTFQATTPGLFVYHCGTPMIAEHIANGMYGLILVEPEGGLPPADREYYVMQGEIYTTAAKGKTGMQQFSDAKLMDESPEYFVFNGAVDALTKTHPMQAKVGETVRVFFGDAGPNDTSSLHVVGEIFTRDYLLGSLTSPPLTSIQTASVPPGAAAILEFKASIPGQFPMMDHAMARMAKGLMATFQISGAENATLMHPGPVVDSI…
PLEG01000198.1_5	PLEG01000198.1	Gemmatimonadetes bacterium palsa_1236	Gemmatimonadetes	MPDNRPSAPLPSDLMSRPTSRRAFLSRATALGIAIPGIGAAFEACAKPEPMAGGAAGQSSATGATHPHLPNPDSRLDSALKHGKHPSSETPGSAEGAAKLPFHRYDPVLPPLSPGRVKQIHMTVREVPVRILPDTVVAAWTFDGDIPGPIVHVRQGDTVEFTLTNHGTLPHSMDFHAAQINPKTAFRSVAPGGSVSYTFSPKYAGAFLYHCGTSPVLMHLGSGMFGAIIVDPPTPLAPAKEFVLVQSEFYLNEAKNGVAAFDYNRMLSSEPDLTAFNGRPSQYSNAPIHVKRGDRVRFYVVVAGPTQSCGFHVVGEQFDTVYLGSPPGNAIHGVQTFSVTAGGGMIFELVADVPGEFVFVNHSFGHGQKGAIGTLVVDE
PLMM01000063.1_2	PLMM01000063.1	Gemmatimonadetes bacterium fen_1250	Gemmatimonadetes	MSSHRPPLLSDLLAEASEESVAARSLSGNRRQFLAKASRLGLLLPVAGAALEACYKDEKASTVSKPTAQGDSASTAAIAPSHQNPDSRADTALHTAHTPSSATGPALAGASSAAFHRYDPALPPLGSSRTLTLHWKAKEAPIKISASTVVAGWTFEGDIPGPIVHCRVGDTIDFTLTVEGAIPHSMDFHAAQIDPKTAFRSAAPGQSVSYTFRPKYPGAFLYHCGSAPVLMHLGSGMFGAIIVDPVEPLAAAKEFVLVQNEYYLAAAANGVQASDYNKMLAMNPDMVCFNGRPNQYIDAPIRVKRGDRVRFFVVSAGPSHPCNFHIVGEQFDTVYLGAPPTSAIHGVQTFSVAPGGGMIFELVADVAGAFPFVNHGFGHGQKGAIGVMLVE
QGGB01000002.1_379	QGGB01000002.1	Gracilimonas sp. 8A47	Balneolaeota	MKRFMNYLAVMLFIATGLTTVQAQTQEYTIDGMIFGMPEATVFTDDYDGPPVVGDYVTMLPKLAKLDYEGNRHHQVRLDTFVQEIEVAEGVRYRAWTFGGMVPGPVIHVREGDRITFTMKNRSDEMVQINEPVSELLMNGENTGGPSGLDISYEVNEEEFASPYLKQIRENNYMNTQPSIMPMPHSMDFHSGTVAKDDKWRTIAPGETIQFDWVANYPGTYIYHCGTPSVLMHTAMGQHGVVVVSPKEGYETDDRIDHEYVVVQSEYYLKKGAGDIYQYDFEAAQNINPSHVVFNGHQTILHDQPLKANAGERVRIHFSNNGPSQTSSFHVIGAIFDRVWMEGHPDNEMKGMQTVLLGASNSATVEFIVPEEGKYILIDHEFADAEKGATGTLSAGPRQ
PLXP01000050.1_39	PLXP01000050.1	Acidobacteriaceae bacterium palsa_355	Acidobacteria	MDTGTYRRLSMLVLAFGVSWLAGLMGSGPVPAFAQSHPAHSGNTAHTIKAADIVRDPSDLPPPIGDRAPAVVKVTLTSKELVGALDPASGTTYRYWTFNGKVPAPFIRVRQGDTIEVTLVNSKDSTMVHSLDFHAAIGTGGGAALTQVPPGQSKTFTFVATTPGLFVYHCGSPMIAQHIANGMYGLILVEPPGGLPHVDHEYYLMQGEIYTTAPKGKSGLQQFSAVNLMAETPQYYVFNGAVDAITKEYPLQANEGETVRIYFGNAGPNATASEHMVGEIFTRFYQLGSLLSPPLAGIQTATVPPGGAAIFEVKASNAGQFTLMDHAISRMEKGNMAILQVKGQENTALMHAGPASPSNGEQEISGVTASDVDEVDHIKPSSAALSVPESAMNMPGMND…
PMAE01000034.1_8	PMAE01000034.1	Gemmatimonadetes bacterium palsa_1248	Gemmatimonadetes	MPTPTPRLSDIVDQSTSRRAFLTRASVLVASLPMAEAAVTGCTNPTPVARAPGGPQDQTATATTPSENPDSRLDSSLKSGQPSASSATPGAVNAPPTVPFHWYDPALPPLTSERTKQIHMTVREVPIRVTADTIVAGWTFDGSIPGPMLHVRRGDTVEFTLTNQGSIPHSMDFHASQLDPKTAFQSVPPGHSVSYTFRPRYAGVFLYHCGTAPVLMHIGSGMFGAMVVDPPTPLPPAREFVLVQNEYYLAAAANGVSQFDYIKMLATVPDYVAFNGGPSQYQSKPLRVRRGERVRFYVVAAGPNHPCSFHIVGKQFDTVYLGAPPGNSIQGVQTFSVAAGGGMIFEFIADIPGEFPFVNHAFGHGQKGAIGILVVE
PLYS01000373.1_4	PLYS01000373.1	Betaproteobacteria bacterium palsa_1004	Proteobacteria	MRIRTSLFASSLLLAACGPNPSGGPDRYDISKMDLKPLPAQVSNERHTGTFAAGSSLSTTATLKPLDPAPVKEVRLDTTHKIIEIAPGVKFSAWTFGDQVPGPTVRARVGDKIRFSMTNRSDEPVPGVQLTAAPMMHSMDFHAAMVSPQDKYRSVAPGQTITFEFTLNYPGVFMYHCGTPMILEHIASGMYGAVVVEPREGYPTKVDREYVVIQSEFYTKPDPAKRKVDGAPLYVLDGDRLRAAQPTYTVFNGVHNGMVRQPLAAKAGERLRLFVLNVGPSKTSSFHIVGTIFDRVWFEGNPDNQFRGMQTVLLGSSNSAIVEFMIPENGSYIMVDHHFANASQGAIGLISTSAKSDEKDIEHHNIEATATPSDPEEVKGKLDFESKCLACHTIGQGKK…
PMSN01000022.1_21	PMSN01000022.1	Spartobacteria bacterium palsa_1379	Verrucomicrobia	MQATANQINARSSESAAARLIVAAAAVRAAFGILMAIDAWLKWQPAFAAHYVGYLQNASNAQPHYLQPWFHLWLRLVVAHTGFLVTATRLIETAVATGLLLGLGRRITYMAGALFSLLIWSTAGGFGGPYTSGATNVGPALVYALIFIAAALFEHLLGSNPYSLDYYIERCYPKWASLVEWAPTRTPQPRPALDWDYQLGAIGAIFVVLVFALCTLGSAMMGSPPTPQNAAAAVAPLSIASRAPLANVSPPVLPPLINNGNTAAVTMTASDATIQIASGVQYQAWTFNGTVPGPILHVRQGQTLNVTLVNNGTMQHSIDFHAAQVAPDVAYRSINPGEKLEFSFVAATPGAFIYHCGTPPVLQHMANGMYGAIIVDPAEPLPPADVSYVLVESEWYTAQ…
PNAS01000013.1_216	PNAS01000013.1	Spartobacteria bacterium palsa_1395	Verrucomicrobia	MDSESANETRTLAWLIVAAASVRAAFGIVMAVDAYLKWQPAFAVHYVGYLQNAAKAQPLWLALWFNFWLRIVIRNTDFFIFATRLIETAIAIGLLLGLARRFTYIIGAFFSLLIWSTAEGFGGPYTAGATNLGPALMYALVFIAAALFERLLGSTPYSLDYYIGRRFPKWGSLVEWAPKRLWQRSSPTLDLDHQLAAIGAIVVALVFALATLGSATSASPPTPENAAAAVSPLSIASTAPVAHAAPAMLPPLIGTGDTVAVTLAATDTTVEIASGVQYLAWTFGDTVPGPVLHVRQGQTVNVTFVNNGTMTHSIDLHAAQVAPNVAYRSVNPREKVEFSFVAQVSGAFIYHCGTYPVLQHIANGMYGAIIVDPAQPLPAADASYVLVQSEWYTQQVSGT…
PNAA01000036.1_80	PNAA01000036.1	Spartobacteria bacterium palsa_1392	Verrucomicrobia	METVPNQTEPKSNAETASTAWLIVAAAALRTAFGVFMAIDAWLKWQPGFAAHYVGYLQNAANAQPRWLEAWFHMWLRLVTMHAGFFITTTRLIETAIAIGLLLGLARRITYFAGALFSLLIWSTAEGFGGPYTSGATNVGPALVYALVFVAAALFEHLLGRNPYSLDYYLGRRFPKWASLVEWAPKRSAQPPPALGWDQQLGVIGGIIVILVFALATLGSARTSLPPTPQNAAAAVSPLSIVSGAPVAHPYSPVLPPLIGNGNAVSVSLESSDVTIEIASGVQYQAWTFNGTVPGPILHVREGQTVNITFVNHGTMQHSIDLHAAQVAPNVAYRSVNPGQKVEFSFVAQVPGAFIYHCGTPPVLQHIANGMYGAIIVDPIEPLPPADVSYVLVQSEWYT…
QHBN01000002.1_5	QHBN01000002.1	Thaumarchaeota archaeon RRmetagenome_bin19	Thaumarchaeota	MRNSSTVLTTAVSAFILVSGLMLLPAVSRGFAMSMTTAPATSMQSMQAAGLNFAMDSGGFTQVSMQTAQNMMQKGDPIHKVSLVAYETNLTLPQGNVIHAMTFNGTVPAPTIRVTQGDLINVTLINYPKNKLSHSLDNHASIISAVPNYGPVMPGQERSYAFIATQPGFFKYHCEGVAVLTMDQHVFSGMVGGVIVDPAKGYTGYKYSTYDNKGTKINQTVSPNAKEVQFIFSEWYLTKDGNYNATAMFNHDPTFVWMNGIPFGYDPVITKTKGAMPLHFKQGDHVRFFLLNEGDVMVNFHIVGGQLDRVISGSVVQGLGKQTYLLGGSNDAIIDVVFNQPGAFAPVNHDYASLFKGQAGIIVVDGPDGQPGKTLGLKDYNNPSNAIPPMGKNSLPVLT…
QHBN01000004.1_21	QHBN01000004.1	Thaumarchaeota archaeon RRmetagenome_bin19	Thaumarchaeota	MFLIVDSILRLMNKEVLAGIVASVLVAGLIFTPLLVGQSHVAQAQAATSGKTKKVLLIANEKVVQVAPDDPLHPGGIKYNAMVFNGTVPGPVISLTQGDNVQITLRNDGKVIHSLDFHMGYGASQANSGPIQPGKSFTWTINNPAPGAWFYHCSADALNGIWEHISNGMYGGTVVHPLGETPAKEFYMVFGQLFNTADQGLFNGTKGKVGSFDLKKFIADQPDLMLTNGMAFKYTPSVGKIVKIPLNNNATVFKVKPGELTRWYIFNAGPNDGVSFHFIGGYQSAKYGYANGTQRLLTQDQNDQVNWIPVSGGQVIESTFPLPGVYVGVDHNMNHVLKGAAFAVLAVNNSTAGDQPPGTWVPPKASSFVSGEQQPAAMKMMSSPAAGAKATK
QHBN01000112.1_5	QHBN01000112.1	Thaumarchaeota archaeon RRmetagenome_bin19	Thaumarchaeota	MESSFKLGATTTTAAFILVTGLMLFPAANRGFAISGMNLTPLGSHLIPASDSNAQTKGLDFVMDSGAFTPVALQAGQSMVKEGAHIHKITLVAYETNLTLPQGNVIRAMTFNGTVPSPTIRVTQGDLINVTLVNNPQNKFGHSLDNHASIISAVPNYGPVMPGQERSYAFIATQPGFFKYHCEGIAVLTMDMHVFSGMAGGVIVDPTTGYTGYKYATYNDNGTKINETVSPNAKEVVYVFSEWYLDKNGNYNQSAMFNHNPTYYTINGVPFGYDPVITKTKGAMPLHFKQGDHVRFFLLNVGDAMVNFHIVGEQLDRVISGQVVQDWGKQTYLLGGSNDVIIDVVFNKAGAFAPVNHDYAALFKGQASIVVVDGPDGQPGKTLGLKDYNNPSNAIPPLG…
QHKZ01000004.1_456	QHKZ01000004.1	Nocardioides daejeonensis MJ31	Actinobacteria	MNLTVGRSPGPTRETGTRGFWPLRDLPGVLWMIAVVVVSALHPLVPAPRWLMIHLFVLGAAGHSILVWSRYFADTLLRLPTTPRAQQTPRLLVFNLGVLSVVLGVPTGWWWLVAAGAAGVAAAVAWHVISLALGLRSRFSSRFSATVHFYIAAGILLLAGVVLGAWIARDPGEPLETRLRMTHIGLNLLGFIGLTVIGTVVTLGPTMLRTRIPDGAERRARLALALMFSGIALVAAAALVDRPEVIVVALLGYAAGVGVVLRDLARAARAKPPTSYPTWSLLAGLLWFVGLLVALAAGIAGALHGGSSDAAAWAALGRPVEWLTPYLAAGFVAQVLLGALSYLVPVVMGGGPAAVRAMNRDLDAGGALRVTVVNTGLLVCVLPVPSVVRVLSSALVLVG…
QJJQ01000019.1_35	QJJQ01000019.1	Pseudogracilibacillus auburnensis DSM 28556	Firmicutes	MANTLPYLKTYGVIKMLNKVNRRLVTGLSLSAVLLLSACASPTQNENVEKVNAEEVKTEVIKPHLGLNQEPIPLKVERVGENEVNVEMTAQITDIEIDKGEMYKAWTFNGEVPGPLVVVEEGDVINFTMKNMDPAIPHSMDFHAVRTSPSKNFTNVEPDETGTFTYPADNPGVFMYHCGTAPILSHIANGMHGVIIVKPKDGYPTDDQIDKEFVMIQNEWYNYNDLEDFTNGSPKHVVFSTKALKEDDRNTNGDTFTLKDEPLLAKEGDRVRIYINNVGPNEVSSFHVVGTMFDYVYEDGNPNNVLEGMQTIMLPASGGAVVEFEVVEEGSYPIVTHQFNHVQKGASAILKVTKDGLDDEKATMSH
QGUR01000104.1_3	QGUR01000104.1	Chloroflexi bacterium ZC4RG36	Chloroflexi	MKAVEYRNGPVTEVYWSIQGMNSSIKSALISLIIVFVTAVALALLPVTVEVTPSTVSADQPGEVEKAVTTSDNLHAAHAMKPVVDVAAEAAPAAETTIREYTLVTIIGQTPAMAFIGSGGEIDGQINPTLTANVGDTVRITVINGDPVLHNLVIDEFGVHTGDLIEKDQTSVVEFVADRPGEFNYYCNIPGHREIGMAGLLKVEGEAPAGEPAAGQPVEVAVQPTALPADPNAVSIVRDPTDLPSPIGDREPMHVQVDLTTEEVVGTLADGTTFNYFTFNGKVPGPMIRVRVGDTVDLRLMNAADSLFPHSIDLHAVTGPGGGAVYTQTLPDGTTSFSFKALAPGLYVYHCATASIPHHISSGMYGLILVEPEGGLPPVDREFYVMQGEIYTKEPYGTK…
QHBM01000134.1_19	QHBM01000134.1	Chthoniobacterales bacterium RRmetagenome_bin20	Verrucomicrobia	MNSTPVSEQRSAAWLLVAAAGLRAAFGVVVAIDAALKWRPGFAAHYVGYLQNAANGQPPWLMPWFNLWLRIVVPNAHFFISATRLIETAIAIGLLLGFARRVTYLVGAAFSLLIWSTAEGFGGPYTAGATNLGPALVYALVFIAAALFDRLLGSTPYSLDYFISRRFPRWGALAEWAPKRIWQQTPPALDWDHQLAAIGAIVVALVFALATLGSATRASPPTPENAAAAVSPLSMVSGAPVAHPAPAMLPPLIGNGDTVAVTLVAGDATVEIASGVQYLAWTFGGSVPGPVLHVRQGQTVNVTFVNNGMMLHSIDFHAAQVAPNVAYRSVNPGEKVQFSFIALVPGAFVYHCGTPPVLQHMGNGMYGAIIVDPAEPLPVADVNYVLVQSEWYTQQVSGT…
QHGY01000019.1_40	QHGY01000019.1	Halomonas sp. KCTC 52281	Proteobacteria	MKFTRSVLARSVALLAVSAALANPAFAANGKVLSPADVTPDVTYTLRTAVQDGQLVFIGDKGRIKDQVNPDLRAPVGAVVQINLINGDGAMHDIALPDFGVDSDDISGQGSATAVAFRVDEAGNFEYLCSIPGHKAAGMVGNLIVGDAEPEEPAEAAQDLSMDPHDVGEPVGDRGPQEVTVNLETTEREGHLADGSSYKYWTFNDTVPGPLVRVRVGDTVHVNMSNAEDSAHIHSVDFHSVTGPGGGAAVTQAAPGETRSFSFKALSPGLYVYHCATPMVAQHISNGMYGMILVEPEGGLSLVDREFYIMQGELYTAERHGSQGLQEFSLDKLLDERPEHLMFNGNMDALTQTHKMEADVGDNVRIFFGVGGPNATSSFHVIGEIFDKVYDQASLTSPP…
CP030032.1_3205	CP030032.1	Bradymonas sediminis FA350	Proteobacteria	MTVYETSIFAPMKRFPKHMIWVAMFLLLAAVGCQDNASSGDPAKSVAPVGAEVEYTLEAYMSGYRGVGGEIEGKINPALKANAGDTVTLKLINKENMAHDIALDGQDVRTETAMKIDEVVEVTFVAKESTDYFCSLPGHRQAGMQGKFIVEGVAPQVAQNAPAVAGGAGSQLFPKTGTPLKPILPVSTDEISLGADTVPAPIGKRAPETVEFVINTSEEIAELEDGTTYEMWTFDGKVPGPMLRVREGDNVVIHLDNAPSSKMVHSIDFHAVTGPGGGAAVLQAPPGERRSMSFKAMKAGLYVYHCATPHIATHLARGMYGMILVEPEEGLPEVDREYYVMQGEYYTTERLGTEGHQIEDANRMLEEMPTYIVFNGRVGALTESRAMKAKVGETVRMYF…
QGMQ01000009.1_126	QGMQ01000009.1	Marinimicrobium sp. SW121 9	Proteobacteria	MSTLLSSVIKASALAAVVGLVGCSQAASTPNGNEFVIDGMVFGLPEAEVFREDYTGPAVVGDTLSALPHLEPLTYSGNRTHEVRIDTFAQEVEVAPGVSFNAWTYGGAVPGPTLHVREGDRVIFTMKNRSDEEVIVTDPMKGGSPFFHQLAANPYQNNQPSISPMPHSMDFHSGTVAADDKWRTIAPGETIRFEWVANYPGVYMYHCGTPSVLMHTAMGQYGAVVVSPRGGFPTDHLVDREYVIVQSEFYLEDTGSGHIYNHQAAMARDPSHVTFNGHVSALVDEPLRAVEGERVRIYFLNAGPSDTSSFHVIGAIFDRVWYEGNVENEWRGMQTVLLGASNSAVMEFIVPEAGVYKLVDHEFADAERGAAGALIAAPRAR
QLTD01000002.1_353	QLTD01000002.1	Nitrosospira multiformis Nl8	Proteobacteria	MQKTFLLLTTVCAMFGSLSAVAAEQGSNRGVTYRPDVTFTLRTDIGEGKLVFIGEADAIAGKINPDLEVSPGAVVQINLINGDGATHDIAIPELGAKSDNITAKGAATSMVFRATRTGTFEYLCTLPGHKAAGMFGRLIVGKLREEAKGYVINVAQDPRSVGEPVGTRASKHLTLDLEATEIEGQFSDKSIYKYWTFNNRVPGPLLRVKVGDTITVNLHNSASSTNIHSIDFHAVTGPGGGAAVTQAAPGERKSFTFKALHPGLFVYHCATPMVAHHIANGMYGMILVEPEGGLPKVDREFYVMQGELYTTHSHNANARGLQEFSLEHLLAENPQHLMFNGTMDALTKMYTMEANTGDNVRIYFGVGGPNLTSSFHIIGEVFDKVYDQASLTSPPLLDV…
QPLJ01000016.1_54	QPLJ01000016.1	Jannaschia sp. 12N15	Proteobacteria	MKDHDNIHDAQLDAHDEKAVGTGGGLSRRSLLSGTAGLAVGGMLTAPAAFAQHAHGSGVPEGHPHYRNSLSERVYRVNPVHPDMADIAENPANVPPPLNRSEPRTVEIELETMEVEAHLDVNSTFRFWTFNGTVPGPMLRVRVGDDVVVKLKNHPDSWYAHNIDFHAVTGPGGGAEVTTVAPGEAATFRFKALNPGLYVYHCAVPPVVLHIANGMYGMILVEPEEGLPEVDREYYVMQGEIYTEEPFGSTGLLTESYENAVEERPQFYVFNGHVGALTEHYPLRANVGETVRIYFGVGGPNKISSFHVIGEIFDRVYLEGSVTSPPIENVQTIKVAPGGSGIVEFECEVPGRYVLVDHALARVEKGLAGYLIVEGEENPEIFASLEEPHPIDE
QQZY01000004.1_122	QQZY01000004.1	Gaiella occulta F2-233	Actinobacteria	MKTLMLGLGALVAAVVILVAAVVASNRALDDDVSPAAAGSGHENTANASATTPKGQSFAGVAPENAKELALAHKPYPAELPPLTPGPVVKVRMVLKDVTIQIAPGVSYQAWGFEGGAPGPIVHARQGQTVEMTLTNDGAIPHSIDFHAARIAPNEAFVDVMPGKSFTFRFKADDPGVFMYHCGTKPVLAHIANGMYGAIVVDPATPLPKADKEYVLVAGEWYLGSDGLDTPAQLDMNKARAMMPDWTAFNGYAHQYVEHPLTADPGDLVRFYVVDAGPSLTTAFHVVGTVFDNVYPNGDMNPAHVLNGVQTVDVPAGGGGVFEVKIDEPGLYPFVSHAFAHVDLGQVGLLEVGKPKEAASQ
QRGZ01000001.1_989	QRGZ01000001.1	Bradymonadaceae bacterium TMQ3	Proteobacteria	MTTHVFDALSPRRLALLATLLLTAIAFSGCILEETDGRTNTPGSMLKQGARKQAPTEQVAFTLEAHITGYKGVGGAIDGTINPELKVKAGSEVTITLINKEAMAHDIGLENAGTKSDAIMKVDETTTFTFVAAASDTYYCTIPGHRQAGMVGKLTVDGSAAAPEMVATANAPTMAHHGGGPPAGFGAALKPAKRVSIDEVGWDASDIPAPLTRTRPEKVEFVIETEEVIAEIEDGTTFELWTYNGKVPGPMLRVMEGDDVVIHLDNHETSLMPHSIDFHAATGPGGGAVYLQVPPGERRSLQFKALKAGIYVYHCATPHIPTHMARGMYGLILVEPPGGLPEVDHEYYVVQGEYYTNARPGTDGHMEEDGERLLDELPTYVLLNGRVGSITGERAMKAE…
QUAB01000044.1_6	QUAB01000044.1	Microbacterium sp. NEAU-LLE C323	Actinobacteria	MPGPRGGDGRSTTGGISPAGPERAKRDDGRSTGSRNRGFQPMRDIPTAVWLLLTIVAAVAHRALPAPGWLMIHLLLVGAVTHAILTWSQYFSWALLRGRPTPTDARTQTIRLILSNAGAALVIAGVLSSIWPITLVGATSLIVAVGWHGASLIRRARRSMPGRFGRTVRYYIVSAALLMVGAAIGAVLARGGDLPNLVLAHALINVLGWIGLTVAGTVVTLWPTVLRTRADAHAADGAARALPWLAAGVSVAALGAALAWLPVLALGLAAYLGGLVVIGISLWRVARSKPPRSFAAMSVGMALIWWAGAVAMLIAGTVIAFADGSGFAAVSALLDGIVPYLAAGFAAQVLLGALSYLVPVVLGGGPTPVRIGTAAFDRGAAWRVTVANAALAVCALPVS…
QMEL01000012.1_41	QMEL01000012.1	Pelagibacterium sp. IMCC34151	Proteobacteria	MRQLTSCQSHIVGYTYIATMRTFFKRMDAMPNSPDKPTSPETPASGQPNLSRRTILAGTAGLGLGAILGAPPALAQNNQRLLVADHEHGGVLSDRIYSVNPVHPDMADIAENPVNIPPPITRTEPTTVEVELETIEVEAHLAHNSSFRFWTFNGTVPGPFIRVRVGDTVNVTLKNAPDSWMMHNVDFHAATGPGGGAEATTAAPGEERSFSFKAVHPGIFVYHCAVPPVALHIANGMYGMILVEPEEGLPPVDREFYVMQGEIYTNEPFGTSGLLTESYDKLLAEQPEYFVLNGHVGALTDHYPMHARVGEKVRIYYGVGGPNFSSSFHVIGEIFDKAYVYGSLVSPPLESVQTVMVPAGGAVAVEITCEVPGRYVLVDHALSRAEKGLAGYLIVEGEE…
NFZW01000011.1_120	NFZW01000011.1	Alkalilimnicola ehrlichii AK93	Proteobacteria	MPRKQLLTALAGVSFALSMAPGAFAAESRLKHEGEFIVDGMIFGLPEARVFEEDYDGPPVVGDYLTALPHLKPLDYEGNRTHHVRLDTFAQEVEVAPGYSFTAWTYGGSVPGPTLHVREGDRVVFTMKNRSDEEVVVTKPIRGGAPYFAQLQQNPYQKNAPAISPVPHSMDFHSGTVAADDKWRTIAPGESIEFEWVANYPGVYMYHCGTPSVLMHTAMGQYGAVVVSPREGFPTDDKVDHEFVIVQSEFYLTEDGDGYRYDHQAALDRNPSHVTFNGHVNALNATPLRAKAGDRVRLYLLNAGPSDTSSFHVIGAIFDRVWYEGNVENEWRGMQTVLLGASNSAVMEFIVPEPGAYKLVDHEFADAERGAVGTLIAEPRN
QUZL01000054.1_33	QUZL01000054.1	Wenzhouxiangella sp. 15181 187	Proteobacteria	MKLFKSPTIATALAFGLISGGLSADDRLVHDGEFMVDGKIFGLPEARVYTEDYSGPPVVGDYLTAVPHLAELDYEGNRTHDVRMDVISQQIEVAPGKSYNAWTFGGSVPGPTLHVREGDRVVFTMKNRSDEPVVITEPVNGGSPFFGQVQANPIQKNQPAVSPMPHSMDFHSGTVAANDKWQTIPPGATIEFEWVANYPGVYMYHCGTPSVLMHTAQGQYGAVVVSPKEGFPTDDQVDHEYVLVQSEFYLTEDEYTEGYRYDHEAAMARDPSQVTFNGHVNALHDAPLRANAGERVRLYVLNAGPSGTSSFHVIGAIFDRVWYEGNVENEWHGMQTVLLGASNGAVMDFIVPEEGSYKLVDHEFADAERGAAGTLVAGPRKQ
CP021331.1_106	CP021331.1	Maritalea myrionectae HL2708#5	Proteobacteria	MSKSRQNNARVQSSTQPYISRRSLLGGTAGLGLGTLLGASPAMAQRAERMRVAEHPGSQSERLYTVNPANPEMADIAENPANVPPPIGHREPQTIKVELETVELEAHLDHRSTFRFWTFNGTVPGPFIRARVGDTLDVTLRNHPDSWMAHNVDFHAATGPGGGAEATTAAPGEEKRFQFKTLNPGVYVYHCAVPPVALHIANGMYGLILIEPEEGLPHVDREFYVMQGEIYTEEPFGTPGTLTESYEKLLNERPEYFVMNGHVGALTEHYPLQAKVGETVRIYYGVGGPNYSSSFHVIGEIFDRAYQAGSLISPPLESVQTVTVPAGGAVAVEFKCEVPGRYVLVDHALSRAERGLAGYLYVEGEENPEIFNAEETE
DPRS01000049.1_119	DPRS01000049.1	Oxalobacteraceae bacterium	Proteobacteria	MHSIMPLINAKAARIAESLIWLAAAILLSIGVSACRNTAEAVRSDGQKAADAYDTRRMVFGGPPAIVDNNRHTGAFAAGDALSMDATLRPLAPGASKTIQLDTTHKIIEIAPGVRFSAWTFGDQVPGPTVRARVGDKIRFSMTNRSDEAVQAPEITAPMMHSMDFHAGMISPQDKYRSIAPGQTITFEFTLNYPGVFMYHCGTPMILEHIASGMYGAVIVEPREGYPTKADREYIVIQSEFYLKPDPGGKKINGQPLYVLDSERLRSKSSTHTVFNGVHNGMVNKPLPAKPGERVRLFVLNVGPSNTSSFHVVGTIFDRVWFDGNPDNQMRGLQTVLLGSSSGAIVEFMIPEAGKYIMVDHHFANASQGAIGLVDAGGAPEGGELEHHNIAATGTPTDP…
PUPD01000156.1_5	PUPD01000156.1	Spirochaetaceae bacterium B1Sed10_113R1	Spirochaetes	MTRRIGKKTIAAVAAAAVLAAAVFAGFQAGVLPGTRAEAATEVQRFELVARSDVLNIGDGVTFEGFTFDGTMPGPQKVVQQGDRVEVILHNEDSVAHGLSLHAINGQTSKYLGNVEPGETARLEFVAEHPGVFMYHCAPGGHGIMAHTMGGQHGMFVVEPNQPFQMEQDLGREPDLKIYIVQHEVYKDGRDFFDGKAQYVMFNGETFRYVRDPIQARPGDYVRFYYLNVGPNLTSTFHAVGGVWDYIYYGGVPENKMRGTQSVVSGPTDSYVIEWQVPEEEGQYTLVTHAFGTQAIKGAVGILEATEGAERDAIVRSEGPNTEPLQNPKRHVAPFGLGSEDLDRSVRYLPGQNPIYVEMVGNSFVPKRLEVPVGSKVTFVNEDVFDMLEGELTGKHDAV…
PWGW01000050.1_9	PWGW01000050.1	Spirochaetaceae bacterium T1Sed10_147	Spirochaetes	MTVNNGQQRLIVRIAVAAVVAVLLTLTACNAAGGGSAEAAGQSVREFNLVARSDVLNVGDRVTFEGFTFNGTMPGPQKVVQQGETVKITVENVDSVAHGLSMHAANAQTSNYLGNIEPGETATLTFEAEYPGVYMYHCAPGGHGIMAHTMGGQFGMFVVEPSQTYQLEQDLGREPDIKIYIVQHEVYKDGRDFFDGNAQYVMFNGETFRYVKDPIPARPGDYIRFYYLNVGPNLTSTFHAVGGIWDYIYYGGNPNNLMQGTQSVVSGPTDSYVIEWQVPGEGPFTLVSHAFGTQAIKGALGIIQSEPDAPRVAEVRSEGLSSSPVEDPKRHVAPFGLGSEDLDKPVRYRPGEEPYIEMVGNSFTPKRIEVAPGTTVTWINEDVFDMLEGELTGKHDAVM…
PWNX01000319.1_8	PWNX01000319.1	Spirochaetaceae bacterium CSSed10_346	Spirochaetes	MRNWMNRKTGTALAAASVLALVIGLTGCDGNSGATTRGRSGEQTGEVRQFELITRSDTLNIGDGVTFEGFTFNGTMPGPQMIVNEGDTVEITVINEDSVTHGLSIHAANTQTSDHVGNIAPGETKTLTFTADYPGVYMYHCAPGGHGIMAHTMGGQFGMMVVEPQQKYRMEEELGREPDVKVYIVQHEVYADGRDFFDGKALYVMFNGETFRYVREPIQARPDDYVRFYYLNVGPNLTSTFHAVGGIWDDIYYGGNPENLMHGTQSVVTGPTDSWVIDWIVPDEGPFTLVSHAFGTQAIKGAVGVLDSREDNPRVATYNSEGRDTPPIEDPKRFVSPFGLGDENLDLPFRFREGDRMYIQMVGNSYWPKRAEVPVGSTVTWVNEDVFDMLEGELTGKHD…
PWUF01000319.1_3	PWUF01000319.1	Spirochaetaceae bacterium CSSed11_221	Spirochaetes	MKRKILSRVTTATIIGLAAAFLTACAADTSGNPTGELRRFTLVTRSDTLNIGDGVTFEGFTFDGTMPGPQMEVNEGDTVEITVRNDDAVTHGLSIHAANAQTSKYVGNIGPGETKTVTFTADYPGVYMYHCAPGGHGIMAHTMGGQFGMFVVEPKEEYRMETELGREPDIKIYIVQHEVYADGRDFFDGKALYVMFNGENFRYVKEPIQARPGDYVRFYYLNVGPNMTSTFHAVGGIWDDIYYGGNPKNLMHGTQSVVSGPTDSWVIDWVIPDEGPFTLVSHAFGTQAIKGAIGIIQSSEDAPRVAEVRSEGRSTPPVENPKRFVSPFGLGSETLDHPVRFRDGDRMFIQMVGNSYWPKRAEVPVGSTVTWINEDVFDMLEGELTGKHDVVTISGTGPD…
PXEI01000187.1_6	PXEI01000187.1	Spirochaetaceae bacterium T3Sed10_372	Spirochaetes	MKRTHKAVAVAVVIGVIITVLVGCGPQDQASAPQAAEQQATDTSQQQAQDAEQESAELQIVDGAVIIEMATSRDRNYNTLIGLHAEPGTTIRFMNMSGMHSTTASHPNNGCELPIPEGAEAWDSVTHGLSIHAANAQTSNFVVNIEPGETRTLTFTADFPGVFMYHCAPGGHGIMTHTMGGQFGMMVVEPTERYRMETELEREPDVKVYLIQHEVYADGRDFFDGKALYVMFNGETFRYVREPIQARPGDFVRFYYLNVGPNLTSTFHAVGGIWDHIYYGGNPQNFARGTQSVLSGPTDSWVIDWIVPDEGPFTLVSHAFGTQAIKGAVGILESSADAPRVAEVRSEGRVGEPTGVSKRFVSPFGLGSEDLDLPYRYRDGDRIQIQMVGNSYFPKRAEV…
PWZX01000292.1_21	PWZX01000292.1	Spirochaetaceae bacterium T3Sed10_184	Spirochaetes	MSKNKGMKGMIGMAGLVLAALVLAACGNGGPTAGGGNTGDGELRQFELIARSDTLGIGDGVSFEGFTFNGTMPGPQMVVNEGDTVEITVVNEDSVTHGLSIHAANAQTSNFVGNIEPGETRTLTFTADYPGVYMYHCAPGGHGIMTHTMGGQFGMMVVEPTERYRMETELGREPDVKVYLIQHEVYADGRDFFDGKALYVMFNGETFRYVREPIQARPGDFVRFYYLNVGPNMTSTFHAVGGIWDHIYYGGNPQNFAQGTQSVLSGPTDSWVIDWIVPDEGPFTLVSHAFGTQAIKGAVGILESSADAPRVAEVRSEGRLGEPTGVSKRFVSPFGLGSEDLDLPYRYRDGDRIQIQMVGNSYFPKRAEVPVGSTVTWINEDVFDMLEGERTGKHDVVVV…
PXCQ01000213.1_7	PXCQ01000213.1	Spirochaetaceae bacterium T3Sed10_299R1	Spirochaetes	MFHRNYKQFGLLLTSLAVLVALLSVSGCDNEEASSADHPEDVVRFELVARSDVLTIGDGVNFEGFTFNGTMPGPQMVVREGDTVEITVVNEDSVTHGLSMHAANTFTSGYVGNIEAGETATLTFQADYPGVYMYHCAPGGHGIMTHTMGGQFGMLVVLPNEPYQMEQDLGREPDIEIFMIQHEVYRNGRDFFDGNAQYVMFNGETFRYVREPIQARPDDYIRFYFLNVGPNLTTTFHAVGGIWDYIYYGGNPNNRMYGTQSVVAGPTDSYVIDWQVPSEGYFTLVSHAFGTQAIKGAVGIIEAYEDNDRDVVVRSEGRSDGPLENPRRFVSPFGLGSEDIDYPVRLSPYDRHTIEMVGNSYYPKRVEIPVGTELTWINEDVFDMLEGELTGKHDVVIVS…
QOZQ01000007.1_165	QOZQ01000007.1	Phyllobacteriaceae bacterium SYSU D60012	Proteobacteria	MSTLTIGRRSLTVTVAFIAFCAAGLVSAPLDATADDMMAAMGTSHDGETLAAQPVTNVVRDPTDLPGPVGVRGPQRIKIGLETVEVTGQLADGAIFHYWTFNRKVPGPFVRVRVGDTVEVSLKNADDSVMMHNVDFHAVTGPGGGAKATEAAPGETRGFEFKATQPGIYVYHCATPMVAQHIANGMYGLILVEPEGGLPKVDREFYVMQGEIYTEQAFGTGGQLVESYDKLMNERPEYFVFNGTTEALKKTPLKAKTGETIRIFFGVGGPNYTSSFHVIGEIFDKVYTMGSLTAKPLSDVQTITTPPGGASVVEFKLEVPGNYILVDHALTRVERGLAGILTVEGPDNPTVFKDYDPERSAAAEGH
QEVK01000004.1_122	QEVK01000004.1	Rhizobiales bacterium PRO1	Proteobacteria	MNHKGRTNPQVPRGGGSHPGQDPAGRERRASARLLAAVFALFSALLLAPAFGQSHNHGAAAETAQAQPAQTEPAQAEPAPAGEAAGAATASPIVSYHNATIFTLRTGIAQGRMVYIGVGGDIDGQVNPTLMVHEGELVQINLINGEGAEHDVVIDQYAARSAIVIGKNASSTFSFTATKVGEFAYFCSIAGHRAAGMEGLIHVMPGLREAMETEGADIVRDPADLPGPIGQRQPQVVRVDLETVELEGRLDDGTTYVYWTFNNKVPGPFVRVRVGDTVEVHLRNAADSVMMHSVDFHAATGPGGGADFTQIAPGEEAVVTFKALKPGIYVYHCATPSVAHHITSGMYGLILVEPEGGLPQVDREFYVMQGELYTVEPFGTKGMMEMDYDKLLSERPEYF…
QEUX01000003.1_364	QEUX01000003.1	Anaerolineae bacterium CFX6	Chloroflexi	MKNSFKFFSLLIVLAFLISACGTEKSKPTAVAAEAVNSGGGGKLVEYTLKTALIDGGMAYLGVGGDIDGVKNPTLSASVGDTVKITLISGNGIEHDIAFPDFNAQSEHVIEEGSQTSFEFTVDKPGNFTYVCTIPGHKEAGMSGRFEVTGNLASGSDSTTAPMDMSNHSASNASGPVVVNNPLETGADIVRDPTEIPAPITRREPETVRIDLETIEIEGQLADGTTYKYWTFNGKVPGPFYRVRVGDTIEVHLKNLTNSTMAHSVDFHAVTGPGGGAVMTQTPPGQETSFTAKAIRPGLFVYHCATPMVAQHIANGMYGLILVEPEEGLPPVDREFYVMQGEVYTNEAFGSTGLLTENIQALLDENPEYLVFNGAVGGLTEQKPLTANVGETVRIFFGV…
QYUP01000176.1_29	QYUP01000176.1	Massilia sp. K1S02-61 Segkk175	Proteobacteria	MKKTKISQAIVALAMSAAVMAPAFAQHAGHAKASDSAAVQYRPDVTYTLRTDIADGKLVFVGETGAMKGVANPTLNVPEGAVVQINLVNGDGAVHDVSIPDFNVKSNQINDKGASTSIVFKADKKGVFTYICSLPGHVAAGMIGKIVVGGAVAAQVPQGADISQNPMMTGKPVGARGPQKLSVNLETTEIVGQLADGTTYKYWTFNNKVPGPFLRVRVGDTVEVNMANAKDSHMIHSVDFHSVTGPGGGAAVTQAAPGSTKSFTFKALNPGLYVYHCATPMVAQHISNGMYGMILVEPEGGLPKVDREFYVMQGELYTAQRHGTPGEAEFSLEKLLDENPEHLMFNGNHDALTKTHRMEAKVGETVRIFFGVGGPNATSSFHVIGEIFDRVYNLGDLTS…
PENI01000002.1_204	PENI01000002.1	Streptomyces shenzhenensis 193	Actinobacteria	MTTNLSPATASGSAPKPPGRSPRALWHLGVNAIVVGWLALFAAVGSAHHFLPHAFWLLVHVLLLGAVTNAIVIWSGHFAASVLRLPEANRGTPAALRLVCLNAGAVGVIGGMLADRWYVVLAGGCLVAAAVTAHAVWLIRLMRRALPGRFSMTVRYYVAASALLPVGAALGVVMARGDLAGELPERLRIAHETVNLLGWVGLTVAGTLITLWPTMLRTRVADGAERAGRAALPVLLTGLGAAVAGTLLGPPPLAAPGVALYAAGLVVAGRPWLREARAKAPRSFAAWSVAAACGWLAGSLTVLAGILVSTTSWITVGERTSLLTAPLAAGWIAQVLLGALSFLVPVVLGGGPAAVRAATASLERAWPARLAVTNAALLLCVLPVPSTVRVACSVLLLVM…
RFHA01000012.1_1	RFHA01000012.1	Chloroflexi bacterium J038	Chloroflexi	MNKSLNPNLVSAVLIVITAVILIALPIRIEFTLDEAQANDNTVENVVTVSQANVVEYTLRTQMGGDPPMAFVGVGGDIDGVVNPELVVNLGDTVRLTIINGDPVLHDLKIDEFNVFSGELLEDEQTVTVEFVADQPGNFYYYCSVPGHRDIGMQGVLRVVGTVAVGDDDAMDESLSDAGYTDSANDHDMEAMQTAAPQPAAEDAVSIVRNPADVPPPVGDRAPMTLRVDMTTVEVNGILADGTTYRYMTFDGQVPGPMLRMRVGDTMELHLHNQIESLLPHSIDLHAVTGPGGGAVFTQTLAGEETVFTFQALQPGLYVYHCATPSIGHHISSGMYGLILVEPVGGLPPVDHEFYVMQGEIYTAQPFGTQGHLDFSHEAMLDEAPEYFVFNGAAGALTQ…
RJKY01000001.1_1508	RJKY01000001.1	Streptomyces ossamyceticus SAI-001	Actinobacteria	MTGKHDPPQATGSRYPSRFKQSGLKARHLLAHVVVVGWLALALLAATAQDTLPVARWLAIHLFLLGAATTAVVVWSEHFAIALLHAKPPDERWSDARLAAVNLAVAGVLVGVWADVPVLTGTACALLVAAVTAHLVVLVRMSRGALGGRLAPIVGFYRAAATALILGSVLGWLLATGRAGPQVYVGLRLAHVHVTLLGWIGLPVLGTLFMLWPTVLGVRMAERTTKVARWVLALTGGGLLIAVAALAAGWRWVAVTGVVGYVAGVGDAVNLFARTLRRRDPISAAAAWMLGAATGWLLVGVVADAAMLVSWPLAEAQDGVGSLVPVLLVGFVAQVLIGALTYLLPIVLGTGPKDRAALRAILERGWSTRLVTLNTGVALLAVPLPDPAGTAGMVLAAVA…
RPPA01000389.1_5	RPPA01000389.1	Nitrosopumilales archaeon maxbin2.0118	Thaumarchaeota	MKIINFVVVATICLFLLSDLVKLSPILLAATQSETQNSPTEMSNGIVKRVILYALDIVVQMSPDNPLKPGGILYKAMTFNGTVPGPWISIKQGDVLEITLVNQADSIHSLDLHAAYGSTQALSGSIEPGQNKTLRMKAAYPGVFLYHCDGDNLNGIWEHVANGMYGGIIVHPNNEKPAKEFHMIFSEVFNSADKGFFKGTEGKIGSFDFNKFIANRPDLILTNGMAYKYMPFFGYQAKIQLNMNAQIFNVKPGELTRWYVINAGPRGDVAFNFAGGLINENHIINSSNFNENHNSNSQSKIYEISIPSGSGNAIEVIFPEEGTYFGNDHDLARLLGGAGFVVLASRNSTTEVDANDVLHIAKLP
RXIY01000005.1_53	RXIY01000005.1	Rhizobiales bacterium AWTP1-1	Proteobacteria	MRPEGTSRFVVFLAALLLAAHLAPTSVGAVTAHQGLMVFTLRSGIADGRMVFLGVGGDIDGKVNPDLVLREGEMAQINLINGEGAEHDIVIDFYGVRSNRVVGKGASATVSFLADKTGSFAYFCAIPGHRESGMLGKVRVEPGKRISPPPIGADITRDPSDVPPPVHRGPKTVRFDLKTIELKGRLDDNTSYQFWTFGGKIPGPFLRARLGDMVEVHLHNDQSSVLAHSIDMHGAIGPGGGAQFTQTNPGEETVVSFKATTPGLFVYHCATPSIANHIANGMYGLLLVEPEGGLPEVDREFYVMQGELYTTKPFGAAGEQEMSYEKLVSERPEYFVFNGAVGALAKEYALRARLGETVRIFFGVGGPNFPSSFHIVGEIFERVRTSFSDLPRKDAQTVS…
CP034588.1_3373	CP034588.1	Silicimonas algicola KC90	Proteobacteria	MENSDHKDHLENPAHEEFDFPDRHVSRRGLLTGTAGLTLGAMLTAPPALAQQAPTMGAHTGHGSLAPGALGDRLYSLNPTHPDMADIAENPANVPPPITRREPATIRVDLETVEVEAHLDVNSTYRFWTFNGTVPGPMVRVRVGDTVEVHLKNGEDSWFPHNIDFHAATGPGGGAAVSTANPGEERSFKFKALNPGLFVYHCAVPPVAMHISAGMYGLILVEPEEGLPPVDREYYVMQGEIYTEEPLGTAGLLTDSYEKLINERPEYFVFNGHVGALTEHYPLTARVGETVRIYFGVGGPNYHSAFHVIGEIFDRVYLNGDLVSPPQQSTQSVSVGPGSACVVDFKCEVPGRFVLVDHALSRAERGLAGYLVVEGEEQPEIFASLDGLPADTSGH
RZIJ01000027.1_57	RZIJ01000027.1	Azospirillum doebereinerae GSF71	Proteobacteria	MLEFYQAFRMDCAMKTRTFLVTVSAAALLIVSGVGAASATTLYADPKVKEPTVSVVQDPAAVPAPEKPGKRAPKTHQVVLTTTEVDSKLDDGTTYTYWTFNNTIPGPMVRVRVGDTVDVKISNAKESTMNHSVDFHAATGFLGGGQITQVEPGQTKEFSFKALTPGVYVYHCATPMVAHHISKGMYGLIVVEPEAGLPAVDQEFYVMQQEVYATKAKNIPNAEDDYDGLVNERPSYLVFNGAVGALSKDKPLKAKVGETVRIWFGVGGPNLTSSFHVIGEIFDRVYNLGSLESEPLKGVQTVTVAPGGATMVEFKVDYPGQYALVDHALSRATKGLIGILAVEGQADDAIIRDKSGDSRKKMGEMAH
RJLC01000001.1_13	RJLC01000001.1	Idiomarina sp. ZQ330 238	Proteobacteria	MKNFVKNAVASALLVSIAGLPAIVDANVPLKHDSEYVIDGKIYGMPKARIYREDYNGPAVVGDYVTMVPYLAELDYEGNKEHEVRMDVFSQKVEVAPGVSYNAWTFGGSVPGPVLHVREGDRVVFKMKNRSTEEVVITKPFKGAAPYYSQVAQNQLQKHEPVIAPMPHSMDFHSGTVAANDKWATIAPGETIEFEWIANYAGTYMYHCGTSSVLMHTAMGQYGAVVVSPKEGYPTDEDVDQEFVIVQSELYLAEMDDSFIYDHTAALARDPSHVVFNGHVSALSENPLKSNAGDRVRIHFLNAGPSGTSSFHVIGAIFDRVWAEGDPRNTWYGMQTVLLGASSSATVEFIVPEEGVYKLVDHEFADAERGAAGALYAGPRKIK
CP022572.1_4673	CP022572.1	Bacillus mesonae H20-5	Firmicutes	MRKMTKIAAVLATSVLLLSACGNVDNPSIEKKVEAQAPTKTDTQVFGPHEHLNQKPTPINIKRTGKHEVNVEMTSQITDIELAKGDVYKAWTFNGEAPGPVIVVNEGDTIHFTLKNMDPAIPHSMDFHAVHTAPSKNFANVMPDKSGTFSYPANNPGVFMYHCGTKPVLGHIANGMHGMIIVKPKNGYPTDSKVDREYVVIQNEWYKYNDLDDMTNGVPKYVVFSTKALKDGDMNTNGTVGALSDHPLLAKVGDKVRFYVLNVGPNEVSSFHVVGTMFDDVYVDGNPYNHMKGMQTIMLPASGGAVVEFTVTEEGSYPFVTHQFNHATKGAVGALKVTKNGQDDGSEVMSH
SADR02000042.1_12	SADR02000042.1	Mesorhizobium sp. M00.F.Ca.ET.216.01.1.1	Proteobacteria	MKIGHVGLLIAIIAFGVICGPRAFAQQHKHVMMSTDVAADTPSPVAQADQPTKPSAGTQASPAAMPMSSHAPTTFTLRTGIAEGRMVFIGVGGDIDRQINPTLIVHEGETVQVNLINGEGAQHDVVVDQYAARSAIVSGKNASSTFSFVASKVGEFDYFCSIPGHRQAGMEGLLRVMLGSRGEMESTAADVTRDPADLPPPIGPRQPQVVRVDMETIELKGQLDDKTVYTYWTFNGKVPGPFVRVRVGDTVEVHLKNREDSLMIHSVDFHGATGPGGGAEFTQTDPGTETVVTFKALVPGIFVYHCATPSVPNHITNGMYGLLLVEPEGGLPQVDREFYVMQGEIYTVEPFGTPGDQEMDYEKLVGERPEYFLFNGSVGSLTRAHPLYASVGETVRIFF…
CP022987.1_3030	CP022987.1	Pusillimonas sp. ye3	Proteobacteria	MRALWKIWVFLITMAMAAMPMAASHAQSGHAGHGAAAASAAPVAASAADTSVTMMPDVTISLRTAIAGGKLVFIGHTGAIADVVNPDLKVPEGAVVQINLINDDGAGHDIAVPEFNAKSDVISGKGSATAIVFRANKSGVFEYLCTLPGHKAAGMVGKIIVGEPVAADTRQAPQIAHDPAEVGEPVGDRPAKQVTVDLLTTELEARLGDNSTYRFWTFNNKVPGPMIRVRVGDTVTVNVTNAKDSTHIHSVDFHAVTGPGGGAAVTQVAPGQTKSFTFKALHPGLFVYHCATPMVAQHITNGMYGMILVEPEGGLPAVDREFYVMQGELYTAQAHGASGLQEFSLEKLLAENPEHLMFNGSMDALTKIYDMKAQVGDVVRMYFGVGGPNLTSSVHLIGE…
CP035311.1_2745	CP035311.1	Janthinobacterium sp. 17J80-10	Proteobacteria	MPQQEYLFKKSESHETCIGALRPFATLFKKRVNKEKDVNSKERIVHACSYRWILRRAGATLFALALVLTGGCSRETPKVEPKASAPTATTTIELNSPPAKVSTEKRTGPFAEGAALNMGAALKPLDPSPVKTIRLDTTHKIIEIAPGVKFSAWTFGDQVPGPTIRARVGDKIKFVMTNRSDEAVPGVQFAAAPMMHSMDFHAAMVSPQDKYRSIAPGQTIEFEFTLNYPGVFMFHCGTPMILEHIASGMYGALIVEPREGYPTKVDREYIVTQSEFYVKPDPQNRKIDGQPLYLLDGDNLKKAMPSYTVFNGKHNGMVKQPLPAKPGERVRLFVMNVGPSKTSSFHVVGTIFDRVWIEGNPKNEFHGMQTVLLGSSNSAIVEFIVPEAGQYIMVDHHFA…
SEEL01000006.1_20	SEEL01000006.1	Rhizobiales bacterium PMG_193	Proteobacteria	MTDNNQNTKPEAEDGVLSRRSLIVGSVGAIGGMLAADAALAQHADHAAGQPAAKLMPAAHSTPSGSLSNRIYSVNPAHPDMADVAENPTNIPPPITRRTPETVRVDLETVEVEAPLDNNSTFRFWTFNGKVPGPFVRVRVGDTVEVHLKNPEDSWMFHNVDFHAATGPGGGAGATTAAPGEARSFTFKALNPGIYVYHCAVPPVAMHIAAGMYGLILVEPEEGLPPVDREFYVMQGEIYTEEAFGSSGLLTESYEKLINERPEYFVFNGHVGALTDHYPLKAKVGETVRIFFGVGGPNFTSGFHVIGEIFDRAYQLGSVTSEPITNVQSISVPPGSANIVEFKCEVPGRFVLVDHALSRAERGLAGYLMVEGPENPEIFNAPPNDNDSGH
MQTR01000140.1_7	MQTR01000140.1	Cryobacterium sp. SO1 BJQ95_140	Actinobacteria	MKDKLWHIVSGSLVPAWLAAAVILTVLHRQLPSSGWLLVHLLLLGAVSTAILIWSQHFADTLLRRKALGHRLSLGLRLSAHTVGAVAVMTGMVIGWFPLVLVSGILVGLNALAHAAVIITQTRGAMSGRFAPLVRYYVASAVMLAAGVTLGILMARLDGGGEDYERLFIGHLALNLLGWVGLAVIGTIALLWPTVLHTRIEGATMAAGSTLAVLAGGLGLVALGCLADLRLVVALGVLVYLVALGRVLVEGVGHLRGAPAVTFAAWSLGAAQVWFALCTLGFGLQVALAPSWTAAAAGVQTLVPYFAIGFAAQILLGALSHLVPVVLGGGPAALKATAAELDRGGLFRVVVVNGGLALSLLPVSSTLTVVLSMLVVATLAGFLVLFARALRVNRRVRSL…
SHKQ01000001.1_4710	SHKQ01000001.1	Plantactinospora sp. CNZ321 Ga0193658_11	Actinobacteria	MTPPADAAPSTAPVRPLGGVAAGLALVLIAVLVGVAAQRVTAPDGTLAVGTTGVVPTGRTSTVAVTADGMRFHPDRITVPAGDRLIIELTNRDRRRHDLVLATGARSPILASDDVVRLDAGVVGGTVEGWCSLPGHRQAGMTLTVTTTGPGGGTAHEHAGPAGTDPPAGAAPRIDAMAEPDAGFTARDATAPVRPTGRLHRRELRVQEVQREVAPGVRQKLWTFNGTAPGPVLRGSVGDTFEITLINDGSVDHGIDFHASALAPDRPMRPIDPGQRLTYRFTATKAGIWMYHCSTMPMLHHIGNGMYGAVIIDPPDLPAVDREYVLVQSELYLGPDAEPGDLAKMQAERPDAVVFNGYVAQYAHRPLVARPGDRVRIWLLNAGPNRPSAFHVVGAQFDT…
SHKZ01000001.1_4497	SHKZ01000001.1	Micromonospora sp. CNZ295 Ga0193643_11	Actinobacteria	MTSPVATPPARPPRPLGGVAVGLALVLLAVLIGVAGQRVTAPTTTSAAATGVPPTGNTTTVAVTADGMRFHPDRIAVPAGDRLVIELTNRDHRRHDLVLATGAKTPTLARDGTTRLDVGIIGATVEGWCSLPGHRQAGMTLTITTTATPAGTDSHAHHAAPSTDPAAAPRIDAMAEPPAGFTARDATAPPTPTGRVHRVELRVQEVVREVAPGVRQRLWTFNGTAPGPVLRGRIGDTFEVTLINDGTMDHGIDFHAGALAPDRPMRPIDPGERLTYRFTATKAGIWMYHCSTMPMLHHIGNGMYGALIIDPPDLPAVAHEYVLVQSELYLGADSQPGDLAKMQAERPDAVVFNGYVAQYAHRPLTAGTGERVRIWLLNAGPNRSTAFHVVGAQFDSVYA…
SHND01000017.1_98	SHND01000017.1	Chloroflexi bacterium Bin6	Chloroflexi	MNKKIAIISVILCALALGACGPAPLAQPATRATPIATSAAPANGAAPAVNLGEGAAVAVKRIGIEPLKPALPVDQPNVARDPSIVPPPITRTEPTTVEINLTVKEVVSELADGATYGFWTFDGTVPGPMLRVMEGDTVKLTLSNPAESSITHNIDLHAVNGPGGGANVTNVAPGETKTFTFQALNTGAFVYHCAFAPPYYHIAQGMYGGIVVEPKGGLPKVDREFYVMQGEWYTLGQIGDKGNQEYSNDKALAEQPEYFTFNGRTDALTKLFPLKANVGESVRLFFGVGGPNVGSNFHIIGEIFDKVYSGAAETFVKNEETWYVPPGSVSTFEFKLDEPGQYLLVDHALYRVAKGAAGILMAEGAWDDKIYSPPAGDEGH
SCRO01000034.1_58	SCRO01000034.1	Rhodanobacter sp. FW106_bin.6	Proteobacteria	MSPNQLDAPASPAWPAIAAAALRVAFGVIWAMGAALTWAPDFAVHYVGYLHNAAQGQPAWLAGWFALWIGLVTPHAMLFTWLTRIVETTIALALLTGFARKTLYVVGALFSLLVWSTAEGFGGPYTVGANNMGTAISYVLIFVALIAINVRGGRSPYSLDYFIEKRWPRWRRVAEWGGEEAFAQEPRRLPLSVQIPAMLGVVVLVILLIGGLHSTLNVKSPSPAAAAAAVSPLSLVSNTPTTKPRDARLPPLIGTGKSVDVHLVVTDDNIAIAHGVSYQAWTYNGTVPGPIIHVRQGQTVNVTLTNHGHMGHSIDFHAAQTEPNLNYIDIKPGKSLTFSFVASVPGAFIYHCETQPILLHVANGMYGVLVVDPVKPLPPAAESFVIEQSEWYTQQVSGQ…
SCQP01000014.1_75	SCQP01000014.1	Acidobacteria bacterium FW021_bin.26	Acidobacteria	MVLTAKELVAPLDPETGVSYSYWTFDGKVPGPMIRVRVGDTVEVTLYNNASNHMAHSLDFHAALGPGGGMGLSELPPEPGGQLNWGRTFSFKATVPGLFVYHCGTPVAADHVANGMYGLVLVEPPGGLRRVDHEYYVMQGEIYTDGPGKRGDTLSLDETRLLEEKPQFIVFNGAVDALTKQYPLRARVGQTVRIFFGNAGPNLTSSPHVIGEMFTHYYPFGSLESPPLEGVQTGTVPPGSAAILEMKAKMPGQFTLVDHALERVTKGLVGIFSVSGEDVAHLMYAGPDERIGAIPPLAITPEDAEEAFLADQSDAPSPLIAAELASSVVVSTTKVTMTDMNFVPAVIQIRPGQAVTWVNTSGTMHTVVDDPNVALSRADVMLPIGAATFASSFLQPGQS…
SCQU01000023.1_40	SCQU01000023.1	Rhodanobacteraceae bacterium FW021_bin.35	Proteobacteria	MSEEHNHEPEPGTWPAMARTALRVAFGLIWVVNAALTWTSEFAVHYVGYLHNAAQGQSAWSAWWFSLWIAVVSPHAMLFVWATRIIETALALALVFGFARKTTYIAGALFSLLVWSTAEGFGGPYAVGATNMGAGIVYVLVFIALIVINSRSGPSLYSSDYYIEKRWPGWRRVAELGGTRKPTPSHPVSWGVQGVVLFGIAVLVFFLVAGLHSSLNVKGASPAAAAAAVSPLSLAAPAPIASARDARLPPLLGTGESVDVHLVVSDDTVTIANGVNYQAWTFGGTVPGPIIHVRQGQTVHVTLTNNGNMNHSIDFHAALVAPSSDFVDVKPGKSKTFSFVARVPGAFIYHCGTPPVLLHMGNGMYGVIVVSPTTPLPPAAESYVIEQSEWYTQQVSGHL…
SCQS01000009.1_6	SCQS01000009.1	Rhodanobacteraceae bacterium FW021_bin.3	Proteobacteria	MANDIENTPKRTAWPALAGAALRVAFGIIWVINAAFTWTPKFAANYVGYLHNAADGQPAWSAFWFNTWIDIVTPRAELFLWLTRLATTALAFALLFGFGRRTVYVLGALYSLLVWSTAEGFGGPYAVGGSNMGVGIIYFLLFAVLIAINNRAGTSPYSFDYYIEKTWRPWGIIAEWAYNKTPRTPQPVSWGIQIPVLIGVVIVVFFLIAGLQSTMNVKAPTPSAAAAAVSPLALMSKTPVAKAHDATLPPLTDGPSVTVKIDATDRQIEIASGVMYQAWTFSDSVPGPTIHVRQGQMINVELTNHGTMHHSIDFHAAFTPPNLSFHDIAPGETIKFSFEAKVPGAFVYHCGTPPVLLHMANGMYGAIIVDPVEKPLPPADKSYVLVQSEWYTQQISGNV…
CP036402.1_1972	CP036402.1	Egibacter rhizosphaerae EGI 80759	Actinobacteria	MNWTRPGLLLAALAAIVLLAAACATTEDSGVAEGGPEDLDLPDTANNEGGADEGADEPADPELAANEGDEADEDGGDYVELDPNAAPGHDFEARDPRLDPAPEGDHHEMEIRATEMEQEVAPGVTQRVWGYNDQVPGPVIRGSVGDTFEITFINDGEMGHSIDFHASKVAPNEEMRTIQPGEELTYEFEAQHAGIFMYHCGTEPVLQHTAQGQHGAVIVDPPDLEPVDHEFWLVQHEYYFGEQGGIQDYDKMVDRDWDAVVFNGYPAQYAHEPIDDVEPGERVRVWLQNNGPSASSSFHVIGTIFDTVFKEGSYQLRPDEETEGGAQVLGLQASQGGFAEFTFDTDGVYPFVDHEFADMAQGAVGVFEVGDVDADEDGH
SDMQ01000001.1_443	SDMQ01000001.1	Propioniciclava sinopodophylli KCTC 33808	Actinobacteria	MSEAGRPAGRTRRLRDHVALGWLFAALVLTVVHRWVPSSSWLMVHLVLLGALSHSALVWSEHFAHTLLRSPPDEAGRRRQGVRIGLLGVGSLLVFVGVPWERWWLVVVGASLASAAVLWHAAHLVHTMRGALPNRFRVVTHYYIAAALCLPVGAGLGATLASGLSEDAHGRLLTAHMALNLLGWVGFTVTGTLVTFWPTMLRTRMDDRAEALARQALPLLACGLAVLVAGALLGWRPLALTGLAAYVGGLAWWGRALAVPLRAKGLREFAPASVLAALVWAVVGLSWVGCLLATTGEWAAVTDASLTLAAVFAVGFAAQLLSGALSYLIPSVLGGGPSVVRAGQAWFDRWALWRLVVVNAGLLLWLLPAPSWVRVTVSSLVVLALALFLPLLVQGAKAS…
CP037745.1_1805	CP037745.1	Rheinheimera sp. D18	Proteobacteria	MKNLAISQLAAGILLGLASVAACAAPTLKHPSEFIIDGMVFGMPKAKVYTEDYQGPAVVGDYVTALPNLKKLDYRGNREHQVRMDVFAQQVEVAPGQSYAAWSFGGSVPGPTLHVREGDRVVFTMKNRSDEEVSVTNPIKGGAPYFAQLQANLYQNNKPVISPMPHSMDFHAGTVAADDKWQSIAPGETIQFEWVANYPGVYMYHCGTPSVLMHTAMGQYGAVVVSPKNGYPTDKKVDHEYVIVQSEFYLEKFENNYIYNHDAAMARNPSHVTFNGHVSALSDTPLKANAGDRVRIYMLNAGPSGTSSFHVIGAIFDRVWYEGNIENEWRGMQTVLLGASNSAVMEFIVPEAGVYKLVDHEFADAERGAAGALVAGPRKAK
SLVY01000001.1_186	SLVY01000001.1	Rhodococcus sp. SMB37	Actinobacteria	MPVRVWLVLLIVAGLTHPFLPESRWLLVHLFTLGAVTNSIVVWSQTLAERFLGYHLPESERRPQLVKIYLLNAGIVVTIIGVVGGWFPVTFVGAVLIGAMVAWHAISLLLLIRRAQRARVEAGDSPAEHAQSVWFLVASSAMLPFGAGFGAVLAYGATEQAEAGFLLAHQAMNLLGFLGLAAAGVLTVMYPNLIGMDKAGVERRPAALAILLVGIAALMVGALAGYPLIAAAGCAVYLIGWIVVAAPLLRGAFSHPPNGYAVASVTAAILWLLGSLAVLAIVLATGPMDPDRATLMTVPFLAGFAAQLLFGVMSHLLPTLMGGGPAVVSAGVDKMNRWWVWRIVVINIGLLLFLMPLESWMRVGGTALVMIAFVMFLPVMITSAKASVAGRRAVMSGRT…
SIRU01000046.1_83	SIRU01000046.1	Actinobacteria bacterium GMQP.bins.7	Actinobacteria	MASYHASPRYDWSDRREPGSGASVKILALFLGIAVGILAVLAVVLVKTADDARDEAKAAASTTGYADHGAVPADGAVSLPLQSFAGKTAPNAEELAMAHAPAAAALPPIPAGEIARVHMTLKDMVVEIAPGVKYNTWAFDGHGAPGPIVHVREGQTVEMTLTNGGAIPHSIDFHAARIAPDVAFRDVAPGESFTFRFVANDPGVYMYHCGTKPVLAHIANGMYGAIVVSPAKPLPKVDKEYVLVASEWYLNSDGVEQAASLDLAKARAMQPDWTTFNGYANQYVTHPLTSKPGDTVRFWVVAAGPTLDTDFHVVGTIFDRAWVNGDMTQFQQGVQTVGVPAGGGAVFDVKIDEPGMYPFVSHAFAHVDLGQVGLLKVGNPKGKGSH
SOGJ01000023.1_297	SOGJ01000023.1	Cryobacterium sp. TMT4-23	Actinobacteria	MKIRRRNIISGILVPAWLAATVVAIFLHRITPAAGWLMVHILLLGAVSTAILIWSQHFADTLLRRKAFGNKLSLGLRLTVHTVGALTVMTGMVLDTFPLVLVGGIAVGLNALAHAVVIVSQSHGAMPGRFAPLVRYYVASAVALAAGVVLGILMARLDGGGEAYERLFIGHLALNLLGWVGLTVIGTSALLWPTVLHTRIEGATVAAGHTLSVLLGGLVLVMVGCAADLRLIASLGILIYLAGLGRVLWEAVGQLRHAPALTFAAWSLGASQVWFALCTLGFGLQVALAPSWTIAASGVETLVPYFTAGFAAQVVLGALSHLIPVVLGGGPAAIKATAAELDRGGLFRVLVVNGALVLSLLPVSSILKVILSMLIVVTLTSFLVYFTRALFTNRRVRAL…
SOHH01000095.1_28	SOHH01000095.1	Cryobacterium sp. Hh4	Actinobacteria	MSRRLWHILTGILVPVWLILTLVVVLFHRFLPVAPWLMVHLLLLGAVSSAILIWSQHFADTLLRRQAFGGRVSLGARLGAHTVGAILVVTGIVGEWWPVVVAGGILVGANALAHSASLFVQSRGALPGRFAPLVRYYIAAGIMLAVGVTLGVLMARSGVDGEPFERLFVAHIGFNLLGWVGLTVIGTVALLWPTVLHARVQTTRASARGTLPLFIAGLALLGLGSLVDLRLLVAVGVGVYLVGLGLVLADVLRLGRASPAVTFAGWSLGAALAWFFVCVLGFGLLVTFAPDWSAAADRLEQLVPVFSVGFAAQILLGALSYLLPVVLGGGPRVSKATATELDRGALFRVIVVNVGLILYQLPIASLVKVALSLLVVGTLSAFLVLMVRGMRVNRRLRRA…
CP038033.1_1103	CP038033.1	Nitrosococcus wardiae D1FHS	Proteobacteria	MRARSLIALMLTSAAIVLISHPIFAKGDPQAGREVFRKCQACHRLEPAQHQVGPPLANLLGRQAGSLKEFSYSQALEEADIIWTEDTLNKFLASPQHYLPGNQMHFAGLRNEEDRENVIAYLKQAVNAFPRHAPVSPEGTKLQQVNSTESVAAYTPDLTLTLKTGIAEGRLVFIGVGADIEGEVNPTLEVHKGEVVQINLVNGEGTTHDIFFPEFNARSEQVTTSGSSTTLALRATSAGEFTYYCTLPGHREAGMEGRLLVRETPREELAKARDIVRNPNDVPQPVGDRESKKLELGLEAVELEGELAEGTTYHYWTFNGTVPGPLLRVRVGDTVKLKFANDIDSDIIHSVDLHAVTGPGGGAAYLQVPPGEEKSITFKALIPGLYVYHCATPMVAHHI…
LXJS01000027.1_9	LXJS01000027.1	Methylacidiphilum fumariolicum Fur	Verrucomicrobia	MASAEGFNPWSFFIRLLRKSPFYRFTHHTKFRPQGKRSRTAWGRRIGNFPAVTVKSHHPFSSSGTDSELCPLPRCDDGPCLASILGWLDQAPSLMSLRQKNPMPTSRLLFHYILSLLALALFFFAFHLSAEPSATSEQTIPDISRDPSDLPGLQGKRPPKLVKVTLHAIEVEGRLADGASFPYWTFNGKVPGPFLRVRVGDTLEIHLANDSTSRMVHSVDFHAAWGFSGGAAVTQTIPGQEKVFTFRALNPGLYLYHCGTPMVAQHIANGMYGLILVEPVGGLPKVDREFYIVEAEIYTSAPMGSHGPQTSDITKILRSEPEYFVFNGSVGALSRHPLRAKVGEKIRIYFGNAGPNFSSNLHLLGAVLEHVSPDGSVLSPLRENTCSLFIPAGGAGFVE…
SPQI01000314.1_4	SPQI01000314.1	Oxalobacteraceae bacterium OM1	Proteobacteria	MKRTFLSQAVASIVLGVASIAAVHAADTHNHGANTSVQYRPDITYTLRTDIADGKLVFIGEAGAIKGKVNPQLAAPEGAVVQINLVNGDGATHDITVPDFNAKSNQLNAKGASTAIVFRANKKGEFTYICSLPGHVQAGMIGKIVIGDVAVGDGAPQAKSRGVEISRSPMEVGTPVGKRGPQTVNVNLETTEVLGQLMDGTTYKYWTFNSKVPGPFLRVRVGDTVNVNMANAKDSHMIHSVDFHAVTGPGGGAAVTQAAPGSTKGFTFKAINPGLYVYHCATPMVAQHISNGMYGMILVEPEGGLPKVDREFYVMQGELYTAQRHGTQGENEFSLEKLLAEQPEHLMFNGTHDALTKTHRMEAKVGETVRIFFGVGGPNTTSSFHVIGEVFDRVYSQGD…
RHFH01000012.1_76	RHFH01000012.1	Brevibacterium sp. S111	Actinobacteria	MSPQLSSPRERDDDLGIGRGRWLIRDIPVVIWLVFLLVIIAAHPGLPVARWLMIHLLLLGAVSHSILVWSQHFAQALLHTPSTAASRRSQSLRLGLLNIGTLVVIIGMMAGIWALVILGAAAVVAAVVWHGASLWNGARHALASRFAGTLHYYVAAAAILPVGVTFGVILADDLADPWHSRLLAAHALLNLLGWIGLTVIGTLMTLWPTMLRTKIVPGAEVAARRALPLLLTGLVIALAATLFSAPWAAGIGLLAYLAGIGLIARPFVLSAAAKPPREYPTYSAAAAMVWLVICLLATAWVFFTSADWTSATHGFTWLAPALAAGFAAQVLFGALSYLLPVVLGGGPTAVRAANREFNRLAAFRITIINLGLAICLLPVPSWVRVLCSGLVALGLALFL…
SRPF01000002.1_508	SRPF01000002.1	Marinobacter confluentis HJM-18	Proteobacteria	MKAFMMLAALSAMVGLGMPAYAEHPQSNSEVTYIPDVTFTLRTDIADGKLVYISEAGPTKGQVNPDLKVAEGAVVQINVVNGDGALHDLAIPEFDAQSDQISGKGAATSIVFRANKEGTFEYLCTLPGHKAAGMVGKLIVGDPQQQAGGTDKDLSKDPHDVGEPVGKRGPKNVTVDLETTEVVGRLSDGSSYKFWTFNNTIPGPMIRVRVGDTVTVNMKNADESSNIHSVDFHAVTGPGGGAAVTQAAPGQSKSFSFKPLSPGLYVYHCATPMVAQHITNGMYGMILVEPEGGLSEVDREFYVMQGELYTAQRHGSSGLQEFSLDKMLDERPEHMMFNGAMDALTGIHKMESETGDNVRIFFGVGGPNLVSSFHVIGEIFDRVYDQASLTSPPLTDVQT…
SRXV01000003.1_273	SRXV01000003.1	Marinicauda pacifica P-1	Proteobacteria	MKTRRLKTALFAGTATAMVAAAAMFAPLASAQYDTQEGVTAEVNNIVANPNVVPAPVDWTEPRRHLVELETTELVGQLADGTTYTYWTFNNQVPGPILRVRVGDSVEVRLTNAEDSTMMHNIDFHAATGPGGGAKASLAMPGETKSFIFQALNPGVYVYHCATPMVASHIANGMYGLIVVEPEEGLPPVDREFYVMQGEIYTEEPFGTPGHNTESIEKLLDEDPEYYVFNGAAGALMNTPLEAEVGETVRIFFGVGGPNATSSFHVIGEIFDSVYTMGSLTSEPLTDIQTTTVAPGGAVAVDFKLEVPGDFILVDHALSRAERGLAGILRVTGEENHEIFQPLDGESDLAGH
SSMW01000101.1_7	SSMW01000101.1	Bradyrhizobium sp. LY.8	Proteobacteria	MHRWGPRLDWEHLQNWVPGFLGVAAAVLLVVVAANSPTQSNSKLADLPPSQSAALPTNGQTGTNPTPSQPAAPQTSAIREDAAKAPAAPTTAAVVTTGEAAKPVPMHHPMVEAQAVAAPAAVQGSSKPDKEPPKAAAATDAANPPGDVIAGRQVFKKCQACHSLEPGKVILGPSLAGIVGRKSGAEPGFSYSPALKQAALTWDAATLDAYLMDPQKIVPGNRMPFPGLKTDHDRKDVIVFLAAPVAPAGAPTAAKADAPSTSTAAAPQAGSGSAAAYLTDAKYTLRTGIAEGKMVFLGVGGSIDGKANPVLTAAEGQIVQLTLINGEGTEHDIVFPDQAAKSPRVNGKGASTTIVFRATKSGDFIYFCSVPGHQLAGMQGQFLVTPMVAPQTLVEADIS…
SSNY01000013.1_28	SSNY01000013.1	Mesorhizobium sp. CC-YTH430	Proteobacteria	MESKSRASPASIGVAPMAGKVTRRVMAGLLATTMAFAVPLAPAFTQTHNHGANAQTAQDTAAPAASNAPADASGVVSYHSATIFTLRTGIAEGRMVYIGVGGDIEGKVNPTLMVHEGELVQINLINGEGAEHDIVLDQYAARSAVVVGKNASSTFSFLANKVGEFAYFCSIAGHRAAGMEGVIQVMPGPRSGMATDAADIVRDPADLPGPIGQRPPQVVRVDMETVELKGRLDDGTSYVYWTFNNKVPGPMLRVRVGDTVELHIKNAADSVMMHSIDLHAATGPGGGADFTQIAPGEEAVVTFKALKPGVFVYHCATPSVAHHIASGMYGLIVVEPEGGLPQVDREFYVMQGELYTVEPFGTKGEMEMDYDKLISERPEYFLFNGSVGALTKAHPLYAN…
STGI01000001.1_472	STGI01000001.1	Herbaspirillum sp. ST 5-3	Proteobacteria	MPVKFRLPSQLASVTLFMAALSLTACVDSASTTSAATKPVAASESSGSSSYDPAKMDLKPVPAKVTSERHTGAYAEGSALSTGPILKPLDPSPVKTIRLDTTHKIIDLAPGVKFSGWTFGDQVPGPTVHVRVGDRVKFSMTNRSDEPVPGPRMTAAPMMHSMDFHAAMVSPEDKYRSIAPGQTMEFEFTPNYPGVFMYHCGTPMTLEHIASGMYGAVVVEPRGGYPTKADREYVIIQSEFYVKQAPGNAKVQGIPLYVLDGDRLRNAQPTHTVFNGVHNGMMRTPLPAKPGERVRLYVLNAGPSKTSSFHVVGAIFDRVWIEGNPDNQFRGMQTVLLGSSNSAIVEFVVPEEGSYVMVDHHFANASQGAVGLISTGAAGEHATEHHNIAASPTPTDPDE…
LWUA01000040.1_4	LWUA01000040.1	Blastococcus sp. CCUG 61487	Actinobacteria	MSRPTRRGFWPLRDLPVVFWLLATVVVALAHPALPAPRWLLVHLLLLGAVSHAILVWSRHFADALLRTAPGPGDRRAQSRRLLLLNGGALLVMAGVTQAIWPLAVAGAVAVVAAVVWHGAVLALHLHRSLAGRFRSTVRYYLAAAALLPVGAALGTLLARGLSGPLHDRATLAHAVVNVLGWMGLTVVGTLVTLWPTMLRTRIAEDAERSARRALPVLVAALVVAAGGALTAPPWVVGLGLAGYVGGLALVAGALVSTARNRPPSSYPAWSVAAGLLWLTGCLVVAAVSVGTAGTWLEAGERFRWLTPFLAAGFGAQVLLGALSYLIPVALGGGAVPVRAVNEVLDRGGALRIAVVNAGLLVCVLPVPSLVRVLASMLVLAGLAAFVPLLFLAIRAGRR…
SBAS01000064.1_8	SBAS01000064.1	Nitrosomonadales bacterium Bin_11_1	Proteobacteria	MNKYLPLICAFLLAACQKTPTAPDPYAISTMDLKPVPAKVTSERHKGAFAEGASLSMGAVLKPLDPSAIKTVRLDTTHKIIEIAPGVKFSAWTFGDTVPGPTVRARVGDKIRFVMTNRSDEPVPGVRVTAAPMMHSMDFHAAMVSPQDKYRSIAPGQTIEFEFTLNYPGIFMYHCGTPMILEHIASGMYGAVIVEPRNGYPTKADREYVVVQSEFYIKPDPGKQKVDGAPLYVLDTDRLRDSRPTHTVFNGVHNGMVKNPLPAKVGERVRMHVLNVGPSKTSSFHVVGTIFDRVWFEGNPDNQFRGMQTVLLGSSNSATVEFLIPEEGSYIMVDHHFANASQGAIGLVSTATKPPAKELEHHNIPATRTPTDPEAIAGKLGFESKCLACHTVGEGDKLG…
SKCH01000005.1_164	SKCH01000005.1	Rhodococcus sp. C9-28	Actinobacteria	MTTVTPTKRSKSWHQRAGMPVRIWLVLLVVAGLMHPFLPESRWLLVHLFTLGAVTNSILVWSQTLAERFLGHHLPETERGVQLARIYLLNVGIVVTIAGVLGALFPVTLVGATLVGAMVAWHAIGLLLLLRRAQRARVAGGEQPAEQAQSVWFLIGSSTLLPVGAAFGATLAYGLTDPAQAGFLLAHQAMNILGFLGLAAAGVLTVMYPRLIGMENPGAGRRPVALVMLLTGIAVLTIGALADLPVLAAAGAGLYLTGWLVVAGPMLRGALRHPPQGYAAASITAALLWLLGSLAALTVVLGSGPLTPDRATLMTIPFLAGFAAQLLFGVMSHLLPTMMGGGPAVVASGKDRMDRWWLWRVTTINLGLLLWLLPLPSWMRVGVSALVTAAFVAFLPIMI…
FLSP01000039.1_28	FLSP01000039.1	Streptomyces sp. DI166	Actinobacteria	MTSIASGPTSTGDARYPSRFRESGVKARHLRAHVLVVAWLGLALLAVAAQDSLSVSRWLAVHMFLLGAVTTAILIWSEHFAVALLHARVPDERWGTARLATANIAVAGLLIGVWSATPVLTAVFAVLLVAAATAHLVMLVRLGRGALGGRLKPIVSYYRAATAALIAGTLLGWLLSNGGAGPDRYAGLRLAHLHVTLLGWIGLPVLGTLFMLWPTVLGVRMKERTTKVSRWVLALTGSGLLVAVTALALGWRWPAVAGLALYAEGVALAVNLFVRTVRGHRPVSAAAVWMLAAATCWLLVAVAADLALLASRSLTDAQSGIDTLMPVLLIGFVAQILIGALTYLLPVVLAGGPQDREAVRAVLERGWLPRLVVLNTGILLAALPLPGPATTTGVLLAAL…
FNHY01000002.1_42	FNHY01000002.1	Psychrobacillus sp. OK028	Firmicutes	MRISLKCFFASLVGTSIVLGGCLGESASVEKEVNDHVSAAMDVDAVKVIEPHKDLNQEPVPLKVERISKHEVNVEMTAQITDIEIEKGYIYKAWTFNGEAPGPVIVVNEGDTINFTLKNMDPAIPHSMDFHAVHASPSKDFSDVLPVETGTFSYPATKPGVFMYHCGTAPVLSHIANGMHGVIIVKPVNGYPNDAEIDKEIVIIQNEWYKYNDLEDFTNGVPSQVVMSTKALKEGDRNTNGDTYSLKDEPLLAKVGDRVRLYVNNVGPNEISSLHVTGTIFDHVYVDGNPANHMVGLQTVMLPASGGAVVEFTVTREGTYSILTHQFNHVTKGAVALLKVTETGEDDGIAAGGH
FMXN01000015.1_46	FMXN01000015.1	Idiomarina indica CGMCC 1.10824	Proteobacteria	MKTFFKSAVASALLVSIAGIPVSVDAHVPLKHDTEYVIDGKIYGMPKAKIYREEYNGPAVVGDYVTMVPHLAELDYVGNKEHEVRMDVFSQKVEVAPGVSYNAWTFGGTVPGPVLHVREGDRIVFKMKNRSTEEVVITKPFKGAAPFYQQVANTPLQKHEPVIAPMPHSMDFHSGTVAADDKWATIAPGETIEFEWIANYPGTYMYHCGTSSVLMHTAMGQYGAVVVSPKEGYPTDKDVDHEYVIVQSEMYLSQMGDDYIYDHSAALARDPSHVVFNGHVAALSENPLRANEGDRVRIHFLNAGPSGTSSFHVIGAIFDRVWAEGDPRNTWYGMQTVLLGASSSATIEFIVPEEGRYTLVDHEFADAERGAGGLLIAGPRKK
FOBW01000003.1_235	FOBW01000003.1	Bacillus persicus B48,IBRC-M 10115,DSM 25386,CECT 8001	Firmicutes	MGKKRYIAAVVVTSVMVLSACTIGNNSMEEQPDEKIVHAAESPVFKPHQEINQEPIPLKVERVSENEVNIEMTSQITDIEITKGNNYKAWTFNGEAPGPVIVVNEGDLINFTLKNIDPAIPHSMDFHAVHASPTTDFADVMPNETGTFTYPANNPGVFMYHCGTKPVLSHIANGMHGTIIVKPKDGYPTDSEIDREFVIIQNEWYKYNDLEDFTNGVPSNVVFSAKALKEGDVNTNGTVGALVETPLLAKVGDKVRLYINNVGPNEVSSFHVVGTVFDNVYVDGNPYNLMKGLQTVMLPASGGAVVEFTVTKEGSYSMVTHQFNHATKGAVAVLKVTKDGLDDGTETKAH
FODX01000002.1_8	FODX01000002.1	Nitrosovibrio sp. Nv6	Proteobacteria	MRKLVFLFGTTCALALAQLSFAANHNHLGSVTYMPDATFTLRTDIADGKLVFVGETDAIAGKVNPDLKVPEGAVVQINLINGDGAIHDIAIPEFVAKSDNITAKGAATSIVFQANRTGSFEYLCTLPGHKAAGMFGQLIVGEPKEKVQSSVIDVAQDPYAVGKPVGNRQPKHLTLDLESTEIEGRLSDGSTYRFWTFNNKVPGPFVRVRVGDTITVNLSNAQNSTHIHSIDFHAVTGPGGGAAVTQAAPGQTKSFTFKALHPGLFVYHCATPMVAQHITNGMYGLILVEPEGGLPKVEREFYVMQGELYTAQRHGAAGLHEFSLEKLLAENPEHIMFNGTMDALTKTYKMEANLGENIRIYFGVGGPNLTSSFHVIGEVFDKVYDQASLTSPPLTDVQT…
FOHE01000005.1_157	FOHE01000005.1	Oceanobacillus limi IBRC-M 10780	Firmicutes	MFNKFLSRMVLVGLSGTVLLLAACADETEESKQEISPKEDAVETVSAEEKDPEVIGAHKNLNDAAVPLEMERKGSDVYIKMTSQITDIEIEKGYNYKAWTFNGEAPGPLVVVNEGDTIHFTLENLDPAIPHSMDFHAVHTAPDKGFADVMPNEEGTFTYQASKPGVFMYHCGTDPVLSHIANGMHGVIIVQPNDGYPTDDEVDREYAIIQNEWYRYNDLDDMTNGVPSQVVFSTKALDEGQPNTNGTVTAVKNEPLLAKVGDKVRLFVNNVGPNEVSSFHVVGTIFDDVYIDGNPANHMEGMQTVMLPASGGAVVEFTVKEEGVYPFVTHQFNHATKGAVGYIKVTADGKDDGSEVGGQ
FOOF01000012.1_45	FOOF01000012.1	Duganella sp. CF458 genome assembly	Proteobacteria	MKPTLMSKAMAALVIGAATLAPAYAQHGQHGGNGSTAVQYRPDVTFTLHTDIADGKLVFISDTGESKGKANPTLRVPLGAVVQINLVNGDGATHDISVPDFKAKSNQLKDKGASTAIVFKADKKGEFTYICTLPGHVAAGMIGKIIVGEGELKAAPQGADVSRNPMEVGTPIGKRGPQTVNVKLDTTEILGQLMDGTTYKYWTFNNKIPGPFIRVRVGDTVNVDMSNAKDSHMIHSVDFHAVTGPGGGAAVTQAAPGSTKSFTFKAINPGLYVYHCATPMVAQHISNGMYGMILVEPEGGLPKVDKEFYVMQGELYTAQKHGTPGEAEFSLDKLLAEQPEHLMFNGTHDALTKTHRMESKVGETVRIFFGVGGPNATSSFHVIGEVFDRVYNLGDLTSP…
FORF01000028.1_20	FORF01000028.1	Aquamicrobium aerolatum DSM 21857 genome	Proteobacteria	MAQTTDKSGIAAKQEVSISRRSMLVGSLGATVGGLLATDALLAEAHAAHATPPKVDVGHGSHPGSLSNRIYSVNPAHPGGADIAENPTNIPPAITRREPATVRVDLETKEIEANLDGKARFRFWTFNGTVPGPFIRVRVGDTVEVHLKNPQDSWMMHNVDFHAATGPGGGATATTAAPGEERSFTFKALNPGIYVYHCAVPPVALHIANGMYGLILVEPEEGLPPVDREFYVMQGEIYTEEPFGSSGLLTESYDKLLNERPEYFVFNGHVGALTEHYPLRAKVGETVRIYMGVGGPNYSSAFHVIGEIFDRAYQMGSVTSEPITNVQSILVPPGSANIVEFKCEVPGRFVLVDHALSRAERGLAGYLIVEGPENPEVFNAPPNEHDSGH
FOVJ01000005.1_36	FOVJ01000005.1	Nitrosospira briensis Nsp8 genome	Proteobacteria	MKTLIFWLAAICALTFGQSSIAADQNRDSDAVTYRPDITFTLRTDIAEGKLVFVGETDAIAGKINPDLNVPEGAVVQINLVNGDGAIHDIAIPEFGANSGHITAKGAATAMVFRATRAGKFEYLCTLPGHKAAGMFGQLIVGNPPEKAKSTAIDVAQDPYAVGQPVGNRPPKHLTLNLESTEIDGRLSDGSTYKYWTFDNKVPGPFVRVRVGDTITVNLGNARNSTHIHSIDFHAVTGPGGGAAVTQAAPGQTRSFTFKALHPGLFVYHCATPMVAQHIANGMYGMILVEPEGGMAKVDREFYVMQGELYTAQRHGTPGLQEFSLEKLLAENPDHLMFNGTMDALTKTHKMEANTGENVRIYFGVGGPNLPSSFHVIGEIFDKVYEHGTLSSPPVAEVQ…
FQUS01000013.1_96	FQUS01000013.1	Aliifodinibius roseus DSM 21986	Balneolaeota	MNFPKRTLALLTGLILAGFFTLAQAQTDEYELDGMTFGMPEAEVFTEDYDGPPVVGEYLTMLPNLKPLDYEGNKHHEVRIDIIAQEIEVADGVKYKAWTFGGTVPGPVLHVKEGDRITFVMKNRSDEEVTITEPTKEGSPFMQQVAENNFMNAQPGTMPMPHSMDFHAGTVAKDDKWRSISPGESITFDWVANYAGSYIYHCGTPSVLMHTAMGQHGVVVVSPKDGYGTDYEVDKEFVVVQSEYYLKKGAGDLYQYDFEAAQSVNPSHVVFNGHQTILHDRPLEASAGDRVRLHVSNNGPSGTSSFHVIGAIFDRVWLEGHPFNEMRGMQTVLLGASSSATIDFIVPEEGKYILIDHEFADAEKGATGTLKAGPRIN
FQVW01000008.1_1	FQVW01000008.1	Ornithinibacillus halophilus IBRC-M 10683	Firmicutes	MSKYNVIEDKIYLGEIEKILSIKQYEVISMMKKFGYGVVVTLSAAILLSACSGADGAKQELSPENDNAINTVQAEEMEPAVFQPHEGLNDAPIPLDMERDGTDVYINMTAQITDIEIEEGYNYKAWTFNGEAPGPLVVVNEGDTIHFTLENKDPAIPHSMDFHAVHTAPDKGFANVMPNEEGTFTYQATKPGVFMYHCGTGPILSHIANGMHGVIIVKPADGYPTDDQVDKEFVIIQNEWYKYNDLDDMTNNEPSQVVFSAKALHEGQPNTNGTVTALKDEPLLAKVGDKVRIYINNVGPNEVSSFHVVGTIFDDVYLDGNPANRLEGMQTVMLPASGGAVVEFTVIEEGVYPFVTHQFNHATKGAVGYIKVTEDGLDDGAEVSGH
FUKO01000030.1_2	FUKO01000030.1	Microbacterium esteraromaticum B Mb 05.01	Actinobacteria	MTPNLTGAPGAPGTPSAVVKKRGFWPMRDIPTLAWLLLAAVSTVIHRFVPMPGWLMIHLLLLGAVTHAILVWSQYFSLALLRSALTVAGRRNQNIRLILANAGAAAVITGVMIAVWPVTLVGAASLITAVIWHAVSLISRARSSMPGKFGRTTRYYIVSAAMLTMGAGLGAWLARGDDAPNLVLAHALFNLLGWIGITVAGTVVTLWPTILRTRADEHAALGAARALPALAGGVVVAAVAAAVGWLPGVALGLAAYLAGLIIIGVSLFRAARQKAPRSFAALSVGMALVWWAGAVATLVVGAVVAAIDTAGFTTLNGDGFAALAALFGQVVPYLAAGFAAQVLVGALSYLIPVVLGGGPGPVRAGNAVFDAAGPLRVTVANAALVVCVLPVSSLMRVVA…
FXAH01000012.1_12	FXAH01000012.1	Paraburkholderia caryophylli Ballard 720	Proteobacteria	MFRFRLTAVCAAILMTATFSTASLAADAAAGQAGAVQTAAAKGKVKHFVLRTNIVDGKMAFVDESGKPNPVLKANVGDTVEISLASGEGAEHDIAIPDLNVASKRFSGASGPSTVRFVAKRAGEFTYFCTVAGHRPAGMEGKLEVSGTALASAHSDVGGAAPAAEHGEDGHTMKIAYKAAPPAATQPADPTAVDVVQDPSTVPAPIGDRAPQTLKYRIDTVELAGRLDDGTTFTYWTFNGKVPGPMLRARVGDTVELTLANSRTSKMIHSIDLHAVIGGMGGGKNTQVAPGQEKTITFKVAHPGLFVYHCATPLVPEHISAGMYGMILVEPEGGLPKVDREYYVMQGEMYTSHAFGTHGHETVDLAKLSSEQPEYYVFNGAVGSLTKTHKLVANVGETV…
FZMZ01000006.1_1114	FZMZ01000006.1	Virgibacillus sp. Marseille-P3835	Firmicutes	MLRNIRIQVVTALSISVLMLSACSESQTKVSPEVENTIDAVHAKSETSNVIKPHQGINLQPTPVKMERRGTEVFISMTAQITDIEVEEGYTYKAWTFNGEAPGPLVIVNEGDTIHFTLENKDPAIPHSMDFHAVQTAPNKSFTDVAPNEEGTFTYQAMKPGVFMYHCGTAPMLAHIANGMHGVIIVQPNDGYPTDKEVDKEYVVIQNEWYKYNDLDDMTNGEPSQVVFSTKALHEGQANTNGTVTAIKNKPLLAKVGDKVRIYLNNVGPNEISSFHVVGTIFDDVYLDGNPENHFEGMQTVILPVSGGAIVEFTVNEEGVYPFVTHQMNHAAKGAVGHIKVTVDGNDDGQALQGN
FYEK01000003.1_340	FYEK01000003.1	Thermoflexus hugenholtzii JAD2	Chloroflexi	MVPARWLLIGALMMALTACTTMAAAPAVPTPSPAVSSETHVHPTPTPGGPKVRVVRDPADVPPPIRRTEPTTVEVTLTVKEVVAELTDGVTFPFWTFDGTVPGPMIRVMEGDTVVLHLVNPPENHVSHNIDLHAVTGPGGGATVTTVAPGETKTLVFKALKPGAYIYHCAYPPAPLHIGMGMYGIIVVEPKGGLPPADREFYVVQGEWYTSLPFGQPGLASFDSAKAQAERPEYFTFNGHVKALTDLHPLQARTGERIRLFFGVGGPNVGSNFHIIGEIFDRVYVGSPDTLVANEETVYVPPGSAAVFELTTEVPGRYVLVDHALWRMLRGLSGYLTVEGPERPDLFQGIPSGNSGH
FZOR01000009.1_68	FZOR01000009.1	Actinomadura meyerae DSM 44715	Actinobacteria	MSTTDEPSTTDEPDAPASGGPPVPARGRWTAALNGFLPAVSAALALGLIVGLLMVGAAPGGHHHDGALASSGDGAAPSSSSGASLPGKGKKVTLEFEEGDMYIKPNKVTVPAGADVTVHVVNKGSQAHTLSLLGKTNKQLEPGKSETQHWGVLTESTQAWCVIPGHKDAGMLVEVNVTGGESTKAAGAEAKGTEAEGGTAAAAGSGATGDTANAKIDPAAKPAAGWKPFDPTAPADDGKDVHEATFTVTEKEIEVAPGVKQTRWTYNGTAPGPTLRGKVGDTFRIKLVNKGSMGHSIDFHASKVAPNVEMRTIKPGETLVYEFTARFSGIFTYHCGSDPMIYHMGNGMHGALIVDPPDLPKVDKELVLIQSELYLGPQGKPGDLKKMQAGDYDAVVFNG…
OBQJ01000002.1_159	OBQJ01000002.1	Chromohalobacter canadensis USBA 855	Proteobacteria	MNAAPRQSIACILFFLIGLVFDTSLAAQESRDVSSDAAPDVSYTLRTAIVDDHWAFVGESGAIKGQVNPDLNAPEGAIVQIELINGDGAIHDIVVSEFNVDSERIGTQGATTTIVFKADHSGTFEYHCSLPGHKSMGMTGRFIVDPKQEERERKETEQKGAKQEGPGGDTATISQSPTAVGRPVGTRAPQHVTLNLEASEAAGHLADDSSYTYWTFNRKVPGPFLRVRVGDTVTVNLTNDASSHHIHSIDLHAATGPGGGGKVTQVAPGQSRRFTFKPLKPGLYVYHCATPMVAQHIANGMYGMILVEPEGGLTPVDREFYVMQGEIYTREPHGSSGLQAFSLDKLLAERPDYFTFNGAVGALTGIHKMEARVGETVRIFFGVGGPNKTSSFHIIGETF…
UAPP01000002.1_246	UAPP01000002.1	Actinomadura madurae NCTC11373	Actinobacteria	MTSIGVRPAVGPPPAPRRSRSVWHAVANGVVLAWLALTVAAALVHRELPAPQWLLLHLFLLGAVTNAIVTWTEHFAAALLRLPPPPDWWPMTRLAVLNAGIIAVLCGVSEGFPWVAVGGAGAVVAVIAAHTVVVALRGRNALGGRFAHVVTWYLWAGAALVTGGTLGGLMASGRVPSGWHEPMRAAHAQVNILGWVGLAVLGTLFTLWPTVLRTRVADGTGRIARWSLRLAVPGLGCAAGGLLAELRWLAAAGLFLYAGAAALALVPFVQTVRRRHPHTPASWMLAAGTAWFAVTLVVDASRQSLSDLLPLVLVGFIGQTLLGALTFLLPVVLGGGPAALKANASLIERAWKLRTAAINLAVPLLAAPVPWWLNRAAWTIVLAALAAFVLLAAATILRS…
UEYQ01000020.1_47	UEYQ01000020.1	Rhizobium naphthalenivorans T2.26MG-112.21	Proteobacteria	MTRHKPTSLASALILLSATASALAGGTHSHPAENGTAAAPLDIVRAATDLVPPVKRAGPETIKVKLDTVEVTGRLADGATYHYWTFNRKVPGPFVRARVGDTVEVELKNLADSSERHSVDFHAVTGPGGGAVATDAAPGETKGFTFKALKPGLYVYHCAVPLAAHHIANGMYGLILVEPEGGLPPVDREFYVMQGEVYTSQPYGTKGKLTESLDRLMDETPEYYVFNGAANALTGDNALTAKVGETVRIYFGVGGPNKTSSFHVIGEIFDKAYQLASLTTEPLTDVQTISVPPGGAAVVDLTLDVPGEYVLVDHALSRAARGLVGKLVVEGQQETGLFDGASIKSTGEEHGGHGSH
CAACUZ010000002.1_136	CAACUZ010000002.1	Actinomadura formosensis LMG 29178	Actinobacteria	MSTTPAPDDPAPDRPPAHRRSSTVLNGFLPIISTALALGLVVGLLVAGITPSSGGHGHDEGRPVAAAADEAALPGAGKKVTLQFEEGDMYIKPNKVTVPAGADVTVNVVNKGSQAHTLSLLGRTNKQLEPGKSETQHWGVLTESTQAWCVIPGHKDAGMLVEVTVTGGKTGTAAASTGNSTGGTAAAADGANAKIDPAAKPADGWKPRDPAAPENDGKDVHEVTFTVTEKEEEVAPGVKQVRWTFNGTAPGPILRGKVGDTFKITLVNKGTMEHSIDFHASKVAPNVQMRTIKPGQSLVYEFKAHFSGIFTYHCGADPMIYHMGNGMYGAVIVDPPDLGKVDKEFVLVQSELYLGPQGKPGDLKKMLAGQYDAVVFNGYYNQYAYAPIKVKPGDRVRVW…
LR216287.1_1314	LR216287.1	Candidatus Nitrosocosmicus franklandus NFRAN1	Thaumarchaeota	MKSTLAIFALSAVLMSGLILLPGINMKSFAISNEQGQLTLADMNFKIGGAFQQISTEEAEESDAPVRNVTFVAIEKNLTLPSGQQVAALTWNGTIPGPTIRVTQGDVLNVNIINHPNNTLIHSLDHHASTISAVPNFGAINVSDSKQYSFVATQPGFFKYHCEGNNVLTMDQHVFQGMVGGVIVDPQVGYTGYEGVGVENGTNALTTTEVDADAKEVQLQFSEYYLDPSGQYDAAAMFAHQPTASWINGIPFGYDPVITKTPNATTLFFKQGDHVRFFLLNHGDLPVNFHIVGEILDRVTDGSIVSGIGKQTYTIGGSNDAIVDVVFDLPGVYAFVNHDYAQLFKGQAGLIVVDGPDNGTSALLGLTDDANPSNAIPPTGANSIPVTVKPYMLGTPLAW…
Calidithermus_chliarophilus_DSM_9957T_1233	GCA_000430045.1	Calidithermus chliarophilus DSM 9957T	Deinococcus-Thermus	MIETKKTQRNAAPLILMLILGALASAAVLLTVQIMAGKGGNAAQAPAPAQAQTTAPAAAAPVALEPVPANLPKIAYDPTDIPAPIGKRAPQLVKVNIEALEVEAELAPGVSYTYYTFGGKVPGPFVRVRVGDTVEVTFTNNAKNSMYHSVDFHSATGPGGGGAVTQAAPGETKVFSFKALNPGLFVYHCATPLAAHHITNGQYGLMLVEPEGGLPKVDREFYVMQGEMYTAAPYNTPGRQSLDMQKLLDERPEYHVFNGSTTALTEDYPLKAKVGEKVRLFFGVGGPNVISTFHVIGEVFDTVYDQASLSSPLTDTQSAITGPGSASIVEMKLDYPGKYMLVDHALSRAARGLVGHLMVEGKEDPSVFHTQTPVTNSGGH
Thermus_antranikianii_DSM_12462T_1147	GCA_000423905.1	Thermus antranikianii DSM 12462T	Deinococcus-Thermus	MRKVLGVLAGLVLGIPGVAAERHFTLEARSSIFEVDQGVYLRGFSFNDMSPGPMLVVEEGDTVHIVLRNLDSVTHGLSIHAANTQTSRFLGNVQPGETREFSFTADFPGVFMYHCAPGGHGIMAHTMGGQFGMIVVEPKEKYRMERELGRGPDLKLYIIQSEAYASGRDFYDGRALYVMFNGRNFRYVEEPIPVRPGDYLRIYFLNVGPNLTSTFHVVGGVFEYMYYQGNPKNLVVGSQTALAGPSDSWVIEWRVPPVEGDYALVTHVFGTAIKGALGILRARKDAPRIPEVRAEGVPGVKEIPASAKRVVDPYGLASPSHEHTVRVPLDPALAQPVAVGAKALEPLPVTVQMVGNSFYPKVLEIPVGTTVEFVNEDIFDLLEGERTGRHDAVVIDVQG…
Thermus_brockianus_GE-1_419	GCA_001880325.1	Thermus brockianus GE-1T	Deinococcus-Thermus	MKGARFLLMAAVALGVPALAAVKRFELTAQSSVFPVDEGVYVKGFSFNGMSPGPMLVVEEGDTVEIVLKNVDSVAHGLSIHAANTQTSKFLGNVQPGEERVFRFTADFPGVFMYHCAPGGHGIMAHTMGGQHGMIVVEPKKKYRLEAELKRPPDLKLYIVQSEWYASGRDFFDGKATYVVFNGYNFRYVNEPIPVRPGDYIRIYFLNAGPSLTSTFHVVGGVWEYIYYQGNPDNVMKGSQTVLAGPSDSWVIEWRVPPVEGDYTLVTHVFNTAIKGAVGILRAKKDAPRVRAVPAEGPKALTAIPADAKRVLDPYGLGTPDHEHTVRMPLDPALTQPVAVGAKALEPLPVRVQMVGNSFYPKILEIPVGTTVEFVNEDVFDLLEGERTGRHDAVVINVQ…
Thermus_composti_JCM_19902T_1470	GCA_014647535.1	Thermus composti JCM 19902T	Deinococcus-Thermus	MRGSELGPEEVKGMKGARFLLMAAVALGVPALAAVKRFELVAQSSVFPVDEGVYVKGFSFNGMSPGPMLVVEEGDTVEIVLKNVDTVAHGLSIHAANTQTSKFLGNVQPGEERVFRFTADFPGVFMYHCAPGGHGIMAHTMGGQHGMIVVEPKKKYRLEAELKRPPDLRLYIVQSEWYASGRDFFDGKATYVVFNGYNFRYVNEPIPVRPGDYVRIYFLNAGPSLTSTFHVVGGVWEYIYYQGNPDNVMKGSQTVLAGPSDSWVIEWRVPPVEGDYTLVTHVFNTAIKGAVGILRAKKDAPRIGEVRAEGPKALAAIPADAKRVLDPYGLGTPDHEHTVRVPLDPALAQPVAVGSKALEPLPVRVQMVGNSFYPKILEVPVGTTVEFVNEDVFDLLDGE…
Thermus_oshimai_DSM_12092T_1983	GCA_000373145.1	Thermus oshimai DSM 12092T	Deinococcus-Thermus	MWKRIAALLVLSLSLPALAAVKRFELTTHSSVFPVDQGVYVKGFSFNEMSPGPLLVVEEGDTVEIVLRNEDFVAHGLSIHAANTQTSKFLGNVQPGEERVFRFQADFPGVFMYHCAPGGHGIMAHTMGGQHGMIVVEPKKKYRLEAELGRAPDLKLYLVQSEWYASGRDFFDGRATYVVFNGQNFRYVKEPIPVRPGDYIRIYFLNAGPNLTSTFHVVGGVWEYMYYQGNPDNVVKGSQTALAGPSDSWVIEWRVPPVEGDYTLVTHVFGTAIKGALGILRAKKDAPRVAEVRAEGPKALKEVPQEAKRVLDPYGLGTPTHEHTVRKAPDPALLQPVAVGERTLDPLPVTIQMVGNSFYPKVVEVPVGTTVEFVNEDVFDLLEGERTGRHDAVVVDVKG…
Thermus_scotoductus_SA-01_1724	GCA_000187005.1	Thermus scotoductus SA-01T	Deinococcus-Thermus	MRKVLGVLAGLVLGIPGVAAERHFTLEARSSIFEVDQGVYLRGFSFNDMSPGPMLVVEEGDTVHITLRNLDNVTHGLSIHAANTQTSRFLGNVQPGETREFSFTADFPGVFMYHCAPGGHGIMAHTMGGQFGMIVVEPKEKYRMERELGRGPDLKLYIIQSEAYASGRDFYDGKALYVMFNGRNFRYVDEPIPVRPGDYLRIYFLNVGPNLTSTLHVVGGIFEYMYYQGNPKNLVVGAQTALAGPSDSWVIEWRVPPVEGDYTLVTHVFGTAIKGALGILRAKKDAPRIPEVRAEGVPGVKEIPASAKRVVDPYGLASPGHEHTVRVPLDPALAQPVAVGAKALEPLPVTVQMVGNSFYPKVLEIPVGTTVEFVNEDVFDLLEGERTGRHDAVVIDVQG…
BAJ46620.1	BAJ46620.1	Candidatus Caldarchaeum subterraneum	Thaumarchaeota	MNKMLLLAAIAALFALAAPASAIVYAPGVPGNPPPNAVPNKSFTLIASEADVVIDDGVVFRAFVFNGTSPGPLIVVEEGDVVEIIVKNVGQYTHGLSFHAANTQTSKFIGNIPPGGEGRLVFKADFPGVYMYHCAPGGHGILTHTLAGMYGMVVVEPKKGSYLLEKQLGREPDIKIYLIQHEVYMNGRDFYDGKPLYVMFNGRVFRYLTEPIQARPGDYVRFYFLNIGPSLVSSFHAVGGIWEYAYRNGNPENVEVGLQTVNAAPTESYVIEWRVPAEGNFLIVSHAFGTQAIKGAAGYIAASVNATPQPVILPNGPVAQPPANPKRVVAPFEPTSPDESKTFLPGEKVMIQIVGNSFYPKIARVPVGSTVTWINEDVLSIGSGEITGQHNVAAIQGPV…
GAY26006.1	GAY26006.1	Desulfurococcaceae archaeon AG1	Crenarchaeota	MIYRNGLGFIALLASLIVLSIASSTIEAFRSDYKPGYELPPTSFVPPGTEPNKRFVIELYRTKVVIGDGIVLDTFTINGTVPGPTIVVEEGDIVELIVVNKDDVAHGLSVHAIYRATSPFIGNVAPGATKRIIFNASYPGVYMYHCAPGGQGIFVHTMSGQYGMIVVKPKIYKYKLEEILGREPDIEIYLIQHEIYGSGADFVTAKPLYVLFNGYIARYLNNPIMARPGDYVRIYFLNVGPNLVSTFHLVGIVWDFAYYQGHPLNIIYGGQTVLAGPSDSWVVEFRVPEEGPYAIVTHVFNQPVRGAIGLLKASKDANRTSIVDAQGPKLPIPEKPVRIIDPFGLGSPEIDTPVYGEGTVYVRIIGNSYYPKRLVIPEGTTVVWINEDIISLPGAGGEL…
PWV37433.1	PWV37433.1	Desulfurococcaceae archaeon ICE1	Crenarchaeota	MIYRNGLGFIALLASLIVLSIASPTIEAFRSDYKPGYELPPTSFVPPGTEPNKRFVIELYRTKVVIGDGIVLDTFTINGTVPGPTIVVEEGDIVELIVVNKDDVTHGLSVHAIYRSTSPFIGNIAPGATKRIIFNASYPGVYMYHCAPGGQGIFVHTMSGQYGMIVVKPKTYKYKLEEILGREPDIEIYLIQHEIYGSGADFVTAKPLYVLFNGYIARYLSNPIMARPGDYVRIYFLNVGPNLVSTFHLVGIVWDFAYYQGHPLNIIYGGQTVLAGPSDSWVVEFRVPEEGPYAIVTHVFNQPVRGAIGLLKASKDANRTSIVDAQGPKLPIPEKPVRIIDPFGLGSPEIDTPVYSEGTVYVRIIGNSYYPKRLVIPEGTTVVWINEDIISLPGAGGEL…
TVQ40800.1	TVQ40800.1	Spirochaetaceae bacterium DLM2.Bin48	Spirochaetes	MLIALAGCDRGPAVRRGGSGGGEVHRFELIARSDTLNIGDQVTFEGFTFNGTMPGPQMVVNEGDTVEITVINEDSVTHGLSIHAANAQTSNFVGNIAPGETRTLTFTADFPGVYMYHCAPGGHGIMVHTMGGQFGMMVVEPTERYQMEKDLGREPDLKVYLIQHEVYAGGRDFFDGKALYVMFNGETFRYVREPIPARPGDFVRFYFLNVGPNLTSTFHAVGGIWDHIYYGGNPNNLMHGTQSVVTGPTDSWVIDWIVPDEGPFLLVSHAFGTQAIKGAVGVLDSREDAPRVGEIRSEGRDTAPIEDPRRFVSPFGLGSETLDVPVRFREGDRALIQMVGNSYYPKRAEVPVGTTVTWINEDVFDMLDGERTGKHDVVVVRANGTERFQSELLDHAETF…
TVR32453.1	TVR32453.1	Spirochaetaceae bacterium GEM2.Bin48	Spirochaetes	MQKTGKGRRATIAAIAVALAAVLLLLAACERPATSAGGRQNPETGEVRRFELITRSDTINIGDNVTFEGFTFNGTMPGPQMEVNEGDTVEITVINEDSVTHGLSIHAANAQTSNYVGNIAPGETRTLTFQADYPGVYMYHCAPGGHGIMAHTMGGQFGMMVVEPQQRYRMEEELGREPDLKVYLIQHEVYADGRDFFDGKALYVMFNGETFRYVRDPIPARPGDFVRFYYLNVGPNLTSTFHAVGGIWDDIYYGGNPNNLMHGTQSVVSGPTDSWVIDWIVPDEGPFTLVSHAFGTQAIKGAVGVLDSREDAPRIGEIRSEGLGTPPVEDPKRFVSPFGLGSDTLDVPVRYRSGDRTLIQMVGNSYYPKRAEVPVGTTVTWINEDVFDMLEGELTGKHD…
TVR54655.1	TVR54655.1	Spirochaetaceae bacterium PLM2.Bin13	Spirochaetes	MTATLIGLAAAFLAACSADSGGNTAGNPAGELRRFTLVTRSDTLNIGDGVTFEGFTFDGTMPGPQMEVNEGDTVEITVFNDDSVTHGLSIHAANAQTSNYVGNIAPGETKTVTFTADYPGVYMYHCAPGGHGIMAHTMGGQFGMFVVEPKEQYRMEAELGREPDIKIYIVQHEVYADGRDFFDGKALYVMFNGENFRYVKEPIQARPGDYVRFYYLNVGPNLTSTFHAVGGIWDDIYYGGNPKNLMHGTQSVVSGPTDSWVIDWIIPAEGPFTLVSHAFGTQAIKGAIGIIQSSEDAPRISEVRSEGRSTPPIENPKRFVSPFGLGSETLDHPVRFRDGDRMFIQMVGNSYWPKRAEVPVGSTVTWINEDVFDMLEGERTGKHDVVTISATGPDRFASE…
MBI4483932.1	MBI4483932.1	Acidobacteria bacterium NC_groundwater_1404_Ag_S-0.65um_61_43	Acidobacteria	MGSALLFVGAFAATEVGAQPAKKFELVAKQRDLVIDEGVVLKALTFNETVPGPLLLVNEGDTVEITVRNEDAITHGFSVHAANTQTSLSVGNLPAGETKKLTFKADFPGVFMYHCAPGGHGIMTHTMAGMFGMIVVEPKKKYKLEEQLGKPPDLKVYVIQHEVYSNGRDFFDGKALYVMFNGYNFRYVNEPIPARPGDYVRFYYLNVGPNLISTFHAVGGIWEYIHYQGNPNNVMVGSQSVISGPTDSWVIEWRVPAEGPFTLVSHAFGTQAIKGAIGVLSSKADAPRVREVRSEGNTVSVPASPKRVVAPFEIGSSDLDRPVRFQPGETVQVQIVGNSFWPKVVEVPVGAEVTWVNEDVFDLLEGERTGRHDVVITGGPEEFSSVEMEHADKFTYKFE…
HEV40459.1	HEV40459.1	Firmicutes bacterium SpSt-247	Firmicutes	MVGVVAAGVLFVGPPAAAQTKKFELVATRKSLVVDEGVVWRAFTFNGRVPGPLLVVEEGDEVEITVRNPDTITHGLSIHAANTQTSLVVGNIPAGGSRTLRFRADFPGVYMYHCAPGGHGILAHTMGGMFGMVVVEPKRTKYRLEEELGRPPDLRVYVVQHEVYASGKDFSDGRALYVMFNGYNFRYVNQPIPARPGDYVRFYYLNVGPNLVASFHAVGGIWEYAYAGGNPANVTRGVQTTIAAPTDSWVIEWRVPAEGPFLLVTHAFGTQAMKGAVGVLSAKKDAPRVGVVRPEGPNLPVPAKPKRVVDPFGVGSSDLDVPVRTRPGEAAFVRMVGNSYWPKVLEVPVGARVTWVNEDVFDLLEGERTGMHNVTALRGPTRLTSPLLKHADRFTFQVS…
HEG32855.1	HEG32855.1	Firmicutes bacterium SpSt-211	Firmicutes	MRRLLSVGLVGVVAAGLLFLGPPAAAQVKKFELVATRKNLVVDEGVVWRAFTWNGRVPGPLLVVEEGDEVEITVRNADTITHGLSIHAANTQTSAVVGNIPAGQSRTLRFRADFPGVYMYHCAPGGHGILAHTMGGMFGMVVVEPKRTKYRLEEELGRPPDVRVYMVQHEVYGSGKDFADGRALYVTFNGYNFRYVTQPIQARPGGYVRFYYLNVGPNLVGSFHAVGGIWEYAYAGGNPQNVTRGLQTTLAAPTDSWVIEWRVPAEGPFLLVTHAFGTQAMKGAVGVLSAKKDGPRTAVVRPEGPNLPLPAKPKRVVDPFGLGSSDLDVPVRLRPGDPAFVRMVGNSYWPKVLEVPVGSRVTWVNEDVFDLLEGERTGMHNVTAVRGPTQLASPLLKHA…
MBI4287015.1	MBI4287015.1	Chloroflexi bacterium NC_groundwater_1423_Ag_S-0.65um_59_50	Chloroflexi	MRHLKWLSLVVLVPLLVACAGPQGPQGPVGPPGQAGAPGPGGAPGPAGAAGPAGQRGSEGPAGSPGKAPSAQEISALVERAIAGAVPKPLADPTALPSPSAPVKKFELVTKKADLTIDEGVTFKAFTFDGKSPGPLLAVDEGDTVAITVRNEDTVAHGLSMHAANTQTSLFTGNIAPGKTATLTFRADFPGVFMYHCAPGGHGIMTHTMGGMFGMFVVEPKTKKYQLEQQLGKTPDTRVYILQQEVYSNGRDFFDGRPLYVMFNGYNFRYVTEPITTRPGDYIRFYYLNVGPNLVATFHAVGAIWEYAYYGGNPGNIMVGTQSAIAGPTDSWVVDWRVPAEGPFLLVSHAFGTQAAKGAIGVISSSKNAPQAKEVRSDGPTKLVLASPARVVAPFEIGS…
HGL40373.1	HGL40373.1	Candidatus Caldarchaeum subterraneum SpSt-669	Thaumarchaeota	MNRMLLLAVIATLFALAAPASAIVYAPGVPGNPPPNAVPNKSFTLIASEADVVIDDGVVFRAFVFNGTSPGPLIVVEEGDVVEIVVKNVGQYTHGLSFHAANTQTSKFVGNIAPGGEGKLIFKADFPGVYMYHCAPGGHGILTHTLAGMYGMVVVEPKKGSYLLEKQLGREPDIKVYLIQHEVYMNGRDFYDGKPVYVMFNGRVFRYVTEPIQARPGDYIRFYFLNVGPSLVSSFHAVGGIWEYVYKGGNPDNVEVGLQTVNAAPTESYVIEWRVPAEGNFLIVSHAFGTQAIKGAVGIVAASANATPAPVILPNGPVAQPPANPKRVVAPFEPTSPDESKTFLPGEKVMIQIVGNSFYPKIARVPVGSTITWVNEDVLSIGSGEITGQHNVAAVKGPV…
HGN90139.1	HGN90139.1	Candidatus Caldarchaeum subterraneum SpSt-613	Thaumarchaeota	MNRMLLLAVIATLFALAAPASAIVYAPGVPGNPPPNAVPNKSFTLIASEADVVIDDGVVFRAFVFNGTSPGPLIVVDEGDVVEIVVKNVGQYTHGLSFHAANTQTSKFVGNIAPGGEGKLIFKADFPGVYMYHCAPGGHGILTHTLAGMYGMVVVEPKKGSYLLEKQLGREPDIKVYLIQHEVYMNGRDFYDGKPVYVMFNGRVFRYVTEPIQARPGDYIRFYFLNVGPSLVSSFHAVGGIWEYVYKGGNPDNVEVGLQTVNAAPTESYVIEWRVPAEGNFLIVSHAFGTQAIKGAVGIVAASANATPAPVILPNGPVAQPPANPKRVVAPFEPTSPDESKTFLPGEKVMIQIVGNSFYPKIARVPVGSTITWVNEDVLSIGSGEITGQHNVAAVKGPV…
HHN52335.1	HHN52335.1	Candidatus Caldarchaeum subterraneum SpSt-1073	Thaumarchaeota	MNRMLLLAVIATLFALAAPASAIVYAPGVPGNPPPNAVPNKSFTLIASEADVVIDDGVVFRAFVFNGTSPGPLIVVDEGDVVEIVVKNVGQYTHGLSFHAANTQTSKFVGNIAPGGEGRLVFKADFPGVYMYHCAPGGHGILTHTLAGMYGMVVVEPKKGSYLLEKQLGREPDIKVYLIQHEVYMNGRDFYDGKPVYVMFNGRVFRYVTEPIQARPGDYIRFYFLNVGPSLVSSFHAVGGIWEYVYKGGNPDNVEVGLQTVNAAPTESYVIEWRVPAEGNFLIVSHAFGTQAIKGAVGIVAASANATPAPVILPNGPVAQPPANPKRVVAPFEPTSPDESKTFLPGEKVMIQIVGNSFYPKIARVPVGSTITWVNEDVLSIGSGEITGQHNVAAVKGPV…
HHM92451.1	HHM92451.1	Nitrososphaeria archaeon SpSt-1069	Thaumarchaeota	MALWTKLAGYSLALLLASLTIVSAASAEYYSLNNLVYAADVPGNPPPDVIPNKQFLLVTNENDVVIGDGVVLKAWTFNGTVPGPLIYAEEGDVIEIELKNEGKYTHGASIHAANTQTSFFVGSVPPGESRKIVFKADFPGVYMYHCAPGGHGILTHTMAGMYGMIVVEPKKLKYRLEEELGREPDIRVFLIQHEVYANGRDFTQGNPIYVLFNGRAFRYLTDPIKARPGDYIRFYFLNVGPNLVSSFHVVGGIWEYVYHGGNPSNVEKGLQTVTVGPTDSYVIEWRVPSEGNFLMVTHAFGTQTLKGSAGYISSKIDNERANVILPNGPPPAQIQDIKRIIAPFEPSPEDIAEPKTFIPGEPVVVRIVGNSFYPKVASVPVGSKVVWINDDVLSIGSGE…
HHP27705.1	HHP27705.1	Nitrososphaeria archaeon SpSt-1122	Thaumarchaeota	MQADTSAVAYYSGVRGLPHRFKEIGALLALAVALTIAPTVHAIVYADVPGNPPPGAEPNKRFLLIAQENDVLIDDGVLLRAWTFNGTVPGPLIYVEEGDIVEITIRNEGKYTHGASIHAANTQTSLFVGGIPPGEERSIVFKADFPGVYMYHCAPGGHGILTHTMAGMYGMIVVEPMNTKYRLEQELGREPDIKVFLIQHEIYATGDDFAKGVPAYVMFNGKAFRYLVEPIQARPGDYVRFYFLNVGPNLVSSFHAVGGIWEYVYHGGNPHNVERGLQTVTTGPTDSYVIEWRVPSEGNFLLVTHAFGTQTLKGAAGYLSSKVGNNVSRIIFPNGPAPPKTITNVKRVIAPFEPTPEDVLSPKVYRQDEPIVIRILGNSFYPKVAAVPTGSKVRWVNED…
HGL43828.1	HGL43828.1	Acidilobales archaeon SpSt-670	Crenarchaeota	MIYRNGLGFIALLASLIVLSIASPTIEAFRSDYKPGYELPPTSFVPPGTEPNKRFVIELYRTKVVIGDGIVLDTFTINGTVPGPTIVVEEGDIVELIVVNKDDVTHGLSVHAIYRSTSPFIGNIAPGATKRIIFNASYPGVYMYHCAPGGQGIFVHTMSGQYGMIVVKPKIYKYKLEEILGREPDIEIYLIQHEIYGSGADFVTAKPLYVLFNGYIARYLNNPIMARPGDYVRIYFLNVGPNLVSTFHLVGIVWDFAYYQGHPLNIIYGGQTVLAGPSDSWVVEFRVPEEGPYAIVTHVFNQPVRGAIGLLKASKDANRTSIVDAQGPKLPIPEKPVRIIDPFGLGSPEIDTPVYGEGTVYVRIIGNSYYPKRLVIPEGTTVVWINEDIISLPGAGGEL…
HHN53922.1	HHN53922.1	Nitrososphaeria archaeon SpSt-1070	Thaumarchaeota	MRAVASSFAPLASILILYAFIINTAAATPTIVYADVPGNPPPGAEPNKRFLLITDETDVLIDDGVVFKAWTFNGTVPGPLIYVEEGDVVEITIKNEGKYTHGASIHAANTQTSMFVGSVAPGEAKSVLFKADFPGIYMYHCAPGGHGILTHTMAGMYGMIVVEPKSVKYMLEEELGREPDLKVFLVQHEIYLNGKDFVDGKPVYVLFNGRVFRYLTDPIRARPGDYVRFYFLNVGPNLVSSFHAVGGIWEYVYHGGNPRNVERGLQTVVVGPTDSYVIEWRVPAEGNFLLVTHAFGTQTLKGAAGYISSKVDQERSSIVLPNGPPPTEARLVKRVIAPFEPTQEERGEAQTFYPGTTVVIRIIGNSFYPKAAKIPVGSKVTWVNEDVLSIGSGEVTGQH…
