# Supplementary material for: Comparative genomic analysis of Thermus provides insights into the evolutionary history of an incomplete denitrification pathway
Source: mLife. 2022 Apr 29;1(2):198–209. doi: 10.1002/mlf2.12009 (PMC10989939; doi:10.1002/mlf2.12009)
Supplement: Supplementary file 13 — Supporting information. [file MLF2-1-198-s013.xlsx]

## Sheet: Sheet1
Table S10. Protein sequences of NorB for Figure 7.
Sequence ID	Accession number	Species	Phylum	Sequence
AM260480.1_2352	AM260480.1	Ralstonia eutropha H16	Proteobacteria	MGSYRRLWFLLIAVLAVTFSLLGYYGVEVYRQAPPMPAKVVTTEGRTLFTGEEILDGQTAWQSVGGMQLGSIWGHGAYQAPDWTADWLHRELSAWLELAAQDANGRPYAQLDAPAQAALREQLRTEYRGNATDPATNVLTVSKRRAQAIADTAAYYDQLFSDAPALHTTREHYAMKENTLPSAERREQLTHFFFWTAWAASTARPGHEATYTNNWPHEPLIGNQPTSENVVWSVISVVVLLAGVGFLVWAWAFLRGKEDAPPQAPARDPLLAVALTPSQRALGKYLFLVVALFVFQVFLGGFTAHYTVEGQKFYGIDVSQWFPYALVRTWHIQSALFWIATGFLAAGLFLAPLINGGKDPKYQRLGVEVLFWALVVVVVGSFTGNYLAIAQKLPAHLNF…
CP000561.1_2011	CP000561.1	Pyrobaculum calidifontis JCM 11548	Crenarchaeota	MRNGWSLLVLGVTVLVYVVYLAMAVWTFYNMPPIPDKVVTKSGAVLFTGNDVIEGKRLAQKYGLLDYGSFLGFGGYFGIDYVAYTMKIYADKIANLRGAAFEDVRRLMTPRVEAPPYAFASSPSGTFVVSDEFGKAFNDVVEFYAQYFGPRAEEVGLRPNLITNRDEVRKIAAFFTWGVLVAMANYTNGFPYMPGILSPNIHVTTSTWVTFFVLLLAIMPLAGYIIIKFLDYWREPRIALDLPPPGPAQRVALLGMALAVLGLSIQGLLGGYLMHKYTEPTSLYGIAGINSVLPFNVARALHYNLAILWIVVTWVSFALFVLPYLGVQLSKARALAILGAGAFAALGVLLGVWASYLQLIPDPWWFIFGSQGRPVVNQGTFWLLLIAALLFYLSAAVWR…
CP000580.1_1554	CP000580.1	Mycobacterium sp. JLS	Actinobacteria	MAIDTSGTVGRSAGEEKQPVIGKGWVQAVALVMIFGFFIMGILAYRTYTASMPMPDRVVDESGQELFTGADITRGQELFQARGLMQYGSVHGHGAYLGPDYTADYLRRAADDVTAQFERAGEAQVQDRVVEEFRTNRFDDRTKTLVFTDRQAAAFDRIQQHYVAHFGADARKNGLSPDLITDPEEIRDLTAFFAWSAWASAAERPGHNYTYTNNWPAEPRVDNGPTADLIVWSALSLIALLGGTGILFAVYGRWSQRIGWHAEDAPAISYHQPGEVVLTRSQRATVWFFAIVSVLFLAQALLGALTEHYRADLSSFFGLDLARWLPYNLARTWHVQLSLFWTAAAFLAGGIFLTPFITRREPRRQHWLAYGLLGAVALVVFGSLISEALSIFGVIPEGT…
CP000777.1_2863	CP000777.1	Leptospira biflexa serovar Patoc strain 'Patoc 1 (Ames)'	Spirochaetes	MRFQSQKVAYWFFATCMLLLSLQIVYGFIMGFARIGMDGLHDYIPFNTARATHTNLLVVWLLTGFMGAAYYIIPEESDRELYSVKLAYIQLISWVVVGVVAIVGFHFNWWEGRKFLEIPRPLDYLVVVNVLTFLFNIAMTIWEAKKRSTTQLVLFFGLLCAALLYLPGMIYFDNQTLDSYFRWWVVHLWVEGVWELIMGGILAFLLIKLTGVDREVIEKWLYVVVGLTFLSGILGTGHHYYWIGTPKYWLMVGGIFSALEPLAFLGMAIWALNMYRKKGKDHPNKIALYWTLGSAMMSFIGAGFLGFAHTWPAVNQWTHGTLVTAMHGHLAFWGAYAMLVLAVISYAMPNMTGRKLFTGMSGYLAFWASNIGMLGMTGALAVAGITQVYLERKLGMDFL…
CP000821.1_3943	CP000821.1	Shewanella sediminis HAW-EB3	Proteobacteria	MSKLKLTAIALIAVLIASFTVLLSIGSDIYREKPPIPTAFVATDGQTLFSKDDVEQGQLVWRSMGGHQLGSIWGHGSYVAPDWTADWLHREARAWLNITSQERFKQDFDSLSSEKQAGLEQLLREDIRHNTVIINTDDTTQVTLSRTRILAIEEISQHYLSLFGDDPKLYTLREQYAMKEGTVPSLARREQLNAFLFWGAWAAITERPGLDYTYTNNWPFDPQLGNTPTSSNIVWSILSIVTLIAGIGGLVWYHASGKHEPLPEPTAQDPLFFKKPTPSQKAVGKYFVTAIGLFLLQIFLGGITAHYAVEGQEFYGLPLAEILPYSVTRTWHTQLAVFWIATTWLGTGLYIASALSGHEPKYQRLGVNVLWAALVVVVLGSMAGEWAGVQQYFDLDMNF…
CP000838.1_119	CP000838.1	Acaryochloris marina MBIC11017	Cyanobacteria	MANPAFDNTVATNLRSRRPSMGLPAWLALICIVTFTVLLTAGAAIYKNAPPIPAQIVSPQQETILTQTDIQSGQETYLARGGQHIGSVWGHGSYLAPDWTADVLHRWGLATAGVLYDGDPDFSQADFEQLSEVDRATLTVQVQQNFKANRYDTHSDTLALTSAQTQGLQRVFEDYQTLLSQGSSIHSIPSGWFADEGQIHSVTAFFSWTAWAASANRPNAPFSYTANFPHDDLIGNQAPGQFLIWSIVSVVVLIAAIAFFLFVYITQEDAEDVQPVTTRPAIRLATPSQKVTTLFFGVAMILCLVQILMGMVTAHYAVEGEGFYGIPIQQYMPYAASRTWHLQLAVFWIATCWLAAGLYFGPRFGKHEPKFQAWGNGGLLAALTVVVVGSLLGTWAGVQ…
CP000852.1_296	CP000852.1	Caldivirga maquilingensis IC-167	Crenarchaeota	MNGKSIWPVIVLGVTILVYVIYGIMAWYTFTHLPPIPTAVETENGTVLFTRNDIIWGKYYFQKYGLMDYGSILGMGSYFGVDFTSYTLRILEDSAAHSLGFDAVPQSNASAMSLIKQELMPKVDPTPQGDVIIVSNQFAQGFYNATKFYSQMLGPAAEEFRLKPDLITNETIIKDLTAYFAWSGIIAMQGYTNGFPYMPGLIGPTANVTYSSWLMIFTIMLLVMPLAGYVVLKLMDYWHEPRLNIQLPPPNDAQKLTLLAFFIAGVGLGIQGLLGAYAMHLYTETSLYGLNLIPILPFNVARALHYTLAILWIAITWIAFSFFVFPYFGLNVTKRQVAAIIIIGVLVSLGTLLGIWLSYLQLIPAPWWFIVGAQGRDVTTQGTLWLILITAILGYVSYL…
CP000934.1_1509	CP000934.1	Cellvibrio japonicus Ueda107	Proteobacteria	MSEYRKLWWLLIAILIVTFSLLGYFGREVYRQAPPIPAEVITDTGKRLMTNDSILDGQTAWQSVGGMQLGSIWGHGAYQAPDWTADWLHRELQQWLELAARDEYQQPYAELSAAQQHQLQFALKQAYRTNTYNPDTQQLLVSERRAQAIAHTADYYSRLFSDAPELQGTRESYAMKENTLPSPERRARLAEFFFWTAWAAATERPGADVTYTNNWPHEPLIDNRPSAENILWSIISIVLLIAGVGGLIWAWAFLRKEEDVPPVPATDPITSFALTPSQKALGKYLFLVVALFSFQVLLGGFTAHYTIEGQQFYGIDVSQYFPYSLTRTWHIQSALFWIATGFLAAGLFLAPIINGGKDPRFQKLGVDILFWALVAVVVGSFIGNYLAIAHIMPAEWNFW…
CP001130.1_347	CP001130.1	Hydrogenobaculum sp. Y04AAS1	Aquificae	MATSLEDVELKERKRWWLLVWGTAITVVLIFLAFTVYQIKSVPPIPQQVQVQGTNNTLYTKDDLIKGKDYFQEFVLMDNGTILGNGAYTGPDYTAWMLHLLVQSLENIYANEKYHAPYAALLKEQKVDVDYLVKRDLREMSTLKSPVTTVTPEYAKAFEQAKDTIVNFIVNGNPRYAWLGHVVPKDKAEKIVDFVNWTTLSATTDRPDSNITYTNNWPPEPKIGLGLTFDDIWTSLIAFMGTWVASIVVIFLFYEYFEKLENAAKPVAALDIAPLTNMQKKVLKYVPIVPVFFFLQCVFGGYLAHLYADPTHSWLIPQSLLPFNVARQFHINLAVLWIAIGWLTGGLFIAPLASGRKDFKLPILVDILWLALVVVGVGGLIGIYLGTEGYLQNDKLWFW…
CP001229.1_1417	CP001229.1	Sulfurihydrogenibium azorense Az-Fu1	Aquificae	MAEERSYKKWFVTFLIGLIVAVLLFTGFTVYQIKNVPPIPKEVKGATGTLYTYDDVVQGKAYFQKYVLMDQGSILGNGGYIGPDYTAMMLDKKIRHLEEIYSQKMLSKNFDSLNPAEKAYIDALVKKDMREVSVLKPDTTQITPEHEQAFLKAKQELVEFLTKGNPNYSLIGGIIKPEEAEKIAAFVDWSALVAASPRPGSNLTYTNNWPPEPRIGLTASFSSLAWSLVAVMAIWTLTIVVLWAFYDYFMKFNGEKPEPSLTITSLTPMQQKVLKFVPLVPLFFFLQVVMGGYLAHLYADPAHSWIIPQSLLPFNAARSFHLNLAVLWIAIGWLAGGLFIAPLVTKGKDFKFPIAVDILWIALVIVGLGGLAGLWLGALGKLPDNLWFWFGNEGREYIE…
CP001230.1_307	CP001230.1	Persephonella marina EX-H1	Aquificae	MAGDNSQKKWFLVFVLSLVGAAVIFLGLTIKQIKDVPPIPKEVRGTSTLYTYDDVVQGKAFFQKYVLMNHGTLLGNGAYIGPDYTSLFLHKKIENLQDIYAQKKFGRNYADLTDEEKGLVDILVKKDVREISTLKEDVTTITPEHEQAYLKAKEYLKEFLVKGNPSYAWIGGLIKPEEADYIVSFVDWSTLVAVTTRPGTDVTYTNNWPPEPAIGLNAPYSSLFWSLIAFMACWSLTIVVLWAFYDYFLKFDAEKPAPSLEIKSLTPMQEKVLKFVPLVPVFFVLQVALGGYLAHLYADPAHSWIVPQSLLPFNVARSFHLNLAVLWIAIGWLAGGLFIAPLASKGKDFKFPIAVDILWVALVIVGLGGLIGLWLGALGKLPAELWFWLGNEGREYIEL…
CP001280.1_1519	CP001280.1	Methylocella silvestris BL2	Proteobacteria	MRYETQSIAKVYWYGAMLIFAVQVCFGLLGGLIYIMPNVLSELLPFNIIRMVHTNALIVWLLLGFFGATYYLVPEESEREIYSTKLAYIQFAIFFFGALAAVVGYLFHVNANEARSYLEQPLWVKLGIIVAALIFLFNISMTVLQGRKTAITNVLLLGLWGIAIFFLFSLYNPGNLSEDKMFWWYVVHLWVEGVWELVMASVLAFIMLKITGVDREVIEKWLYVIVATALFSGVLGTGHHYYWIGAPGYWQWIGSIFSSLEVVPFFGMVLFTFTMVWKGRRDHPNKAALLWSLGCSVLAFFGAGVWGFLHTLHGVNFYTHGTQVTAAHGHLAFYGAYVCLNLAMMTYAFPQLKNRAPYNQVLNMISFWVLSGGVVFMTVSLTFAGVLQTHLERVMGLSY…
CP001404.1_2235	CP001404.1	Sulfolobus islandicus Y.N.15.51	Crenarchaeota	MVKRIRGDVWSNLVLVATVLVYVVYITLAGYTLTHLPPVPSVVETENGTVLFTGGEVISGKVLMQKYGLFDYGSFWGFGGYYGTDFTALALKVINQTADPPTIKVDGLAYSSITDSETSKWIVSNDYVKAYNTLYNELYNILYNNSSNYGLKPNFVSPNDLRNITAFILWGAMISLLGYTNGFPYMPQQTQPSVNVSLSTWIMVIVFLAVLVSMVSYVSLKILDHWRDPRISVTLPPPSASQRIGLIGIFFASVLAGVQGLLGYLAMHYYVDPEGILGLINFLPFNVTRALHLNMAVVWIALTWVAFSIFALPYLGVPLSRKLSFAILGLTLFAGVGLLLGILFSYNQLIPSPYWFIFGAQGKPNDVDQGTFWLLLVALIFFLASSLFFKASKSTAEPL…
CP001688.1_1959	CP001688.1	Halomicrobium mukohataei DSM 12286	Euryarchaeota	MQVQRATIAKIIAVVFVFNLIVMGGGAWLAYQSAPPIPDEVVGPDGDTIVTGQEIRDGKKAFQKDGLMNHGSILGNGAYYGQDYTADTLDLKVQHMRDYYAQERHDSAYDALESDEQAAVADVVERDLDGEYDGGPIEYSAAEAYAHEQVRQEYVERYHEGDHERGVPVDMIDSEEAARQFADFALWTAWFSHTDRPGGDHSYTNDWPFQPGAGNDATAAAMTWSVIAMVLLVAGAGFGVWLYKSISLPEPSAKGISVPEPGDVKVFPSQRAALRFVPVAAGLFLAQVLLGGLLAHFYIERAGFFGVEEIFGVHILQLLPFAIAKTWHIDLGILWIAATWLGAGLFLPPLLTGHEPDRQSTYVNGLLAAIVVVVVGGLGGIWLGSKGYIDGSLWWILGN…
CP001699.1_5791	CP001699.1	Chitinophaga pinensis DSM 2588	Bacteroidetes	MTTKKLWLTLALVMVSSFAVLIFFGNDIYRKAPPIPDKVVSETGEVLFSGQDIKDGQNVWQSIGGQTVGSIWGHGAYIAPDWTADYLHRESLAMLEVLAVKDGKVYSTLPAEEQLVYKERMKLDLRKNTFDPVQNTITYSDSRAKVSRQLAAYYAKLFMNDPTLSALRKQYAIPEGTIKDPERMRLMAAFFAWSTWVCISERPDGTHVTYTNNWPNDETVGNTPSASLHLWSGFSVLLLLGCIALLVLYHVRNHDNEHIDLPKQDPLRDMKPTPSMKATLKYIWVVSILILVQMLAGIITAHYGVEGQGFYGIPLDKFLPQSISRSWHVQLAIFWIATSWLATGLYMGPAISGYEPRYQQLGVNVLFIALIIVVGGSLTGQWLGVMQKLGLVDNFLWGH…
CP001860.1_182	CP001860.1	Haloterrigena turkmenica DSM 5511	Euryarchaeota	MRVSRKQLATFLAVIFVANLVVMGGGAWLSYENEPEIPETIVGPDGEPVATSDDVQSGKMVFQENGLMNQGSMLGRGSYYDVDYTADALELKTEHMRDYYAQEEHDTAYEDLESSEQAAIDAQVREELQSSEYTDGERVEYSAAEAYAHEQVRQDYVERYHEGDRGRGIQDGLIPTEEEAEQFADFALWTAWISHTDRPGTDVSFTNDFPYSPDAGNEAGGAVITWSVIAMVLLVAGAGVAIWLYQAVELPEPEAAGVSIPHPKEIDLTPSQLLSTRFVLIGALLFVLQTFMGGLLAHYYVERDDFFGLYEVFGIDILEYLPWTIARTWHVDLGILWIATMWLGAGLFLAPLLTGREPRKQALYIKGLIGALLVVAVGGLAGIWLGINNFFDGQLWWLL…
AM902716.1_3607	AM902716.1	Bordetella petrii strain DSM 12804	Proteobacteria	MGPYRKLWFTLIAVLAVTFSLLGYYGADVYRQAPPIPQQVRVADGATLFTQEDILDGQTAWQSVGGMQLGSIWGHGAYQAPDWTADWLHRELTAWLDLAAQARYGAPYATLDTPRQAGLREELRAEYRANRADPDTGVLTVSPRRAQAMAETAAYYQRLFSDAPELQKSREHFAMKENTLPSAERRTALTQFFFWTAWAAATERPGHEVTYTNNWPHEPLIGNHPSSENIIWSIVSVIVLLAGVGFLVWAWAFLHKHEEPLPAPAARDPLTTFALTPSQRSLGKYLFLVVALFVFQVFIGGFTAHYTVEGQKFYGVDVSQWFPYALMRTWHIQAALFWIATGFLAAGLFLAPLINGGKDPKYQKLGVDILFWALVVVVVGSFVGNYLAIAQLMPAHWNF…
CP001928.1_462	CP001928.1	Waddlia chondrophila WSU 86-1044	Chlamydiae	MSFDLEKNEKISPWWRYISLLVLVIGFTILGAVTKVAYDNTPPIPKQVVDSSGQVIFTGDQVIRGQGVFLKKNLMEHGTLWGHGAYLGPDYSASHLHEQTLFMQEYLADKIYQKPFDQLDSFERGSVLREIPKILKENRYDSESDSLLFTEVEAKSYEHSINVWKNYFASEKAQGLPKGYISDPEELSDLSSFFAWASWASAANRPGEDFTYTNNFPYDPVAGNYPSADAYLWSAISLLFIIGVTGLVLFIVSKFGFGWGEKSKQQHICETYLTLPTLTASQRATGKFFVIAIFLFLFQSLIGGLLAHYRVEPTFYGFPIADFLPYNLLRTWHLQLAIFWIATAWVAAGLFIAPLLSEHEPRNQALGVNLLFGALLIVVVGSLFGEFLSSRDFFTGDWW…
CP002083.1_581	CP002083.1	Hyphomicrobium denitrificans ATCC 51888	Proteobacteria	MKYPTQRVALAYFVCAMVLFGVQIIVGVVAGTVYVLPNFLSDVVPFNILRMIHTNALIVWLLMGFFGCGYYLVPEEAERDIESPMLAYVQLGLLMFGALAAVVGYLFGIHEGREFLEQPLWIKGAIVVVALIYLYNISMTIMKGRKTAIGNVLLLGMWGIAVFWLFAFYNPGNIALDKVYWWYIVHLWVEGVWELVMASILAFLLIKMTGVDREVIEKWLYAIVGLALFSGVLGTGHHYYWIGAPGYWQWIGSIFSTFEVAPFFAMVIFAFTMVWKGRRDHPNKAAMLWSLGCTVGAFFGAGVWGFMHTLSFVNYYSHGTQVTAAHGHLAFFGAYVMLNLAMITYAMPYLRKRAPYNQVLNMWSFWIMTSAMAFMTFTLTFAGVVQVHLQRVLGMNYME…
CP001742.1_649	CP001742.1	Acidilobus saccharovorans 345-15	Crenarchaeota	MSLRRDALPVLLAIIVVFAFSGALFAYTFSRLPPVPPAVVTQNGTVLFTRQQVIMGKYYLQKYGLMDYGSIEGMGAYFGVDFTSYTLELYELYLAQRLNLTVSYKGGVPVLPPSEAAEVKRLILDPGGTMSWGRNYTVSDYMLGAFNYAVDLYSQYLGQNSSELRLRPDFITNRTVVRDLVAYFTWSALISLNNYTQGFPYMPGLTSPSTNAWAATMIMIAAILAVGFPVGAFIVRDLVSHWNDPLLKVDLPSPGPAQRAVIPFMVLLMVAAGVQGLLGTYLMHLYATQSLYGLDLIGLLPFNVARALHIWLAIYWIALTWVAFSLFVLPYFGVELSRRKVIAIMGFLSAVAVASLAGVWLDYLGYVPFSSGPVEPWFMFGAEGRDVIEVGSLWLLLTA…
CP002205.1_838	CP002205.1	Sulfurimonas autotrophica DSM 16294	Proteobacteria	MASKYLTGAGSESKQLATWYFTFAAIIFGAQLLFGLVAAIQYVMPGFLYGVLDFSIARIIHINALVVWMVFAMFGSVYWLLPDETGIETVGIKIGKLLFWIFAAAIVVVVLVYLFIQVGPADATTIWFITEGREYIEAPRWADWGIVVVALGFVGNLFLTGMKGKQTGIVTVLMADMIAFAGLYLAGMFFTDNISVDQYWWWWVIHLWVEATWEVFVGAIAAYALITMIGAHRKVVEMWLWIEVAMLFGSGILGLGHHYFWIGTPEYWWEIGALFSALEPLPLVAMFIHVLYDWGKETGIQIAEGSEGHSITGHTVNNKPAFTWVVLNAFGNFLGAGIWGFFHTLPQVNLYTHGTQFTSAHGHLAFFGAYATILIGMMYIAVQGTNGIKVLKNTKASIW…
CP002100.1_1461	CP002100.1	Vulcanisaeta distributa DSM 14429	Crenarchaeota	MAGRNSVWPRVVLMVTILVYVAYGIMAWYTFTHLPPIPAAVVTENGTVLFTYNDVVMGKYYFQKYGLMDYGSILGMGSYFGIDFTSYTLRIYEDTAAHYLGFDAVPQDNASAMAIIRQDLMPIKADPTPKGDVIVVSDEFAQGFYNAVKFYSWMLGPASEQFRLKPDLITNETVVKDLVAYFTWSFMIAMQGYTNGFPYMPGLIEPTANVTYASWITLFTIMLTVMPMAGYVVLKLMDYWNEPRLSIQLPSPNDAQRLTLIAFLLAGIALGIQGLLGAYTMHLYVDTSLYGINLIPILPFNVSRALHYTLAVLWIAVTWIAFSFFVFPYFGLSVSRRQVLTVLVIGVLVSIGTLLGIWASYLQLIPAPWWFIIGAQGRDVTTQGTLWLILITAILGYVS…
JH413830.1_20	JH413830.1	Legionella drancourtii LLAP12	Proteobacteria	MINDKEQYMDSKLTMQVDPVSNVLKWVLLITAILCFIVIIWGTVKTYQLAPPLPHQFVSASGTILMTEDDIVAGKAGFQRADLMDYGSIYGMGSYFGEDYTAQYLVELGRKTEENIANLKFKQSFANLAEGDQYVARKEMQEALQHVDLSHETSIIPEVIATAITQLQEEIATMVLNHDPIKGWTKAYSLNQKSAIQVADFLIYSSLTTIAHRPGKDFSYTNNWPYEPTMGNVPTPATFYWTWVSFCFVFFGFGVILYIYHRYLNGPDAEPKSPVLLTFKDLTTSQKKVGKYFLIVAMVLLVQIAVGVLLAHYYTERTGFYGININSFLPFNFLRDVHTQTPIVWIALSWISSAVFLAPIISGKEANGQGFFVDLLFWVTLFIVAGAIIGDYLGIMGVI…
CP001692.1_147	CP001692.1	Halogeometricum borinquense DSM 11551	Euryarchaeota	MKVSRQTIAKALVAVFIINLVVMGVGAYYSSQHVPPIPKEVVGPDGDVIVTQSQVQNGKIAFQKDGLMNHGSILGNGAYYGVDYTADALDLKVQYMREYYAQERHGSAYEKLDTAEQASVNSLVRADLDESLAKNTETIRYSAAEVYAHEQAREEYVQRYHEGSAERGLPADFIGSAEDARRFADFAMWTAWISHTDRPGSDHSFTNEWPYNPAAGNAPTGSTMTWSVISMVLLVAAVGIGVWLYNSVELPEPEITSIEVPPPDEISLSPSQRAATRFIPLAGALFALQVLLGGLLAHYYVERHAFFGIEKLFGVELISVLPFSLAKTFHLDLAILWIASLWLGAGLFLPPLLTNYEPPRQKTYIHVLLGALIVAAVGGLAGIWFGAQGYIDGALWWIL…
CP002349.1_2745	CP002349.1	Marivirga tractuosa DSM 4126	Bacteroidetes	MKYKSQKVAYWFFALCMLLFTLQIVYGFVMGFARIGFDVLHDFVPFNTARAVHTNLLVVWLLSGFMGAAYYIIPEEAQRELVSVKWAYVQLISLAVVGVVAITGYHFNIWEGRKFLEIPRELDYLVVVNVLLFLGIIIATLYKGKRKTTTSIVLVMGLFFAALLYLPGMIWFDSQVTDSFFRWWVVHLWVEGVWELIMGGILAFLLIKLTGVDREVIEKWLYVIVGLTFLSGILGTGHHYYYIGVNKIWIIVGGIFSALEPLAFLAMALFAVYMYRKGEKNHPNKIALFWTIGASIVSFIGAGLLGFAHTLPQTNIYTHGTLVTAMHGHYAFWGAYAMIVLAIISYSMPNMTGRKRYNNTNGHLAFWLSNIGMLGMVTAMGVAGVVQVYLERKLKMEFM…
CP002453.1_3921	CP002453.1	Cellulophaga algicola DSM 14237	Bacteroidetes	MKKVWIAFSSVVILSFIALIWVGTEVYQTQPPIPETVTIKETGKTVFTKADIQIGQNVWESIGGMEVGSIWGHGSYVAPDWSADWIHKEAVFMLAAWAKKDFNSTYENLDVENKAALKARLIKDIKTNSYNPETGAITISAARYAAIRSNTAHYTRIFSEGYEQYAIPEGALTDQVKLAQLNAFLFWTSWAASTNRPNENYTYTSNWPHEPLIGNTITPESQIWSGFSIVLLLLFIGALSYYYIRNHEKGDAVIHPKQDPLDTLVLTRSQKAVLKYFIVISLLIALQVVLGALTVHYTVEGQAFFGFDLSSFLPYSITRTWHTQLAVFWIAATWLATGLFLAPMISGKEMKLQVFGINFLFIALIIIVLGSMLGEWLGVHQFLDLTTNFFFGHQGYEYM…
CP002590.1_1497	CP002590.1	Thermoproteus uzoniensis 768-20	Crenarchaeota	MPNGKSVWPTIVLAATVLVYAAYAFMAYYTFTHIPPIPSEVVTANGTVLFTGRDVVLGKYYFQKYGLMDYGSVLGMGGYFGVDFTSYTLRMLEDAAAHSLGFDAVPQNNATAMAAIKAALLPDPDGGKIVVSDVFAKGFYDAVNYYSQMLGPDSAEYRLKPYLITNKTIVRYLTAYFTWTALIALENYTNGFPYTPGLLAPTNNVLYASWGMIIAILLIVMPMAAYVFIKFLDYWRDPRSPIQLPPPNEAQRLTLWGFALFGLALGVQGLLGGYTMHLYTDASLYGVNLLSILPFNVSRALHYNLAILWIALTWLTFSLFVFPYFGVNVSKRQVAAVLALGTAVALGDLFGIWLSYLGYIPAPWWFIVGSQGRDVIDQGTLWLLLLTAVLGYFSYLWYK…
FP929140.1_1859	FP929140.1	gamma proteobacterium HdN1	Proteobacteria	MKITYETQRLSLRFFMLMLVLFGMQVGYGLLLAAQQVDPTILAGTLNFNVARASHLTLGILWIVCGFIGGTFFAAPLLAKREIAMVPLAKFLFFAIIGLVIWNLSTQFLAMKGIAGWWMGQPWLQNGLEFLEGGRVFGLVLLVGFIILASIVLRTFPPVKQWNEIHWGLGIGITALVFVWIFGLFYVSRLDLQEYFRWYVVHYWVEGVWEVIHISLIGVLIVFMFKASVRAVGFAVFWGISLVWLSGLIGNAHHYFWVGTPEFWQFWGSFFSALEPVPLVFCFWHIYLDAHANKRPLTNAPAFYFILGSTVLELVGAGILGFVMTFALTNAWSHGTWITAGHGHLALFGTFGMLGIGAAYWAIPSMRNTPDFDQRLGKLGFWFLFAGMLGMALSFAFGG…
CP002839.1_824	CP002839.1	Halopiger xanaduensis SH-6	Euryarchaeota	MQVTRKQLATFLAAIFVVNLIVMGGGAWLSYANSPDIPDTIVGPDGEEVATSDDVRDGKEAFQENGLMNQGSILGRGSYYDTDYTADTLELKTEHMRAYYAQDEHDAAYDDLDTSQQAAIDERVRQELQSSNYDDAQVEYSAAEAYAHEQVRQEYVERYYEGDRERGIPEEQVQSAEAAEDFADFALWTAWISHTDRPGSDASFTNDFPYSPAAGNDAGGPVMTWSVIAMVLLVGGAGIAIWLYQAIELPEPEAEGVSIPHPKEIDLTPSQLLSSRFVLIGALLFFAQTLLGGLLAHYYVERDDFFGLHEFIGIDILQILPWSIARTWHVDLGILWIATIWLGAGLFLAPLLTGREPRKQALYVKGLIGALLVVAVGALAGIWLGINNFFDGQLWWLLG…
AFGF01000033.1_2	AFGF01000033.1	Acetonema longum DSM 6540	Firmicutes	MFISKKLCYKYALTTFLLFGLQGIMSLGGGLTTAFPDFPSPIPYTAGRSFHLNISIMWPLFGMMGIVYYFFCSEAGREIYSLKLIEANYWLFLATILIILGSLLLGFNQGIEYLEALPILKVGVAISISMLLYNLFRTYRASAMPKSRATLVSILAGSLTLVVFFIPNILGYSHPVAEEFIKFWVVHLWEEMSLELLGFGVLAAALVTLPGMQRAVLENVLYLDMSIMVITGIFATGHHYYWIGGPYYWIWVGGAFSAVQIVPTLLLLYSLVKTVKTKYFFRLGQRETIVMAMIACSMFYHIFGAGVLGFLMAIPSVNRYIHGTYITSAHSHLALFGVFGFLVLALSYYIFFAEIPLDQKSYQYSGMGILLINGGLLIMAISLLASGGMQAYFWHVSGF…
CP002999.1_2901	CP002999.1	Muricauda ruestringensis DSM 13258	Bacteroidetes	MHKIKNKETVTGKKGLKKNIDYWMDTKNWWGPLVFILIISLAGVGMIGFQTYNDAPPMTGFRTQDGALLISKTDIEKGQIVFHKYALMEYGSFFGDGAQRGPDFTAEALHQITIHVNAYYQKQFEAQNGRSANDNEQKVIAEKVKQELKKNGYDSAEDIVVLNDAYVYALEKVRDYYQNVFLNTSRESSFPLKNYITDKEEVLNLSNFFFWGAWVCVTERPGESFSYTHNWPYDAKAGNTPTSPVVLWSVLGLLAFVLVCGVVLYFIGQYNQLSNKFFKPASKELLTARSVRDFTPTRTQRASYKFFLVAIVLFFVQVSSGFVTINEFVDYLGFFGVEFSESFPITISRSWHLMLSLYWISTCWIASSIFILPILAKREVEHQLPLINLLFVLLVVLVA…
CP019285.1_783	CP019285.1	Halobiforma lacisalsi AJ5	Euryarchaeota	MKVTRKQLATFLAAIFVANLIVMGGGAWLSYQNSPDIPETVVGPDGETIATSADVQEGKMVFQENGLMNQGSMLGRGSYYDVDYTADSLELKTEHMRDYYAQEEHGTAYADLENAEQAAIDATVRQELQSSTPGEQVEYSAAEAYAHEQVRQEYVERYYEGDRERGIQEGLIPTEEEAEQFADFALWTAWISHTDRPDSDASFTNDFPYSPAAGNDAGGPVMTWSVIAMVLLVGGAGLAIWLYRAIELPEPEADGVTIPHPKEIDLTPSQLLSTRFILIGALLFVLQTFLGGLLAHYYVERNDFFGLHEVLGIDILEFLPWTITRTWHVDLGILWIATMWLGAGLFLAPLLTGREPRRQALYVKGLIGALLVVAVGGLAGIWLGVNNVFDGQLWWLLGN…
CP003470.1_2230	CP003470.1	Rhodanobacter denitrificans 2APBS1	Proteobacteria	MSIAAQPLTPEDPELSPWWLRTVLIVMVLGFAGLLAITALAYRNAPPIPARVVDAQGSPLFSGDDVRDGQAVFLKYGLMDNGSIWGHGAYLGPDYSAAALHRIGEDTAAAIAQQQHQQPLVALTPGQQAAVRAETAVELKTNRYNAASDTLQLTAAEAAAYRQQLPYWTDYFLHPERNGGLKAGLITDPAELHQFTAFVTWAAWASVANRPGENYSYTNNFPYDPAVGNIPVPGALLWSALSLIVLLAGIAVVLLMFGKFDYLGWISRGQHIHPHLLPGVASPGQRALVKFFVVVALLFLAQTLVGGAVAHYRADPGSFYGFQLETIFPSNLMRTWHLQTAVFWIATAYVAAALFLGRTLRSDEPRWFAPWVHLLFGAFVVVIGGSLLGEWLGISQMLG…
CP003470.1_2791	CP003470.1	Rhodanobacter denitrificans 2APBS1	Proteobacteria	MQIEFQTQRLSMRFFMLMLVLFVLQVGYGLLLSVQQTDPTVLAGVMNFNVARAEHLNLGILWILCGFIGAILFVGPLLAKREMVSPWLIKLLFYALIVIAVWNFFTLRLAQFGIAGWWHGQPWLQQGLEYLEAGRIAGVLVLIGFAILAYVVLRTFPPVRQWNEIHWGLGLGVSALMAVWVFGLFYVARLDLQEYFRWFVVHYWVEGVWEVIHITLVGFLLVLMFKVDVKSVGFAVFWGVALVWLSGLIGNAHHYFWIGTPAFWQFWGSLFSALEPLPLVFCFWHIYLDAHTNKRPLENAPAFYFILGSVVLEQIGAGILGFTMTFALTNVWSHGTWVTPGHAHLALFGTFGMLGIAAAYFAVPILRKVPNYDQRLGKLSFWLVLTGVLGMAFSFSIGG…
CP003372.1_3708	CP003372.1	Natrinema pellirubrum DSM 15624	Euryarchaeota	MQVTRKQLATFLATIFVVNLIVMGGGAWLSYANSPDIPDTIVGPDSETVATSEDVQDGKAVFQENGLMNQGSILGRGSYYDTDYTADTLDSKAEYMRDYYAQERHDENYSALNASVQAGIDEQVRQELQDSEYGSQVQYSAAEVYAHQQVREDYVERYHEGDRERGIPAGQIESAEEAEEFADFALWTAWISHTERPDSSASFTNDWPYSPAAGNDAGGPIMTWSVIAMVLLVGGAGAAIWLYQSVDLPEPEADGASIPHPSEIELTPSQLLSTRFVLIGALLFVAQTFLGGLLAHYYIERDGFFGIQELIGVDILQWLPWSIVRTWHVDLGILWIATMWLGAGLFLAPLLTGREPPKQALYVKGLVGALLVVAVGGLAGIWLGINNFFDGQLWWLLGN…
CP007032.1_1683	CP007032.1	Desulfitobacterium metallireducens DSM 15288	Firmicutes	MKLNQTVLGFIISKILKKTRQNDEDQKARVEKENGKKRGGQALSRRFAFLACALFVVQGFVAILGATSLVVPDLPSPVPYEYGRSVHLGLATCWPLIGAMGMVYFFTVDELKADLYSLKIVRWQFWIVVLSTAGLLGTLTFRIGNGREFLDGLPMFYAGISLAILLCAYNLIQTLKKSKQHITPASAIMTGGMVFLGLLLIPNVLNYTNPIVDEAVKYWVVHLWEEMAFELITSGFIASFFIASGLVEKKDMEKWLYLEASLAVSGGLFGTGHHYYWIGYPAIWLIIGVVFSLIQMIPVILLAHLTYKGLKRHRPLKRVEKLTLWMILSSLLYHLTGASMLGMLMTIPWVNLYTHGTYITSGHAHLALFGVMGFLVLAGSHAILSRGTVLSRKSYIWAV…
CP003098.1_711	CP003098.1	Pyrobaculum ferrireducens strain 1860	Crenarchaeota	MKNGWTYLVLAATVLVYVVYIAMAVWTFYNLPPIPERVVTKSGQLLFTAQDVIEGKVLAQRYGLLDYGSFLGFGGYFGIDYTAYTMKFYVDKIGQLRGTTLAPEIKRLMTPELSARASSLFSPAAGTAVVSDEFGAAYRQAVEFYRQLFGPRAEEIGLKPNLITDPEHVRKIVSFFTWGVMAAMANYTNGFPYMPGILGPNVHVTVSTWVTFFVLLLVIMPLAGWIIIKFIDYWREPRITVELPPPTAEQRLALLGFVLAVLGLSIQGLLGGYLMHKYTEPSSLYGISGINNILPFNVARALHYNLAILWIAVSWVSFALFVLPYLGVKLSRGKVLAILGAGAFTALGILLGIWSSYLQLLPDPLWFIVGSQGRPVISQGTLWLLLIAALLSYLSITVW…
AGTS01000075.1_18	AGTS01000075.1	Acidovorax sp. NO-1	Proteobacteria	MGNYRKLWFTLIGVLIVTFSLLGYYGAEVYRTAPPIPAKITTAGGEVLYTHDSILDGQTAWQSVGGMQLGSIWGHGAYQAPDWTADWLHRELLNWLEVAAERKHGKSFAELDASDQAVLRDRMKTEYRTNTYNPETGEATVSSTRADAISMTALYYDRLFSDAPEMQKTRENFAMKENTLPSAERRAQMTGFFFWTAWAAATERPADVGGSGATYTNNWPHEPLIGNKPTAENMVWSVMSVVVMMAGVGFLVWGWAFLRKHDEADPEPPKHDPLSRVPLTPSQRALGKYLFLIVALFSFQVMLGGFTAHYTVEGQQFYGINVSQWFPYSLVRTWHIQSALFWIATGFLAAGLFLAPLINGGKDPAYQKLGVDILFWALVVVVVGSFAGNYLAIAQIMPP…
CP005586.1_2261	CP005586.1	Bacillus sp. 1NLA3E	Firmicutes	MNYRKLWISLSLVIIISFAILGYFGGRIYQVMPPIPDRVVTDDGRELFTGKDIQDGQNVWQSIGGQEVGSIWGHGAYVAPDWNADWLHRESIFILNKWGKADFGKKYVDLNEEQKAQLRARLKKEIRTNTYDKKTHVLTISKDREDAYRYLNSYYSGLFMNDPDLADIRNHYAIPKNTVKNQARMDDMTTFFFWSTWSTATNRPDSNITYTNNWPNEDLIDNRPTGELVIWSVVSFVMLLAGVGALTWYYAAQRHKEQHIEEVYPEKDPLLALSPTPSMKATLKYFWVVAALVVVQVGLGAVTAHYAVEGSGFYGIPLQKWLPYSVARTWHTQLGILWIATAWLATGLFMAPAVSGHEPKFQRGLVNILFVALLIIVVGSMAGQWFGVFQKFDNQTNFW…
CP005586.1_3052	CP005586.1	Bacillus sp. 1NLA3E	Firmicutes	MDNNRGNQGKPKTKNALLKSILITVCILSFTVLLTGGFWIFKDMAPRPMEVTSKQGDVILTKQSIMGGQAVFQKYGLMDYGTVLGHGSYMGPDYTAEALKVYTEGMQDFKAEKQFGKSFSNLSKDEQAVIKAKVIEEMRQNRYEANKDKLILTDAQVFGVTKVRDYYKGVFTKGDGWGLKAKLIKENDMPKSDRAWVSEGDQIKQISDFFFWTAWLSSTERIGDDITYTNNWPYYEDAGNHMSFSSVWWSGASVTLLILFVGIILFIFYRYHLGMKEAYTEGNFPRIDLRKLPVTNSQLKSGKYFVIVVALFFVQSMFGALLAHYYTEPNSFFGIKWIYDILPFNIAKGYHLQLAIFWIATAWLGMGIFIAPLVGGHEPKRQGLLVDILFWALVVLVVG…
AFRZ01000001.1_1412	AFRZ01000001.1	Sulfurimonas gotlandica GD1	Proteobacteria	MASNHLTGIGSESKQLATWYFTFAAIIFGAQLLFGLVAAIQYVMPGFLFELLDFSVARMLHINALVVWMVFAMFGSVYWLLPDETGIETIGIKIGKLLYWVFVAAIVVVILVYLFIQVGPADETSIWFIHEGREYIEAPRWADFGIVVVALGFVANLWLTGFKGKNSGIVTVLMADMIAFAGLYLAGMFFTDNITVDQYWWWWVIHLWVEATWEVFVGAIAAYGLITMIGAHRKVVEMWLWIEVAMLFGSGILGIGHHYFWIGTPEYWWEIGALFSALEPLPLVAMFIHVLYDWGKTQGAQDATGQEVSVINNKPAFTWFVLNAFGNFLGAGIWGFFHTLPQVNLYTHGTQFTSAHGHLAFFGAYATILIGMMYIAVQGTNGIKIMKNTRASLWAVSLI…
JH597773.1_2980	JH597773.1	Leptonema illini DSM 21528	Spirochaetes	MKFRSQKLAYWFFATCMLLFALQLVYGFVMGFARIGMDGLHEFIPFNTARATHTNLLVVWLLTGFMGAAYFIIPEESDREIYSEKLGWIQLISLVVVGVVAIAGFHLNWWEGRKFLEIPRPLDFLVVVNVLAFLFNIGMTVWKGNRYTTTSLVLFFGLFSAALLYLPGMIYFHNQTLDSYFRWWVVHLWVEGVWELIMGSLLAYLLIKLTGVDREVIEKWLYVIVGLTFLSGILGTGHHYYYIGTPSYWLWIGGIFSALEPLAFLGMALFAIAMYRRAGRSHPNKVALYWTIGCAIMSFVGAGFLGFAHTLPQVNLYTHGTLVTAMHGHLAFWGAYAMIVLAVISYAQPLMTGRKLWNNMTGLLAFWTSNIGMTSMTGAFAVAGIAQVYLERRLGMDFL…
AHOM02000004.1_558	AHOM02000004.1	Leptospira licerasiae str. MMD4847	Spirochaetes	MKYKSQKIAYWFFATCMLLLSLQIIYGFVMGFARMGFDGLHDWIPFNAARATHTNLLVVWLLTGFMGAAHYIIPDESDREIYSEKLAYIQLISLILVGVVSIIGFHLNFWEGRKFLEIPRPLDYLVVVNVLLFLFNIGMTVWKGKRYTTTALVLYFGLFSAALLYLPGMIQFNSQTVDSYFRWWVVHLWVEGVWELIMGGILSFLLIKLTGVDREVIEKWLYIIVGLTFLSGILGTGHHYYYIGVPEYWKWVGGFFSMLEPLAFLAMAMFAISMYRKSGRNHPNTIALFWTIGSAVMSFVGAGFLGFAHTLPQVNLYTHGTLITAMHGHLAFWGAYAMIVFAILTYAMPLLTGRKLWNNPTGLFAFWASNIGMLGMTGAFAVAGIAQVYLERKLGLDFL…
CP003316.1_1927	CP003316.1	Pyrobaculum oguniense TE7	Crenarchaeota	MKNGWTYLVLAATVFVYVVYLAMAVWTFHNLPPIPDRVETKSGALLFTGQDVIEGKYLVQKYGLLDYGSFLGFGGYFGIDYVAYTMKFYADKVAQLSGLTFSPETAPQIKSLLTPRFDAPPSTLFAAQGGRVVVSDEFGKAFEAAVQFYSDYFGPKAEEVGLKPNLITDQEQIRKIVAFFTWGVLISLANYTNGFPYLPGITQPRLDVTTATWVTFFILLLVIMPTAGYIIIKFIDYWRDPRISLELPPPSPTQRLALLGFVLAVLGLSVQGLLGGYLMHKYTEPAQLYGIPGVNNWLPFNVARALHYNLPILWMAVTWVSFALFVLPYLGVQLSRAKVLAILGLGTFVALGILLGIWASYLQMIPDPWWFIIGSQGRPVVNQGTLWLLLVAALLAYLS…
CP001560.1_607	CP001560.1	Shimwellia blattae DSM 4481 = NBRC 105725	Proteobacteria	MRATTKYFYVVIALFLVQILLGSMTAHYGVEGQDFFGIPLSRILPYTVLRSWHTQLSVLWIATAWLATGIYIAPLISGHEPRFQRAGVNILFIALLVLVVGSLAFGWLGTMGYLDARQNFYIGSQGLEFTNMGRMWQWLLFIGLIIWLLLVGRALWPALSHPSENRGLITLMFLAAVCIGLFYASSLMWGYRAHYAIIEYWRWWLVHLWVEGFFEVFATAVIALIFCRLGLVRPSAADKATLFSTIIFLFGGILGTLHHLYFTGAPISVIAWGSIFSALEVVPLSMVGIEAAHNYRLLSKAPWVQRYRWMIFFFVSVAFWNMVGAGLLGFAINPPISLYYVQGLNLTAAHGHAALFGVYGLLGIGLMLFCLRGLMEDHIWMDSLLKWAFWLMNIGLTMM…
AJXT01000021.1_6	AJXT01000021.1	Rhodanobacter spathiphylli B39	Proteobacteria	MNEAAQPLTEDDTELSPWWLRTVALVMVIGFAGLLAVTLLAYRNAPPIPTQVVDAQGGVLFSGDDIGDGQAVFLKYGLMDNGSIWGHGAYLGPDYSAEALHRLGEDTAAAIAGTQYGKPVAALDARQQAAVHAETAVTLKANRYDAQSGVLRLIEPEAVAYRRQVAYWTDYFRDSTKNGGLKPNLITDPAELHQFTAFVTWAAWASVATRPGTDASYTNNFPYDPSVGNVATGSALLWSALSLLVLLAGIATVLLAFGKFDYLGWISRGHHVHPQLLPGQSSRGQRALVKFFVVVALLFLMQTLVGGGVAHFRADPGSFYGFQLENIFPSNLLRTWHLQTAIFWIATAYVAAALFLGRSLRAPDDEPRWLAGWVHVLFAAFVVVIGGSLLGVWAGIEQK…
AJXU01000037.1_31	AJXU01000037.1	Rhodanobacter fulvus Jip2	Proteobacteria	MRYKSQSVAYWYFAVAMALFGLQLVFGLLSAAKYLGPDPLLYILPFDVTKMIHTNLLIVWVLTGFMGATYWMVPDESRTELYSVKLAIWQLVLWTAMGLATIFGYFFRYGTGNKLLEQPLPSKIIIVVVMLMFLYNIFMTIKRSGRFTTTEGVLIGGLGLAAVLYLPALLHYENYVISIFYRWWTIHLWVEGVWEMIQGGFLAYLLIRLSGADREVMEKWLYVIVGLVFIAGIIGTAHHYYWVGVPHYWLPIGGVFSALEPVALVGMAVYAYSAIRRSGLQHPNVLALHWTVGSAVFTLFGAGLLGLAHTFPSVNKWTHGTMITAMHGHAAFYGAYAMIVLAMITYALPSLTSGRREQGSPVGYWAFWMQLGGMFGMTLSFGTAGIAQVYLERILGLGY…
CP003281.1_1982	CP003281.1	Belliella baltica DSM 15883	Bacteroidetes	MRDSTPIIGAGYDHCKQKNKHMKYKSQQVAYWFFALCMLLFALQIVYGFIMGFARIGMDGLHDWIPFNTARAVHTNLLVVWLLTGFMGAAYYIIPEEAQRELVSVKLAYVQLISLAVVGVAAITGYHFNIWEGRKFLEIPRELDYLVVVNVLLFLGIILATLFKGKRQTTTALVMTMGLVFAALLYLPGMIWFDSQVTDSFFRWWVVHLWVEGVWELIMGGILAFLLIKLTGVDREVIEKWLYVIVGLTFLSGILGTGHHYYYIGVNKIWLVVGGVFSALEPLAFLAMALFAVYMYRKGEKNHPNKIALFWTIGAAIVSFIGAGLLGFAHTLPQTNLYTHGTLVTAMHGHYAFWGAYVMIVLAIISYAMPNITGRKRHDKTNGHLAFWLSNIGMLGMVV…
CP003677.1_2088	CP003677.1	Pseudomonas stutzeri CCUG 29243	Proteobacteria	MRYQSQSVAYWYFAVAMVLFGLQLVFGLLSATKYIGPDPLLYILPFDVTKVIHTNLLIVWVLTGFMGATYWMIPEESRAELHSTKLAYVQLVLWTLMGVTAIIGYLFRYGTGNKLLEQPLPHKIVIVICMLIFLYNIGMTIRKAGRFTTTEAVLMIGFVSAALLYLPALLHYENYTVSIFYRWWTIHLWVEGVWMMIMGGFLAYLLIRLSGADREVMEKWLYVIVGLVFLAGILGTAHHYYWVGVPTYWLPVGGFFSALEPLALVGMAAYAYGAMRRSGLAHPNTLALHWTIGSALFSLFGAGLLGLAHTWPSVNKWTHGTLITAMHGHAAFYGAYAMIVMAMISYALPSLTAGRREQGTALGYWAFWLQITGMFGMTLSFATAGIAQVYLERIMGMGY…
AP012204.1_4407	AP012204.1	Microlunatus phosphovorus NM-1	Actinobacteria	MAERASIVISKAWVQGVALVLVFGFLVMGILAYRTYTDGMPLPAKVVTEDGTTVFTGEEVTNGQAIFLRRGLQEYGSVLGHGGYLGPDYTAEYLRLSSEDITEQLRNQGANDAAAEVRTMLRTNRFDEPSGVLVFTPEQAAAFDKLTRHYATVFGEDSTKYGLIPQMMTDPAEIHDITAFFAWTAWAAAAERPGHSYSYTNNWPSESRVGNTPSADILVWSAMSLVALLAGLGALFALYGRWSRKIGWHGNEAPTLSFLQPGEVAITPSQRVTGWFFLVVSVLFLIQATLGAAIEHYRADLGSFFGFDLARVLPFNLARTWHVQLSLFWTAASFLAAGIFLAPIISGREPKKQSWLATGLLGALAIVVAGTLTGTALSTFGVPWAKGSILADQQWEYLD…
AKJN02000006.1_320	AKJN02000006.1	Pseudomonas sp. GM41(2012)	Proteobacteria	MSIANPHLKFASQAVAKPYFVFALMLFLGQILFGLIMGLQYVIGDFLFPIIPFNVARMVHTNLLIVWILFGFMGAAYYLIPEEADRELHSPKLAIILFWVFAAAGVLTILGYLLVPYAGLAKLTHNELLPTMGREFLEQPTISKMGIVVVCLGFLYNIGMTLLKGRKTTVSMVMMTGLIGLAVFFLFSFYNPGNLARDKFYWWWVVHLWVEGVWELIMGSMLAFVLIKITGVDREVVEKWLYVIIAMALITGIIGTGHHFFWIGAPEVWLWVGSIFSALEPLPFLAMVIFAFSMVKNRRRDHPNRAATLWAKGTTVTAFFGAGVWGFLHTLAPVNYYTHGSQLTAAHGHLAFYGAYAMIVMTLISYAMPKLRGLGEAADERSQQLEIWGFWLMTLSMVM…
AJTV01000065.1_1	AJTV01000065.1	Methylocystis parvus OBBP	Proteobacteria	MASAAKRFDRPSEDPVSNILKWVLLAVAIGTFGLMGWATSATYQASPPQPDRFVAADGTVLMTAADIAAGKAGFQKADLMDYGSLYGMGSYYGEDYTASILVSLAKSTRYDIAMASLGREFEQLGEDQQAAVTAAMQRAMQGIDLTKSEAALPDSVANAFLAVRDEVANSLRTANPSAGWTPAYSLDPEGARQTADFLVFSAITTVARRPGVSWSWTENWPFEPLVGNTPTLNTFRWTWISFCFTFFAFGAVLFIYEFFLNKLDEGQIDPVLSEFRPLTRSQRRIGKYFVMVALLLLVQIAAGTIMAHSYYDRTSFYGIAVNDVFPFNFLRAVHIQAPILWIGLSWIGAALFLAPAMAGGHEAKGQPFLVDTLFWATLLIIAGALIGNYYGIMGSIDRY…
ALOU01000028.1_7	ALOU01000028.1	Cupriavidus sp. BIS7	Proteobacteria	MGPYKKLWFLLIAVVAVTFSLLGYYGNEVYRQAPPIPAKVITADGATLFTGDQILDGQTAWQSVGGMQLGSIWGHGAYQAPDWTADWLHRELTAWLDLAAHDQYGKAFAALDAPAQAALQAQLKAEYRGNQTDPASHVLTVSARRAKAMATTADYYQRLFSDAPELHKSRESFAMKENALPSAERRTRLTQFFFWTAWAAATDRPGHTATYTNNWPHEPLIGNHPTAENIVWSIASVVILLAGVGLLVWAWAFLRGKEEELPAAPARDPLTTFALTPSQRALGKYLFLVVALLAFQVLIGGFTAHYTVEGQKFYGIDLSQWFPYTLTRTWHIQSALFWIATGFLAAGLFLAPLINGGKDPKYQKLGVDILFWALVVVVVGSFTGNYLAIAQLMPANLNF…
ALWO02000032.1_111	ALWO02000032.1	Indibacter alkaliphilus LW1	Bacteroidetes	MKPDTKFLNYIMKQKNWWLPFMVIFVISIVGILFIAYQTYEEAPPIPHYVDEKGEEIITQEQILRGQEVFHRYALMEYGSMFGDGALRGPDFTAQALNERAKSMFRFYQESLKENGSRSEFESEGILRKVQKEIKENTYDENNNQVYISFAQVAAIRDLEGFYQEMFLNPDFHEAFKPTGYISDPTEIKDLSAFFFWGSWVCSVERPGEKYSYTHNWPYDEFAGNVATPSTLIWSIVGLLGLVLGLGIVLYYYGQFEQLSEEYYAKGASEMVTEEKLQQYKPTPTQRATFKFFYVAVILFLIQVLAGVLTVHDFVGFTKFFGWDIQEVLPVTISRSWHVQLSLFWISACWVGISFFILPLLAKSEPKGQLFLINLLFGIFFVMVGGSFVGIFMGPMGML…
BAHD01000051.1_36	BAHD01000051.1	Kineosphaera limosa NBRC 100340	Actinobacteria	MASSPDLRPGAQDSNGSAGGGDRSQMLIGKGWVQAVALVMIFGFFVMGILAYRTYTASMPMPTKVVAQDGRTVFTGADITAGQELFQARGLMQYGSIMGHGGYLGPDFTADYLRRSTEYVEGQYRTQGVQDPRGTVISEFRANRFDPASGDLVYTPSQIAAYEQLVAHYTNFFGPQARSNGLKADAITDPTQIRQLTAFFSWTAWASAAQRPGHDYSYTNNWPMEPRVDNHPTADLIVWSTLSLIALIGGTGLLFAIYGRWSRKIGWHSEEAPTIHFRQPGEVGLTRSQRATAWFFFVVALLFLIQTLLGALAEHYRADISSFFGLDFIVDLLPFNLARTWHLQLSLFWTAASFLAAGIFLTPFIAKKEPKYQHVLAYILLGAVAFVVFGSLAAEALSI…
CP004387.1_215	CP004387.1	Alcanivorax pacificus W11-5	Proteobacteria	MAHYRTLWWTLIAVLAVTFALLGYFGTEVYRQAPPIPERVVTGDGTLLMTRDDILSGQSAWQSTGGMQLGSVWGHGAYQAPDWSADWLHRELVHWLDLAAVERYGQPYEALNSEQQVILRQAVRDAYRTNTYDAATGTLVVSGRRAQAMAQTAAYYADLFGNAPELRGTRQSYAMKENTLPSESRRQALTQFFFWTAWAAGTERPDSGATYTNNWPHEPLIDNVPTAENVVWSIISVVLLVAGIGFLIFGWAFLRRHDEADPPAPAQDPLSLVSLTPSQRALGKYLFLVVALFTFQVFLGGAVAHYTIEGQHFYGFNLSTYFPYSLLRTWHIQSALFWIATGFLAAGLFLAPIINGGKDPKYQKLGVDVLFWALVVVVVGSFIGNYLAIAQIMPPHLNF…
BAGC01000035.1_166	BAGC01000035.1	Nocardia niigatensis NBRC 100131	Actinobacteria	MSSEKVGGETKRQLLVGRGWIQACVLVAMFGFLVMGLLAYRTYSGSAPIPERVQSPTGQTLFTADDVKHGQQIFLAAGLMQYGSILGHGAWLGPDYTADYLRRSTDLALEQLGNDDRARARVLADFQANRFDENTGVLVYSTEQAQAFGRLADHYADVFGRTGTGLGLRPELLTDRAQIHDLTAFFSWTAWMSAAHRPGHDYSYTNSWPAEPRVGNAPTANVVVWSVVSLIALLGGIGLLFAAFGRWGYRLGWKGREAATLSFRAPGEVALTPGQRSTRWYFAIMVILFGAQSLLGAATEHYRADVTSFFGFDLAKILPYNLTRTWHLQLALFWVVAAFLAAGIFLAPLIARREPRGQGRLSYVLLGAVAVVVFGSLICEALSIHGKVSYGNFFAAQQF…
CP003590.1_1929	CP003590.1	Pleurocapsa sp. PCC 7327	Cyanobacteria	MTDSTLDINVAARARSRSFDFPAWLVLICILSFSALLAAGAAIWKNAPPVPEIIRSPQQAIIITQAEIQAGQETYLARGGQHIGSVWGHGSYLAPDWTADVLHRWGLATAGVLYDGKPDFSQEELEALSAPERASLIAKTSEQFKTNRYDLQTHELILTSEQTQGLQKVFDDYRELLARGSAIHSIPNGWFKDETQIHNVTAFFVWTAWAAAATRPGAPFSYTANWPHDDLVGNLAPGQFLVWSIVSVVVLIAGIGAFLFVYLQQEETEEIQPVPTRPAVRIPTPSQKVTSLFFGVAMALFLTQILMGMFTAHYAVEGEGFYGIPLARFLPYAASRTWHLQFALFWIATCWLAAGLYFAPRFGNYEPKYQAVGNTILLVALAVVVVGSAIGTWEAVTGV…
CP003607.1_4641	CP003607.1	Oscillatoria acuminata PCC 6304	Cyanobacteria	MADSTLLDAKGAISPGRRQLTLPAWLALICIIAFSVLLWAGAVISKNAPPVPDIVRSPNQEILVTQANIQSGQEIYLSRGGQDIGSIWGHGSYLAPDWTADVLHRWGLATAGILYNNNPSFSQKDLQALPAPERASLQARVSEQFKTNRYSPETHELLLTDAQSKGLQEVFKDYHELLAKGSAIHSIPSGWFKDDSQIHDVTAFFAWTSWAASANRPNAPFSYTANWPHDDLIGNQPPAQFLIWSIVSVIVLIAGIGIFLFIYLKEEDDEVLPVPARPAVRIPTPSQKVTSLFFGVAMALFLVQIMMGMFTAHYAVEGEGFYGIPLNLYLPYAATRTWHLQLAIFWIATCWLAAGLYFAPRFSGYEPKGQALGNSVLLGALTVVVVGSLIGSWSAVQGL…
CP003614.1_374	CP003614.1	Oscillatoria nigro-viridis PCC 7112	Cyanobacteria	MANPTFDLGEMRVPKRTWKFSLPTWLVLICIVTFSVLIFAGSAIYKNAPPIPATVVSPQQEIILTQANIEAGQVAYLGRGGQHIGSIWGHGSYLAPDWTADVLHRWGLATAGLLYNGNSDFSEADLQALSAVDRATLQAQVQQEFKTNRYESETGALTLTAAQTQGLTKVFDSYKTLLSQGSKIHSIPSGWFTDDTQIRNVTAFFSWTAWAASADRPNAPFSYTANFPHDDLIGNQAPAQFLIWSIVSVIVLIAAIGIFLFVYITQEDSEEVIAVAHRPLIRIATPSQKVTTLFFGVAMTLFLVQMLMGMVTAHYAVEGDGFYGVPLQQYLPYAASRTWHLQLAVFWIATCWLAAGLYFAPRFGKHEPKLQAWGNGGLLVALTVVVVGSLIGSWASVQG…
CP003646.1_4618	CP003646.1	Gloeocapsa sp. PCC 7428	Cyanobacteria	MASTLIDSHSKTPRKTRQLSLPVWLVLICIIAFSVLLGTGAIIWKNAPPVPATIRSPQQEIILTQPEIQAGQEIYLARGGQHIGSIWGHGSYLAPDWTADVLHRWGLATAGVLFNENPEFSQADLEALPVPERASLQAQVSEHFKTNRYDPQTHDLILTNAQTQGLKQVFQDYQKLLARGSAIHSIPDGWFKDDTQIHNVTAFFAWTAWAAAANRPNAPFSYTANWPHDDLIGNQPPGQFLIWSIVSIVVLIAGIGIFLLVYLAQEESDEVQPVPARPAVRIPTPSQKVTSLYFGVAMVLFLVQILMGMFTAHYAVEGEGFYGIPLNQFLPYAASRTWHLQLAIFWIATCWLAAGLYFAPRFGGFEPKFQALGNTILLIALAVIVGGSMIGTWEAVTGV…
CP003940.1_2441	CP003940.1	Cyanobacterium stanieri PCC 7202	Cyanobacteria	MADSTINIATKTEPQYKRWGLPAWLVFICVVTFTVLLCAGAVIYKNAPPIPGTVVSTQQEVILTHEQIEHGQVTYLGRGGQHIGSIWGHGSYLAPDWTADVLHRWGLATAGVLHNNDPNFSQEDWEALDRVEQAMLQAELQQEFKANRYSNDTDTLTLTSAQIKGLEQVFADYKQLLTNGSTIHSIPQGWFKDDTEIRDVTAFFSWTAWAASANRPNAPFSYTANFPHDDLIGNNAPPQFIIWSIVSVIVLIAGIAGFIFIYLTQEDAEEIQVVESRPSIRIATPSQKATTLFFGVAMGLFCVQMLMGMVTAHYAVEGDGFYGVPIQNYLPYAASRTWHLQLAVFWIATCWLAAGLYFAPRFGKNEPKFQVWGNSTLLVALTVVVVGSLIGGWASIQGI…
CP003378.1_813	CP003378.1	Caldisphaera lagunensis DSM 15908	Crenarchaeota	MSQMQNNSTRLVLIAVIFVFIFAFALYAYTFRNFPPVPNEVITQNGTVLFTKQQIIMGKYYFQKYGLMDYGSIEGMGAYFGTDFTGYTLRLMQDSIAKQTYLDPVSQNNMPSSYNATELNEIKDYLDPTYYKQNNTIVVSNQFGNAYYYAINYYSIYLGPNSSQYRLKPDLITNKTVIQDLTAYFTWSALISMMGYTNGFPYTIGLTSPTNNAYFSTFAMVGAIFAVGIPLIVYIIRELLSHWNDPVVKVDLPKPNKDQKLALWVMLIAAIGSGVQGLLGAYVMHLYSTPNLYGLDLLSLLPFNVARALHIWLAIYWISLTWVMFSLFVLPYFGLKISRKTMIIIIALGIFTALGSLLGVWASYLQLIPSPWWFIFGAEGRDVIEVGSFWLILITALLL…
KB291329.1_1	KB291329.1	Capnocytophaga sp. oral taxon 332 str. F0381	Bacteroidetes	MTAKKLWFWLGATVAASFLVLIFYGVEIYRTAPPFPTKIVVNNGDLLYEGQDIKDGQNVWQSMGGQTVGSIWGHGAYIAPDWNADYLHRESEALLKIYAEEDGKVYSELTEEEQAKYQVRLRKELRNNTFDEATGVITFSPERAKVAKELADYYRRLFMNDPALKTTRVHYAIPDNAIKDEARMAQMSAFFTWTSWVCSTNRPGSDVTYTNNWPYDPVIGNHPSTSLQMWSGFSVLMLLFGVGLLVYYHASNKEEEESEHLPAQDPMRGLKPTPSMKATLKYIWIVSLLILVQMVAGVITAHYGVEGEGFFGIPLDLILPQAITRSWHVQLAIFWIATSWLATGLYIAPAVSGYEPKYQRLGVNVLFIALLIVVLGSLAGQWFGVMQKLGLVENFYFGH…
AMZY02000007.1_83	AMZY02000007.1	Mariniradius saccharolyticus AK6	Bacteroidetes	MKSETTFLHYLMKPKNWWVPIGIIFLVSIIGLGFIAYQTYEEAPPIPDFVDENGNKVMSEAEILKGQEVFHRYALMEYGSMFGDGALRGPDFTAQALNVHAKAMKEYYIKNLPNYQGLQELGEAAVTGKVQQEIKANTYQPSDNSAVLNSAQIAGVRAVEDFYVRVFTDAGFGEAFNPTGYIQNEEEIRNLARFFYWGAWVCSVQRPGEKYSYTHNWPYDPEAGNVPTPSTMIWSIVGLLGLVLGLGIVMYYYGQFEQLNQEYYSKGASEMVTEEKLHAFTPSPTQRATFKFFYVAILLFLVQVLAGVLTVHDFVGFTNFFGVDLQEAIPVTISRSWHVQLSLYWISACWVGISFFVLPLLAKKEPKGQLLLINLLFGIFFVMVAGSFVGIFLGPKGML…
ANOK01000004.1_163	ANOK01000004.1	Bacillus oryziterrae ZYK	Firmicutes	MSYKKLWISLSLVIIISFAILGYYGGRIYQVMPPIPDRVVTEDGTLLFTGQDIRDGQNVWQSIGGQELGSIWGHGAYVAPDWNADWLHRESLLLLNRWAEVEFGNDYEALNNEQQASLRARLQEEMRTNTYNEKTKELVISYDRADAYDYLSNYYARLFMDDPEISDLRDHYAIPINTIKDEDRMDDLNTFFFWSTWATVTNRPGEDVSYTYNWPSEELVGNRPTGELIIWSVVSFVMLLAGIGALAWYFAVQRHKESSLPEVYPEKDPLLGLSATPSMKATLKYFWVVTALVVVQVGLGAIAAHYAVEGAGFYGIPIQEWLPYSVARTWHTQLGILWIATAWLATGLFMAPAVSGYEPKGQRALVNFLFICLLIIVVGSMAGQWMGVAQKFDNTTNFW…
KB235926.1_2519	KB235926.1	cyanobacterium PCC 7702	Cyanobacteria	MANPTFEQVITARSSPGQFSLPAWLALVCIVAFTVLLLAGAAISKNAPPIPINIVSPQQETILTQENIKSGQEIYLSRGGQHIGSIWGHGSYLAPDWTADVLHRWGLATAGVLYNGDPNFRQADLESLPAVTRAALQMRVQQEFKPNRYDADTGSLTLTAAQTRGLQKVFEDYQTLLSKGSVVHSIPRDWFKDRKQIHNVTAFFAWTAWAAAANRPGAPFSYTANFPHDDLIGNQPPGQFVVWSIVSVIVLIAAIAVFVYIYLVQEDAQPIQIVTARPKIRLATPSQKIATLLFGVAMTLFLVQIVMGMVTAHYAVEGDGFYGIPIQRYLPYAASRTWHLQLAVFWIATCWLGAGLYFGPRFGKQEPKWQAWGNGVLVACLGTVVVGSLVGSRAGIQGY…
AOLY01000006.1_67	AOLY01000006.1	Haloarcula japonica DSM 6131	Euryarchaeota	MSYPLLILGYLSSNYMELKRKTIAKVIAAAFVFNLIVMGAGAWIAYQEAPPIPEQVVGPDGETLVTGEDIREGKKTFQKNGLMNHGSILGNGAYYGADYTADSLELKTQHMRTYYAEERYGTEYESLSTAEQAAVDDDVKQDLSGEFEGGNIEYSAAELYAHQQVRQEYVERYHEGSHERGVPEGMIDSEADARQFADFAMWTAWFSHTDRPGGEHSYTNDWPYEPAAGNDATGAAMTWSVIAMVLLVAAAGGGIWLYQSVSLPEPSASDLSVPEPGDVSIFPSQRAALRFIPVAAGLFLAQVLLGGLLAHFYIERAGFFGIEEIFGVHILQLLPFAIAKTWHIDLGILWIAATWLGAGLFLPPLLTGHEPKRQSTYINILLGAIVVVTVGGLGGIWLG…
AOLK01000019.1_313	AOLK01000019.1	Haloferax elongans ATCC BAA-1513	Euryarchaeota	MKVSRQTLWRLLAAVFVVNLVVMGLGAWYSAQQAPPIPDEVVGPDGESLATGADIRQGKVVFQQNGLMNHGSILGNGAYFGTDLTAEALDMKVEYMRDYYAREKYGTSFSELDADGKAAISDQVRRELDSAVGREGTIEYSAAEIYAHEQVRERYVELYHEGELERGIPSGTVSDEAEARRLADFAMWTAWFSHADRPGSDHSYTNEWPYQPAAGNEPAGATMTWSVIAMVLLVAGAGIGVWLYKSVELPEPKTGVVDVPHPRDVALTPSQRAASRYVPIAALLFVVQVLLGGLLAHYYIERDGFFGLGELLGIDFLSILPFSMAKTLHLDLGILWIATLWLGAGLFLPPLLTGHEPKNQDRYVNGLLVALVVVVVGGMTGIWLGANGYIDGQLWWILG…
AOIU01000013.1_314	AOIU01000013.1	Halosimplex carlsbadense 2-9-1	Euryarchaeota	MELKRSTIAKLLAAAFVFNLVVMAGGAWLAYQEAPPIPEDVVGPDGETVMTGTDIREGKKAFQRDGLMNHGSILGNGAYYGADYTADTLDLKVEHMREFYARDRYGSEYGVLDSAEQAAVGDVVQSDLDEGYEGGAIQYSAAEVYAHEQTKEEYVERYHEGDHARGVPANMIDDETEARQFADFALWTAWFSHTDRPAGDHSYTNDWPYQPAAGNDATAAAMTWSVVAMVLLVGGAGAGIWLYKSVELPEPSAEGISVPDPGDVSVFPSQRAALRFIPVAAGLFLAQVLLGGLLAHFYIERAGFFGIEEIFGVHILQLLPFALAKTWHIDLGILWIAATWLGAGLFLPPLLTGHEPKRQSTFVNGLLGAVVVVTVGGMAGIWLGAQGYLDGALWWLIGN…
AOLP01000001.1_17	AOLP01000001.1	Haloferax denitrificans ATCC 35960	Euryarchaeota	MELQRKTIAKAIVVVFVFNLVVMGAGAWFAYQEAPPIPDEVVGPDGDVVVSGDAIREGKTVFQKDGLMNHGSILGNGAYYGADYTADALDLKVQFMRNYYAQERYGEPYDRLDSADQAAVADVVKSDLDDSYEGGAIRYTAAEVYAHEQVRQEYVERYHEGDHERGVPVNMIDSEEEARAFADFAMWTAWFSHTDRPDGTHSYTNDWPYQPGAGNDATAASMTWSVAAMVLLVAGAGLGIWLYKSVELPEPSAEDIAVPEPGDVSVFPSQRAALRFIPVAAGLFLAQVLLGGLLAHFYIERAGFFGVESIFGVPILQLLPFAIAKTWHIDLGILWIAATWLGAGLFLPPLLTGYEPPKQSTYINVLLGAIVVVVVGGLSGIWLGANGYIDGSLWWILGN…
KB467824.1_868	KB467824.1	Janthinobacterium sp. CG3	Proteobacteria	MHATRKLWTWLAVICVLSFAVLGWVGTEIYLTAPPIHKQVVSTDGSVLFEEGSVQRGQQAWLTAGGQQLGSVWGHGSYLAPDWSADWLHREAVALRAIWAQQDFGKPFEQLSVGQQAELGARLKGEMRRNTHDAVTGVVTLSPQRAAAVREVTAHYTALFGNDPNLDKLREQYAMNPGTLPDPADLKALPSFFFWSAWSAATDRPGETELSYTSNWPHEPLVANTPTAGAGMWSIASIIFMIAAIAGMILFHSASKEEGDPTPPKADPLFDLKPTPSMRATKKYFFVVIGLILAQVGMGVITAHYAVEGQSFFGFPLGQILPFTVSRTIHTQFAVLWIATAWLATGLYIAPAISGHEPKFQKLGVDMLFYALLFIVVGSTAFGWLGTLQHQGNDFSFWI…
ANNV01000167.1_5	ANNV01000167.1	Pseudomonas sp. CBZ-4	Proteobacteria	MRSANPYLKFQSQAVAKPYFVFALMLFVGQVLFGLIMGLQYVVGDFLFPLIPFNVARMVHTNLLIVWLLFGFMGAAYYLVPEEADRELHSPKLAILLFWVFAVAGVLTILGYLLVPYAALAKLTHNELLPTMGREFLEQPTITKMGIVVVCLGFLYNIGMTLLKGRKTTVSMVMMTGLIGLAVFFLFSFYNPGNLARDKFYWWWVVHLWVEGVWELIMGSMLAFVLIKVTGVDREVVEKWLYVIIAMALITGIIGTGHHFFWIGAPQVWLWVGSIFSALEPLPFLAMVMFAFTMVKRRRREHPNRAATLWAKGTTVTAFFGAGVWGFLHTLAPVNFYTHGTQLTAAHGHLAFFGAYAMIVMTLISYAMPRLRGLGEAPDARAQTIEVWGFWLMVLSMVM…
KB890766.1_307	KB890766.1	Pontibacter roseus DSM 17521	Bacteroidetes	MQRRWQVNRQLGSLYLMTGLMFLLAGVAFGVLGGLVYLFPQELRDALPFTRLRPLHVSSIVFWILFSSIGGLYLYQIKKDGKNINGYTLGHLQFLLLLTAAVTIMCCYLAGIFGGREYWEYPPALAIPIAVSFLLLGINFYKSVRREKGPWPIYRWMWASGIVFFLLSFSESYLWLLPYFGDHLVRDMAVQWKSYGSLVGSWNMLINGGAFYLMCRLSGDASLARKPLTFFFFFLGLFNLMFNWGHHIYALPVSNTIRYTAYLVSMTELLILGKIIWTWRSSLSDARKNAGLLPYRFLIAADAWIFLNLFMAILMSIPAINLYTHGTHITVAHAMGTTIGINTMLLLASACYACTRYFGGFSAAQLRRIMRGLYLSNGSLLVFWVALIGAGVGKAVLQV…
KB894027.1_14	KB894027.1	Bacillus acidiproducens DSM 23148	Firmicutes	MNYRRLWISLAIVFIVSFSILGYFGGRLYHTKPPIPAKVVATDGTVLFTRHQIETGQNVWQSMGGQELGSIWGHGAYVAPDWNADWLHRESMWILNAWAKSDYKKVYKALDDEQKAALQARLKKELRTNTYDKKTGTITVSPIEAKAISATSKHYIGLFSDDPKLDQLREDYAIPKNTIKDPERLNVLVSFIWWSTWAAHTDRPGDIVTYTNNWPNEPLIDNKPSGEMLVWSVISFVLLLAGIGALAWYYASTNSREGHHGLEKFPKKDPLLGLATTPSMKATTKYFWVVALLWIIQVGLGAIAGHYQVEGNGFYGFPLAKWLPYSVVRSWHTQLGILWIATAWLATGLYISPAISGREPKFQRFGVNFLFFCLLIIVAGAMAGEWFSIMQKQSLKTSF…
KB894813.1_18	KB894813.1	Arhodomonas aquaeolei DSM 8974	Proteobacteria	MNQGDTSMKYQSQSVAMPYFVFAIVLFFGQIAFGLIMGLQYIIGDFLFPLIPFNVARMVHTNLLIVWLLFGFMGATYYLVPEEAQRELQSPWLARVLFWVFAIAGTLTIIGYLAVPYARLAELTGNEYFPTMGREFLEQPTITKAGIVLVALGFLYNVGMTVLRGRKTVINMVLMTGLVGLAVMFLFAFYNPSSLTMDKYFWWWVVHLWVEGVWELIMGSILAFVLIKTTGVDREVIEKWLYVIIAMALITGILGTGHHYFFIGAPSYWLWIGSVFSAFEPLPFFMMLLFAFSMVRRRRRNHTNRAATTWALGTSVVAFLGAGVWGFLHTLAPVNYYTHGSQLTAAHGHLAFFGAYAMINLAIISYAVPALRGRPEGNSARAQSLEIASCWLMSLSMLA…
AQXI01000002.1_55	AQXI01000002.1	Haladaptatus paucihalophilus DX253	Euryarchaeota	MKVQRSTLGKLLAIVFVLNLIVMGAGAWYSYEHAPPIPQKVVGPDGETVVTKAQVQEGKRVFQSDGLMNHGSILGNGAYFGSDYTANALSLKTEYMKVYYAKEKYDKPVSALSPEQRAVVNATVTTELEASRPSDSVQYSAAELYAHEHVRQLYVERYHDGDLERGVPNGMIASEEDARHFADFAMWTAWISHTQRPGSDHTYTNDWPYEPAAGNTPPTASMTWSVIAMVLLVAAAGIGVWLYTSIDLPEPETKGITVPSPKDVVVFPSQKTAARFVPIAALLFVAQVLLGGLLAHYYIERGGFFGLGSLLGVNIVKLLPFAIAKTWHIDLAILWIATLWLGAGLFLPPLLTGQERANQSTYVNVLLGALLVVAVGGLTGIWLGANGYIDGALWWLIGN…
AQXX01000124.1_8	AQXX01000124.1	Hahella ganghwensis DSM 17046	Proteobacteria	MKYQSQAVARPYFIFALVLFAGQVLFGLVLGLQYVMGDFLFPEIPFNVARMVHTNLLIVWLLFGFMGATYFLVPEECDTELHSPKLAWILFWVFAIAGTLTILGYLLVPYATLAKMTGNEFLPTMGREFLEQPTITKIGIVIVCLGFLYNVGMTILKGRKTVINMVLMTGLIGLAVMFLFSFYNPSNLALDKYFWWWVVHLWVEGVWELILGAILAFVLIRVTGVDREVVEKWLYVIIAMALITGIIGTGHHYYWIGPEPYWHWLGGIFSALEPLPFFAMTIFAFNMVNRRRRVHPNKAATLWAMGTAVMAFLGAGVWGFLHTLAPVNYYTHGSQITAAHGHMAFYGAYAMIVLTIISYAMPVLNGRTEGNCNRSQVVEMWGFWLMTVAMVFITLFLTG…
KB913025.1_2124	KB913025.1	Methylovulum miyakonense HT12	Proteobacteria	MDTTDTTGIMQKATALLGKAQNCANDFKTWVALDSTHLSDGQKLAVNYFTVAVILFFAQILFGMLAATQFIFPNFLYGFLDFSVNRMVHINAMVVWMLYGFIGCVYWLLEDESGTEIVGLKLGNIAFWVLTGAVTLVVLVYLLVQIGPGKDSSLWFINEGREYIEAPRWADIGIVAVMLVFFYNVVATFSKGQWSGIAGVLTLDLVALAGLYTAGMFYMTNITHDQYWWWWVIHLWVEATWEVLVGVIMAWSLMKLLGVKRKIVQTWLYIEVALMFGSGILGLGHHYFWIGTPEYWLTIGGFFSALEPIPLVAMVVHAVYDAGTHAFKSGNHPALAWIIAQAFGNFFGAGVWGFMHTLPQINLYTHGTQWSASHGHLAFFGAYATINIAFFYLAIQHWR…
ATVD01000002.1_584	ATVD01000002.1	Arenimonas oryziterrae DSM 21050 = YC6267 strain DSM 21050	Proteobacteria	MSQTRKLWLALAALLAVSFTALLWMGGEIHRQAPPMPERVVTAHGVTLYTRADIETGRTVWQSFGGQQLGSIWGHGALVAPDWSADWLHREAVAWLDLRAQRQFGQGYARLDAGTQAKLQAELKPDIRRNGYDAGTGTLTIDDERAQAMAQVAAHYESLFSNDPATDKLRETYAMKDNTVDSPEHRRQLTAFFFWTAWAAVANRPDATTSYTNNWPYEPLVGNAPTSSSFLWTVFSVLFMIAGIGLLGWHYAVYHGKDIAPTPPATDPLRGITITPSMKATAKYFWVVLALFLVQILLGATTAHFQVEGREFYGFKLAEILPYALTRSWHTQLAVLWIATAWLGTGLYIAPAISGHEPKFQRAGVNFLFVCLLLIVVGAFTGQWFAVMQKLGLANNFWF…
ATVH01000016.1_50	ATVH01000016.1	Fodinicurvata sediminis DSM 21159	Proteobacteria	MTNTKQLWIFLAVLLGVSFAVLLWSGNQIYQAAPPVPEEVVTTEGETVYTRADIEKGRRVWQSMGGMQLGSIWGHGGYVAPDWSADWLHRELMFLLDRWAQEEYDTAGYEESSNQQKAALRGRLTAQMRENTYDPESGTITISQDRAEAIEAVSAHYESLFGNDPETADLREAYAMKNDTVPDPENRQVMSAFFWWSAWSAATERPNDSITYTNNWPSEPLIENRPPSSTFLWSAFSVIFLLGGIALLGWHYAVSHSREEEPHRLPEFDPMRHLKPTPSMMATAKYFWVLLALFLLQILLGAITAHYQVEGQVMYGFELAEILPYSITRTWHTQLAVLWIALAWLGTGLYIAPAVSNYEPPYQRLGVNLLWLCLLIIVVGAFVGQWLAVMQELGLENNF…
ATHV01000002.1_8	ATHV01000002.1	Desulfovibrio sp. X2 ctg11	Proteobacteria	MQSAQQPPKKPQGPAPQASGGLSPWWRQGVILTLIIGFSLQIWIAAKSYQGAPPIPERVVDSAGATVFTGDDVRAGQEVFLRYGLMENGSIWGHGAYLGPDFSAAYLHDLGMDAANDLAQQSYGAGYATLPDNEREIVQARASALLRENRYDPADGILHFTDEETAAFKREIARWTAYFAAPTDNGGLSRKFIDNPVDLKDLTAFFAWTAWASIADRPGETFSYTNNFPYEPMLGNRPTDSAVLWSALSLITLLAATALVLFSFGRFSYLGWKGTGEHVHPHMLPGGGGPTQRATIKFFVAVSLLFLAQTLMGGATAHFRADPGSFYGLDLSAVFPSNILRTWHLQSAIFWIASAFVAGGLVLGSALGGQTEPKGQVAGVHALFWALVVVIAGSLLGEL…
KE384008.1_458	KE384008.1	Marinimicrobium agarilyticum DSM 16975	Proteobacteria	MRYSSQSVAYWYFAVAMVLFGLQLVFGLLSATKYLGPDPLLYILPFDVTKVMHTNLLIVWVLAGFMGASYWMIPEESRSELHSVKLAYIQLVLWTLMGVTAIIGYFFRYGTGNKLLEQPLPHKLVIVLCMLIFLYNIGMTIKKSGRFTTTEGVLVLGLVSSAVLFFPALFHYENYTVSIFYRWWTIHLWVEGVWMMIMGSFLAYLLIRLSGADREVMEKWLYVIVGLVFIAGILGTAHHYYWVGVPQYWLPIGGFFSALEPLALAGMAAYAYAAMRRSGLAHPNTLALHWTIGSAVFSLFGAGLLGLAHTWPAVNKWTHGTLITAMHGHAAFYGAYVMIVLAMITYALPGLTQGRREQGSVMGYWAFWLQIAGMFGMTLSFATAGIGQVYLERIMGMGY…
AUDK01000002.1_171	AUDK01000002.1	Flavobacterium daejeonense DSM 17708	Bacteroidetes	MKKTWLAFISVVIISFIVLLGVGKEIYQTQPPIPEKVILKNTGTVIYTKEDIQTGQNVWESIGGMEVGSVWGHGSYVAPDWTAEWIHKEAVFMLDNWAKAFNTSYDNLDVEKKAALKARLIQDIRTNTYDEATKTISISEERYNAIKNNTAHFSSIFSEGNAEYAIQKKALTDSKKLAQLNAFLFWTSWAASTNRPNADYTYTSNWPHEPLIDNNITNSSVIWSGLSIVLLLLFIGILTYYYLLNHEKGELLDKPQSNPLQDLKLLPSQKAVLKYFLVISLLIVLQIVLGIVTVHYTVEGQAFFGFEISKFLPYSVTRTWHTQLAVFWIAATWLATGLFLAPMISGKEIKKHILGINFLFIALLIIVLGSMFGEWLGIHQFLSLTTNFFFGHQGYEYMD…
AUDR01000013.1_42	AUDR01000013.1	Tepidiphilus margaritifer DSM 15129	Proteobacteria	MKYASQAVAKPYFVAALTLFVAQILFGLIMGLQYVIGDFLFPHIPFNVARMVHTNALIVWLLMGFMGAAYYLVPEEAERELHSPRLALVTFWIFLVAAGLTVIGYLAVPYATLAKLTGNELLPTMGREFLEQPTITKIGIVLVALSLLYNLSLTYLNGRKTAITSVLLFGLWGLALMFLFAFVNPINVVRDKFYWWWVVHLWVEGVWELVLGAILAFVLVKITGVDREVIDKWLYVIVTLTLVSGLIGTGHHYYWIGLPEYWQWLGSLFSALEPLPFFAMVLFAFNMVNRRRRDHPNRAATLWALGTSVMAFLGAGVWGFLHTLAPVNYYTHGTQLTASHGHMAFYGAYVMVVLTILSYAWPQLHGRTAQGNRSQVLEMWGFWLMTVSMVFITLFLTAA…
KE386490.1_1754	KE386490.1	Methylocaldum szegediense O-12	Proteobacteria	MSVGVLDSRNLNGGQKLAVKYFIVAMVLFVAQVLFGLLAAIQFIVPSFLFETLDFSVNRMLHINAMVVWMLYGFIGAVYWFLEEESGVEIVGLKLGEFAFWVLTAAVGVVVLVYLFLQTGAGNDTTRWLINEGREYIEAPRWADISIVAVLLVFFYNVAGTFSKGRWSGISGVLTLDLVALVGLYLTGMFYTTNVTVDHYWWWWVVHLWVEATWEVLVGCIMAWSLMKLLGARRRIVQTWLYIEVALMFGSGILGLGHHYFWIGTPEYWFPIGGFFSALEPIPLVAMVVHSIYDAGVHKLRSTNHPALAWVIAHTFGNFLGAGVWGFMHTLPQINLYTHGTQWTASHGHLSFFGAYATINIAFFYLAIQQWRGNVWMGANLADNGWKWKWSIGLLSLGV…
KE386573.1_2110	KE386573.1	Haloplanus natans DSM 17983	Euryarchaeota	MQVRRRTLAKLLLVVFVGNLVVMGAGAWYSYQQAPPIPQEFVGPDGETVVTDDQIQEGKATFQSDALMNHGSILGNGAYFGSDYTADALDRKVQYMRSYYAQERYGSGYDALTGAERAAVDSLVEEDLASTDTTAPVEYSAAEVYAHRQVRTDYVERYHEGSREHGLPAGTIESADDARRFADFALWTAWFSHTERPGSDHTYTNDWPYAPIAGNEPTAGTMTWSVIAMVLLVAGAGIGVWLYRSVELPEPETHGVSIPHPDDIDLLPSQRAATRFIPIGAGLFLCQVLLGGLLAHYYIERDGFFGIGELLGVDVLGLLPFALAKTYHIDLGVLWIATLWLAAGLFLPPLLTGTEPSNQKRYVHALIGALLVVVGGGFAGIWLGANGYIDGELWWIIGN…
AUBQ01000018.1_32	AUBQ01000018.1	Desulfovibrio putealis DSM 16056	Proteobacteria	MAITEQIQEAISPWWKQGVILTLLIGFSLQIFIAVRSYEDAPPIPEKVLDQSGQVVFTREDVITGQQVFLKYGLMENGSIWGHGGYLGPDFSALYLHILGLETNKTLSRQMFKRDYSELSEPQKEVVSTAASSLLKENRYDHKTQSLLFTAPETQSFQDQIPYWTDYFTNVVTNGGLRSKYISDPGELRTLTAFFAWTAWVSIANRPGEDYSYTNNFPYDPTVGNKPTSAAVLWSALSLVTLLAATAGVLFAFGKFNYLGWKSSGEHVHPRMLPGVASASQRAVIKYFVAVALLFLVQVMIGGATAHYRAEPGDFYGFDLSAILPSNILRTWHLQSAIFWIATAFVAGGLLLAHALGEKEPRGQLKGINALFWALILVVAGSLGGELLGINQALGSLWF…
AUBV01000006.1_237	AUBV01000006.1	Algoriphagus mannitolivorans DSM 15301	Bacteroidetes	MNTEPSFLTYLMKPKNWWLPFLLIFTVSISGLIFIGYQTYNEAPPIPDYVDSEGNMIISQAEILAGQEVFHRYALMEYGSMFGDGALRGPDFTAQTLHTLAESIKEFYRVQSPLDPKPFELAGIEQMVKNEIKKNRYQTRSNQTELTPAQVFAVSEINTFYQRVFLDPEFHEAFKPAGYLTDPKEIEDLSKFFYWGAWVCSVARPGETYSYTHNWPFDPEAGNTPTASTVLWSMLGLFGLVLGLGAVMYYYGQFEQLTEEYYAKGASEMVTEEKVRSFRPTPTQRATFKFFFVAILLFFIQVLAGVLTVHDFVGFTSFFGLDLQALLPVTISRSWHVQISLYWISACWVGISFFILPILAKGEPKGQLKLINLLFAIFFVLVAGSLVGIYLGPMNMLGS…
KE386951.1_340	KE386951.1	Chitinibacter tainanensis DSM 15459	Proteobacteria	MQKTRTLWRWLAIVFFLSFAALGWIGREIYLDKPPIPQQIVSTSGQVLYTAEQIQRGQEAWLSAGGQQMGSVWGHGSYVAPDWSADWLHREVLALRNIWAQQQYKKDYEQLSREEQAPIDVRVVSVMRTNTYDAAKDTVTIQADRALAMQQVAQHYESLFGTDPAQDKLREQYAMIAGSIKDAADLKALPAFFFWSAWAAATNRQGENHVSYTSNWPHEPLVQNTPTTGTSLWSIASIILLIGGIAAMVLFHNMQRTEEPVVCPDKDPLIALQLTPSMKATFKYFYVVIGLLLAQVGMGVISAHYQVEGGSFFGIPLAQALPFTVSRTIHTQLGVLWIATAWLATGLFLAPVLGGKEPKFQKLGTDALFYALLLIVVGSIATGWIGTMQRLGSNYSFWL…
AUCZ01000003.1_161	AUCZ01000003.1	Flavobacterium suncheonense GH29-5 = DSM 17707	Bacteroidetes	MKYKSQKVAYWFFGLCMLLLSLQIIYGFIMGFARIGFDGLHDFIPFNTARAVHTNLLVVWLLTGFMGAAYYIIPEEAQRELVSVKLAYLQLVSLAVVGVVAIVGYHFNYWEGRKFLEIPRELDYLVVVNVLLFLGLILATLFKGKQKTTTALVLTMGLLFAALLYLPGMIWFDSQVMDSFFRWWVVHLWVEGVWELIMGGILSFLLIKLTGVDREVIEKWLYVIVGLTFLSGLLGTGHHYYFIGVNKIWLVVGGIFSALEPLAFLAMALFAVNMYRKGEKNHPNKIALFWTIGASIVSFIGAGVLGFAHTLPQTNLYTHGTLVTAMHGHLAFWGAYAMIVLAIISYALPNLTGRKRYESAPGKMAFWLSNIGMLGMTVAFGVAGVAQVYLERKMKMDFM…
AUCZ01000003.1_185	AUCZ01000003.1	Flavobacterium suncheonense GH29-5 = DSM 17707	Bacteroidetes	MNTIRNKTSILFIATALLALLLGMIFGILSGLQYILPEFIKEILPFNSLRPFHVTSVIAWIILCAVGGIYYYLPNSEALRLYSARLLQIHYFLFLIIGLAVYYSYFTGDFGGKEYLEFPPYLMLPILFGWLLFGINYYKTMVGKIRNWPVYYWMWGTGIIFMTYHLSEAYLWLHPEIKNNFIKSLAIQWKAGGSFVGSWNMLVYGTAIYLMAKIKGDDSIGRNRKSFFFYFLGLTNLMFGWAHHIYIVPTAPWVRYVAYGISMTEWIILFHMLYEWKKSLPEETKIKNLLPYKFLVMADVWVFLNLILALLFSIPAINFFTHGTHITVAHSMGTTIGINTTILLASVLYIITKNKPDINLSFISKGFRIFNVSLLLFWLCLLAAGVKRSHWMYFTKGIP…
AUMF01000009.1_191	AUMF01000009.1	Tenacibaculum ovolyticum DSM 18103	Bacteroidetes	MRKTWIAFISVVTLSFIALIWVGTEVYQTQPPIPDKVVVKGSGDIVYTKEDIQIGQNVWESIGGMEVGSIWGHGSYVAPDWTADWIHKEAVFLLKHWSNTDFNTSYDNLDVENKAAIKARLINDIKTNTFNNTTKTVTISKERLAAIKANVKHYTSIFSEGKEEYAIPKGALTDVVKLEQLNAFLFWTSWAASTNRPNEDYTYTSNWPHEPLIDNVITKDSLIWSGLSIVLLLLFIGILTFYYLKNHEKGDIITQPEKDPLVGMKLVGSQKAVLKYFIVISLLIGLQVVLGIITVHYTVEGQAFFGFDLASYLPYSITRTWHTQLAVFWIAATWLATGLFLAPMISGREFKYQNFGINFLFVALLIIVLGSMLGEWLGVHQFLDLTTNFFFGHQGYEYM…
HG315691.1_199	HG315691.1	Halopiger sp. IIH3	Euryarchaeota	MNVTRKQLATFLAAIFVVNLVVMTGGAWLSYENEPEIPETVVGPDGEPVATADDVRDGKTVFQENGLMNQGSMLGRGSYYDVDYTADTLESKTEYMRDYYAQEEHETAYEGLDASEQAAIDAQVRQELQSSEYTDGDRVEYSGAEAYAHEQVRQEYVERYHEGDRERGIQEGLIPTAAEAERFADFALWTAWISHTERPDSEASFTNDFPYSPAAGNDAGGPVMTWSVVSMVLLVAGAGVAIWLYRAIEIPEPDAEGVSIPHPNEIDLTPSQLLSTRFVLIGALLFVLQTFLGGLLAHYYVERDGFFGLQELVGIDVLEYLPWTIARTWHVDLGILWISTMWLGVGLFLAPLLTGREPRRQALYIKGLIGALLVVAVGGLVGIWLGVNNVFDGQLWWLL…
AXVM01000001.1_402	AXVM01000001.1	Comamonas badia DSM 17552	Proteobacteria	MYEAQKLGIKYLTAAVTLFGVMILFGLLSSLYYLFPGMLYNVFDFSMSKTLHIDTLVIWLLMGLIGAIYYYLPKELEQEVVGIKLGNLAFWVFCVSVALVALTFLFVQYGEANEFSLWFINQGRKYVEAPRWAAVGITAIMLVFSYNIIATCVKAKHKMTGILWVLCLDLVPLVVVYLDAFPADTNLSRDLYWWWWLVHMWVESTWEVLIGCIMAWVLMDVMGTSRRIVETWLYIEVMLVLGAGILGLGHHYFWIGTPEYWLSIGGFFSALEPLPLLGMVVHAVYDAGMHRLKTGNRPAYFWITTEAFLNFIGAGVWGFMMTLPQINMFSHGTQWTASHGHFAFYGAYVCGIIAVLYVAKQRVSGVQTMGGNRWKWAYGFLNIGMLGMVMGLLLAGMAQ…
KI547199.1_1333	KI547199.1	Bacillus sp. 17376	Firmicutes	MEIQHGTSTKAVVKKNRNSLLKSVLIITLLLSFTVLLTGGYWIFKDMAPRPFEVTGEKGEVILTKESIMGGQAVFQKYGLMDYGTVLGHGSYMGPDYTAEALKIYTDGMHDFKAQEKYSKDFKELSGDEQTIIRDNVMKEMRENRYVPDTDKLVLTDAQIYGHEKVREFYHTIFTEGDQWGLKPGLIQEKHMPDGERAWVSKGDQIKQIADFFFWTAWLSSTERPNDDITYTNNWPYYEDAGNTMSFSAIWWSGASVTILILFVGLILFVFYRYHLGMQEAYTAGNFPKIDLRNLPLTSSQLKTGKYFAVVSVLFFVQAMFGALLAHYYIEPDSFFGMKWVHDILPFNITKGFHLQLAIFWIATAWLGMGIFIAPLVGGHEPKRQGLLVDILFWALVVL…
BAOK01000001.1_760	BAOK01000001.1	Alpha proteobacterium Mf 1.05b.01	Proteobacteria	MVESRGTSVATARFGEPIGGQSMAGYSSTFSAKRLWIILTVGMVVMFSALLLLGSEVYQQAPPIPGSVQTSSGEVLYTRADIERGQNTWQSMGGMQQGSIWGHGGYLAPDWSADWLHREATALLAIISDKDDYPGVSDARKQAMHQAVLSAEMRENTYDVSSDTITVSEERARAIRKVEAHFTALHVGTDDAALDLRRQYAFSSLAFLTPDEARDVAAFYFWTAWGATTNRPGSDITYTSNWPHEPLVDNKPTPGNFMWSMGSIVLLLAGVGAIVWYYAQQYDKWRGDIEPEDGVATTDFFDRSVVTPSMRATAKYFWLVSALFLVQVLLGIVTAHYAVEGQGIYGLPLAEYFPYAVTRSWHTQLAVLWIATAWLATGLYIAPLLAKRDPKFQVFGVNF…
AYYA01000004.1_59	AYYA01000004.1	Psychrobacter sp. TB67	Proteobacteria	MGEYKKYWFGLLAVLIVTFIFLGWGGVEIYRTAPPIPDQYVDTTGQVLLTEEDILDGQSAWQRTGGQQLGSVLGHGAYQAPDWTADWLHRELVAWLDIRSEELYGSNFSDASDDQKAVLNAQLKKEYRGSVVNDSEQVVLSDTRIAAINQIAPYYMSLYGDDPALQESRENFAMKNNTIMDAADRQKLTNFFFWTAWIASAERPGTDATYTNNWPHEPLIDNVPTSENIMWSIASIVFLIAGVGFLIWGWSFLRQEEEVKQITPDADPLTKVALTPSQKALAKYGFLVVALFVFQVFIGGFVAHYTVEGQEFYGIPVADFFPYALVRTWHIQSALFWIATAFLMAGLFLTPLINGGKDPKYQKLGVDILWFSLIIVVVGSFAGQYFALADIMPAKYNFW…
KI911562.1_2650	KI911562.1	Asinibacterium sp. OR53	Bacteroidetes	MAKENFINYLLNPRNWWLPLLLIFTVSAAGVMMIGIHTYTEAPPVPDYVSAEGAIIYRKADILNGQAIFQKYALMDYGSMFGDGANRGPDFTAEALHHIALSMQQYYLAKRPADLQDVLADRGIGEQVKSEIKDNRYNAGTNSVTLTDAQAYAAEDLLKFQLQKFAAHGPESFKPAGYLTDSEEIRSLSAFFFWGAWVCGVERPGKVYSYTHNWPYDPAAGNRPSPAIILWSILGSLGLIFGLGLVLYYHGRLEKLDDRVYTKNARSFMTKQEVGRFRPDAVQRASFPFFYTAVILFGIQVLAGILTVHDFVGFVHFFGVDLSKVLPVTVTRSWHVQLSLLWISACWIGASFFMMSLVSPVQPAGQVRLIRIVFWLTALLVAGAFAGILLGPKGILGNK…
JAEN01000012.1_136	JAEN01000012.1	Paracoccus sp. J39	Proteobacteria	MRYQSQRIAYAYFLVAMVLFAVQVTIGLIMGWIYVSPNFLSELLPFNIARMLHTNSLVVWLLLGFFGATYYILPEEAEREIHSPLLAWIQLGIFVLGTAGVVVTYLFDLFHGHWLLGKEGREFLEQPKWVKLGIAVAAVIFMYNVSMTALKGRRTAVTNVLLMGLWGLVLLWLFAFYNPANLVLDKQYWWWVIHLWVEGVWELIMAAILAFLMLKLTGVDREVVEKWLYVIVATALFSGILGTGHHYYWIGLPAYWQWIGSIFSSFEIVPFFAMMSFAFVMVWKGRRDHPNKAALVWSLGCTVLAFFGAGVWGFLHTLHGVNYYTHGTQITAAHGHLAFYGAYVCLVLALVTYCMPLMKNRDPYNQVLNMASFWLMSSGMVFMTVTLTFAGTVQTHLQR…
AWQS01000045.1_2	AWQS01000045.1	Intrasporangium chromatireducens Q5-1	Actinobacteria	MANQTMSPQPGQTRQMLVSRGWVQGVALVMLFSFFVMGFLTFRTYTASMPQPDKVVTQDGQTLFTGAEITEGQRLFQARGLMQYGSIMGHGGYLGQDFTAEYLRNAAEFTKKHYTDAGAQDPQGRTVTEWRTNRYDASTGTLTFTNVQADAFRAQLQYYTSFFGENSTKYGLKPQVVTDPAEVKALTSFFAWTAWASAAERPGFGYSYTNNWPMEPRVENGPTADMLVWSGLSLIVLIGGTGIMFAIYGRWSRKIGWHSEEAPTISFRQPGEVGLTLAQRATAWFFFVIALLFLVQTVLGAAAEHYRADILSFFGFDLARVLPFNLARTWHLQLSLFWTAAGFLAAGIFLTPMISGREPKGQSKLAYALLGALAVVVFGSLAAEGLSIHGVSWAKGPLF…
JIAQ01000012.1_160	JIAQ01000012.1	Acidobacteriaceae bacterium URHE0068	Acidobacteria	MSYKRYWLALAVVILGSFAVLGTVGRKMISQAPPIPDVYSPDGQLLFTGSSITDGQGVWQSIGGQEIGTVWGHGAYVAPDWSADWLHRESEILLDLGAQRKGAANFEALNLDDQAALKARLIREVRTNTYDAARNRVVLSADQVTAFKQLSKYYANMFANGRKEYAIPQGALVDTAKQAQLAEFFWWSAWATGTQRPGSNVTYTNNWPHEPLVANNPTPGAILWSIISVVALIAGIGGLVWWNSSREKEHISGPFPARDPFLGATPTPSQRATIKYFLVVVILWGVQILMGVITAHYGVEGKGFYGFPLDKYLPYAITRTWHLQIAIFWIATSWLATGLYVGPAVSGHEPKYQRLGVNVLFGALVLVVGGSLAGEWLGIQQKLGNAWFWLGAQGYEYVD…
JIAI01000032.1_11	JIAI01000032.1	Pseudonocardia acaciae DSM 45401	Actinobacteria	MTRCVRTVLPETIHWSFSGGLPAMTTGVTRRELLVGKGWIQAVALVVLLGFGVLGLLAYRTYTAEPPIAARTVGADGQVLFNREDVSTGQQVFLRAGLMEYGSIFGHGAYLGPDFTADYLHRAAELAVATYGGSDQARQQVISDFQANRYDPQTDTLSFSAAQASAFAELRRYYAGYFGDPRTDKGLRPSAITDPTEIHQLTSYFAWSSWAASARRPGLDYSYTNSWPPEPLVGNRPSGHVVVWSVLSLIALLGGIGALFAVFGRWGDRLGWRGRQAEAISFRAPGEVALTPAQRATAWFFAVVAALFVVQTLLGAASEHYRAEVTSFFGLDLAQILPFNLARTWHLQLALFWVAAAFLAAGIFLAPIIAGREPRGQATLSYVLLGGLAVVVFGSLASE…
JHZF01000015.1_179	JHZF01000015.1	Pseudooceanicola nanhaiensis DSM 18065	Proteobacteria	MKYQSQKVAYAYFLAAMGLFGIQVLGGLLLGWIYVSPNTLSEVLPFNIVRMIHTNALIVWLLLGFFGAAYYLVPEESEREIFSVKLAYIQLAILVVGTLGAVGSYLVGIHGGREFLEQPLWVKFGILVAAVIFLFNVSLTFLAGRKTAITNILMTGLWLLCLLWVFAFINPDNLSLDKMYWWFVVHLWVEATWELVMAAILGFLMLKLTGVDREVIEKWLYIIVATALFSGILGTGHHFYWIGTPGYWQWIGSVFSTFEVVPFFAMMSFAFVMVWKGRKNHPNKAALLWSLGSSTVAFFGAGVWGFLHTLHGVNFYTHGTQITAAHGHLAFYGAYVALNLAMFSYAMPLLRGRAPYNQVLNMASFWLMTGGMAFMTFTLTFAGTIQTHMQRIVGDYYMD…
JIAL01000001.1_242	JIAL01000001.1	Acidobacterium ailaaui strain PMMR2	Acidobacteria	MNSYKRLWIALIMVLGISFAVLGGIGRHIISHAPPIPARVTTPDGKILFTGSDIVNGQGVWQSIGGQEIGTVWGHGAYVAPDWTADWLHRESLFTLNEWAREEGGISYEALSDEGKGALQARLRGEIRRNTFDPATQTLTISQVRAAAFEELERYYADIFAHGRSNYAIPAGALTDTVKQRQMAAFFWWTAWAATTERPGEEVTYTNNWPHEPLVGNQPTPGAIVWSVISFVLLLAGVGGMVWHFASREPETNHVPPPQRDPLLGLNPTPSQKATIKYFYIAAALVLVQIAVGIITAHYGVEGSGFYGIPLAKWLPYSITRTWHLQLAIFWIATSWLATGLYVAPAVSGHEPKGQRFGVNVLFVALVLVVVGSLAGEWFGIEQKLGNLWFWFGSQGYEY…
JEOA01000001.1_61	JEOA01000001.1	Acetobacter aceti 1023	Proteobacteria	MSKTALVNRADRDPVSTVLKWVLLVVGFATAMLLFWTTLRTYQGVPPQPQRFVSRSGDVIMTADDIIAGKGGFQKADLMDYGSLYGMGSYYGEDYTASLLKNIALSTRENYAHDVGERTFSHLSPEKQTVATTHMREDLRGIDLTQDTVVLPDAVSHAFVKIRDETAASFLRTDRSSGWNATQALTPALALKTADFLMYSALTTVAHRPGKTYSWTQNWPYEPLVGNTPTGATFIWTWASFGFVFLAFGVVLFIYEYWLDDADTSLRECILVPARPLTSSQRKIWKYFLLVSALILIQILVGSIMAHMYYDRSSFYGFDVNRYIPFSFMRDVHIQAPIVWIGLSWIGAALFLSPVIAGGEEARGQGWLVDALFWVTAFVVVGGLVGDYLGIMGVIDTNW…
JNLJ01000001.1_1007	JNLJ01000001.1	Persephonella sp. IF05-L8 IFO5_L8	Aquificae	MSNLTDAASKKWFLIFVLSTIAAVGIFLYLTVDQIKNVPPIPKEVKGTQTLYTYDDIVQGKAYFQKYVIMNHGTLLGNGAYMGPDYTAWILHEKIVHLQNIYAQEKFGKDYNSLSKEEKAQIDYLVTEDVRQKSILKEGVTQITPQHEKAYQAAKKKLVEFLVKGNPNYAWVGGIIKPEEADKIADFVDWTTLVAVTPRPGMEPKEDVSVIKSLGDSLNVYKALNMHPTYTNNWPPEPAIGLDVGYSSLFWSLVAFMACWALTIVVMWAFYDYFLKFDTEKEYSEALKITKLTPMQQKVIKYVPLVPLFFVLQTLMGGYMAHLFADPSHNWIIPQSLFPFNVAREFHLNLAVLWIAIGWLAGGLFVAPLASGGKDFKFPIAVDILWVALLIVGGGGLIG…
JJRY01000004.1_55	JJRY01000004.1	Bacillus azotoformans MEV2011	Firmicutes	MNYKKLWVWLSLVIIISFGILGYYGGRIYQVMPPIPERVVTEDGIELFTGQDIKDGQNVWQSIGGQELGSIWGHGAYVAPDWNADWLHREALFILDKWGHAEYGNYFIDLNEEQQAQLQARLTKEMRTNTYDEATKELVISNDRMEAFQYLSSYYSGLFMDNPELSELRDQYAIPKNTIKSQERMDLMNTFFFWSTWATVTNRPGDNVSYTNNWPSEVLVENRPTSELIIWSIISFVMLLAGVGALAWYFAVQRHKEPHLPEVYPEKDPLLGLAPTPSMKATLKYFWIVTALIVVQVGLGAVTAHYAVEGSGFYGIPIQEWIPYSVTRTWHTQLGILWIATAWLATGLYMAPAVSGYEPKWQRGLVNFLFICLLIIVVGSMAGQWMGVFQKFDFQANFW…
KL448323.1_1715	KL448323.1	Polaromonas glacialis R3-9	Proteobacteria	MHATRKLWTWLAVICAMSFAVLGWVGTEIYLTAPPIPKQVISTQGTVLFSEGQVQRGQKAWLSAGGQQLGSVWGHGSYLAPDWSADWLHREALALRGVWAQRDFGKTFETLSVGQQAELNARLKVEMRGNTYDAATGNVTLSPERAEAVKQVVKHYTDLFGDAPSLDKLREQYAMSSGLLPDAEDLKALPAFIFWASWSAATDRPNETDLSYTSNWPHEPLVDNTPTAGAGIWSIASIIFMIAAIAGMIFYHSTSREPGDPKPAKTDPLFDLKPTPSMKATRKYFYVVIGLIMAQIGMGVITAHYAVEGQSFFGFPLGDILPFTVSRTIHTQFAVLWIATAWLATGLYIAPAISGHEPKYQKLGVDVLFYALLFIVVGSTVTGWIGTLQHLGTDFSFWV…
KL448327.1_66	KL448327.1	Polaromonas glacialis R3-9	Proteobacteria	MRYKSQSVAYWYFAVALALFGLQLVFGLLSAAKYLGPDPLLYILPFDVTKMIHTNLLIVWVLTGFMGATYWMVPDESRTELYSTKLAYVQLVLWTLMGVATVVGYLFRYGTGNKLLEQPLPSKIVIVIVMLMFLYNIAMTIRNSGRFTTTEGVLIGGLGLAALLYLPALLEYENYTVAIFYRWWTIHLWVEGVWEMIQGGFLAYLLIRLSGADREVMEKWLYVIVGLVFIAGILGTAHHYYWVGVPSYWLPIGGVFSALEPLALVGMAMYAYSAIRRSGLAHPNKLALHWTVGSAVFTLFGAGLLGLAHTFPSVNKWTHGTLITAMHGHAAFYGAYAMIVLAMITYALPAFTRRPEEGTAMGYTSFWMQIAGMFGMTLSFATAGIGQVYLERIMGMGYL…
JOOE01000001.1_549	JOOE01000001.1	Sphingomonas sp. UNC305MFCol5.2	Proteobacteria	MNSRKLWLWLGGIFLLSFAVLGLIGREIYVKAPPVPESVATTRGETLYTRADIQSGREAWQTLGGMELGSVWGHGGYVAPDWGADWLHRESMALLDIWARKDEGKPFAQLRSEEQAGLKERLKNELRTNLYDPANGTITVSPERAQAIRQIADHYAKLFSSDPALRALRIDYAIPERSLRSDKDRANIGAFFFWTAWTSVTNRPGETISYTNNWPHDPLVGNTPSASLGMWSIASVLFLIAGVGWLTWYQARHGEEEHAVAPARDPLLGMKPTPSMKATTKYFITVIGLFLTQVLLGAITAHYAVEGQDFYGVAISDVIPYALTRTWHTQLGIFWIATAWLATGLYVAPMLSGHEPKFQRLGVNVLWVALLVVVIGSFAGEWMGIQQKLGHGANFWFGH…
AUNB01000023.1_21	AUNB01000023.1	Thioclava indica DT23-4	Proteobacteria	MKYPTQKIALMYFAVALGLFAVQVSMGLLIGWIYVSPNFLSEVLPFNIGRMLHTNSLVVWLLLGFFGAAYYLIPEESERDIHSPFLAYLQLGILVLGTLGVVVTYLFSLFKGSLLFGFSGREFIEQPIWVKIGIAVAAVIFLYNISMTVLKGRKTAITNILLLGLWLMVLLFLFAFYNPANLALDKQYWWFVIHLWVEATWELVMASILAFLVLKLTGVDREVIEKWLYIIVALALFSGILGTGHHYYWIGMPPYWQWIGNIFSSLEVAPLFAMMAFTFVMVWKGRRDHPNKAALLWSLGCSVVAFFGAGVWGFLHTLHGINYYTHGTQITAAHGHLAFYGAYVMLNLAMFSYAMPILRNRDPYNQVLNMGAFWLMTAGMAFMTFTLTFAGTIQTHMQR…
JMFO01000004.1_6	JMFO01000004.1	Candidatus Magnetobacterium casensis MYR-1	Nitrospirae	MKYKSQKVAEYFFTFAVVLFLVQVLVGVIAAVQFIAPDILPLKFNITRTLHINALVVWLLVGLMGATYYVVPEESERELWSVPLAMFQFWATVGAIGAVVVGFIIQGLFPQANITVLGTHLLSEGREYIEAPRWADWLIALSAILFMVNCAITMIKGKRWTGINGTLLGGLAFLTLMYLPGMFYVKSMVKDQYWWWWVVHLWVEGAWEVIAGALLAFMLLKVTNAPREALEKWMYIEVFLVLFTGILGTGHHYYWIGTPGYWLWIGGIFSSLEPIPLLIMVWDAFRTTRQHRVISNKLGLFYAVAHAIFNFVGAGLWGVIHTLPSVNKWTHGTQLTTAHGHLAFYGAYVLLVIALIYITLPHLRGVKEFDSSRGYRSFWWMTISMVMIALTITGAGMVQ…
JOFJ01000034.1_15	JOFJ01000034.1	Spirillospora albida NRRL B-3350	Actinobacteria	MTSSTTTPGRRERLIGRGWIQAAALITIFGFFVLVLMGFRTYMDSPPIPERTISQSGQTVYTGDDVMAGQDVFLKNGLMQYGSIFGHGAYLGPDFTADYLHRSAEMVNRAYGGADSGAATRRTIDDHRTNTYDEDTGTLTVSDAQAAAFTELTEHYADFFASPEGKTGLRPGAITDPTEIRQLTSYFAWSAWVATAERPGENYSYTNNWPPEPLVGNTPTADTIVWSVISLVALLGGTGALFAAFGRWNWLGWHGRDQQELRFRDPQTVGLTPSQRATAWFFFAMTALFLVQTFVGAASEHYRADLNSFFGIPLDKWLPYNVMRTWHVQLALLWISTSFLAAGIFLVPMITRRREPKGQALLAYLLLGALVIVVVGSLVGELAGMRGAFGDLWSVFGMQ…
KL662191.1_2571	KL662191.1	Leptolyngbya sp. JSC-1	Cyanobacteria	MANPTFDIAVTVRERPRQFSLPAWLVLICLVTFTVLISAGAAIYKNAPPIPATVVSPQQEIILTHDNIQSGQETYLARGGQHIGSVWGHGSYLAPDWTADVLHRWGLATAGVLYNGDPSFDQTDLEALSEVDRAALQVKVKHEFKTNRYNSDTGSLTLTPAQIQGLQQVFDDYRTLLSQGSSVHSIPSSWFTDQTEIRDVTAFFAWTAWAASANRPNAPFSYTANFPHDDLIGNQAPGQFLIWSIVSVIVLIAAIALFLFVYLTQEDAEEVQPVAARPAIRIATPSQKVVTLFFGVAMALFFVQILMGMVTAHYAVEGDGFYGIPIQQYLPYAASRTWHLQLAVFWIATCWLAAGLYFGPRFGKHEPKFQAWGNGGLLVALTVVVVGSLVGAWAGIQGY…
JPOE01000002.1_2513	JPOE01000002.1	Thiomonas sp. FB-Cd	Proteobacteria	MYLSQKLAIKYLIAAFTLFGVMIVAGLLTAAYYIQPSMLLGTLNFNTAKILHIDTLVVWNLMGFFGAVYWFLPEEVEREVVGIKFANLMFYVFLLAFAIVAGVFIFVQYGKGDEFSLWFINQGRKYVEAPRWAALGILAIVATFMFNIIATAIKARKMTGVLGVLIVDLIPLFVLYLDAFPATTNMSKDMYWWWWLVHLWVEATWEVLIACIMAWALMRLLNTPRRIVETWLYVTIALVMGSGILGLGHHYYWIGTPKYWFDLGGFFSALEPLPLIGMVVHSVYDAGVHRMECKNRPALYWMFAEAFGNFFGAGVFGFMMTLPQINLFTHGTQWTVSHGHFAWWGAYVCGLISIFYVILAQVRGAKKVTGPLWKWAFALLNIGVIGMVGGLLIAGMAQA…
BBJO01000001.1_97	BBJO01000001.1	Halobellus rufus CBA1103	Euryarchaeota	MQVERKTLAKFLVGVFVFNLVVMGGGAWYSYQNTPPIPDRGVGPDGSTIVSNEQIQTGKAVFQSDGLMNQGTILGNGAYFGVDYTADTLDLKRQYMATYYARERFDAEYDALSASQQAVVDQRVKTDLQDTTDRSTIRHSAAEAYAHRQVRETYVERYHEGEAERGVPQGMIATDDQARRFADFALWTAWIASTDRPGTETSYTNNWPYAPGTGNVPTGGTMIWSVISMVLLVGAAGIGVWAYKSVELPEPDIDSVTIPDPDEIALLPSQRAATRFIPIAAALFTAQVLLGALLAHYYVERAGFFGLFENLGMNILQILPFYLARTYHIDLGILWIATLWIGSGLFLPPLLTGYEPSNQAKYTHVLLGTLVIVILGGFAGIWLGANGYIDGDLWWILGN…
JQLW01000007.1_156	JQLW01000007.1	Ghiorsea bivora strain TAG-1	Proteobacteria	MSTVQLNGGQQLAMKYYTVAIALFVAQILFGLLSGMQYLIPGFLQGVLDFNVTRTVHINAMIIWLLYGFIGSVYWLLEEESQTKIVGLKLGNFAFWLFTVAVVIVVVVFLVVQTGPGDDFTRWFVNEGREYIEAPRWADIGIVICVLIFFYNVAATFMKGQWSGISGVLTLDLVALAGIYLAGMFYTTNISVDQYWWWWVIHLWVEATWEVLVGCLMAWGLMKTLGVSRKIVTTWLYIEVALMFGSGILGLGHHYFWIGTPEYWLTIGGFFSALEPIPLVAMVVHAVYDSGVKHMKANNNPAFAWLIAHAFGNFFGAGVWGFMHTLPQINLYTHGTQWSASHGHLAFFGAYATIVIAMIYIALREVRGQQSFGADLPDGGWKWKWALGLLNLGVVGMSI…
KN050789.1_3	KN050789.1	Edaphobacter aggregans DSM 19364	Acidobacteria	MHSTEKRSLMISRGWIQAAGIVLIIGFFIMGVLTYYTYNDEPPIPEAVNDANGAVLFTRPDIMEGQRIFLSNGLMQYGSIFGHGAYLGPDFTTEYLHRAALSSIEFYGGQSSDTARSRTIQDFKTNQYDQTTGKLGYTAAQTHAFNECRAFYASFFGEPTTKFGLRPHAISDPEDIRKLTAFFSWTAWAASTARPGHSYSYTNNWPPEPLVDNHATADSIVWSVLSLAALLGGTGLLLGVFGKWNLLGWHGREQQSMSFRAPDDVLLTPAQNACAWFFFIMAALFCVQTLLGGATEHYRADLQTFFGINLGKILPFNVVRTWHLQLSIFWVATSYLASAIFLAPMIAGREPRGQNLLAYGLLGAVTIVVVGSLLGEFAGIQGLTRNSWLGDQGFEWLDL…
JQKI01000060.1_30	JQKI01000060.1	Edaphobacter aggregans DSM 19364	Acidobacteria	MPTIVKRPLMVSGAWIQAAVIVLIIGFFIMGVLTYYTYHDEPPIPDVVKDTNGAVLFTRSDIMDGQQIFLGNGLMQYGSVFGHGAYLGPDFTAEYLHRAALSSIDFYGGQNSDTAHSRTIQDFKTNRFDQSTGTLLYTDAQVHAFEECRVYYATFFGEPTTKFGLRPKAISDAEDIRKLTAFFSWTAWSASTARPGHAYSYTNNWPPEPLVDNHATADSVVWSVLSLIALLGGTGLLLGAFGRWNLLGWHGREQHNVSFRAPDEVELTPAQNACAWFFFVMAALFVVQTLLGGATEHYRAELQNFFGIDLGRVLPFNLVRTWHLQLSIFWVATSYLAAGIFLAPMIVGREPRGQKLLAYGLLGALVIVVVGSLLGEFGGIRGLIRNSWFGDQGFEWLDL…
CCFE01000030.1_81	CCFE01000030.1	Bacillus sp. MT2	Firmicutes	MRYTRLWISLAIVFIASFAILGYYGGRLYNTMPPIPEKVVVSDGTVLYTKKDIQNGQNVWQSIGGQELGSIWGHGAYVAPDWNADFLHREAIWLLNHWAQADYGKTYKALDEEKQAALKARLKKEIRPNTFNKDTGIITLSPLRSEAIRNVSDHYRALFSDDPRLDKLREAYAMPKNVIKDAGRLEAFISYIWWTTWATETNRPGDNVTYTNNWPNEELIDNKPTGEMVVWSVVSFVLLLAGIGGLAWYYASQKHQEDEEAFPEKDPLLALSATPSMKATQKYFWVVALLWLVQVLLGAITGHYQVEGSGFYGIPLDKWLPYSLARSWHTQLGILWIATAWLATGLFIAPAVSGHEPKFQRFGVNFLFICLLIIVAGSMIGQWFAVQQKLGHTANFWFG…
BBMP01000011.1_17	BBMP01000011.1	Halococcus sediminicola CBA1101	Euryarchaeota	MLAGTADGLDENRTCSGLRFLLCQSQHHLSMELSRKTLAKALVAAFVFNLIVMGAGAYLTYEQSPDRPDRIVGPNGGTLTTDEGIVSGKAAFQRNGLMNHGSILGNGAYFGDDYTADALDRMVVHMRTYVARERYGTPYAKLNDARKAGVDAVVERQLSDNTIDDTVELGPAEAYAYRQVRGEYVDKYHGGAPEHGIPAGFVSSPDDARRFADFALWTSLFSVSDRPGTDHSYTNEWPFDAGAGNDAPASAMLWSVFAMVILVLGAGGGIWLYNTIQLSEPETEGIDVPHPDEVTLSPSQFAAIRFVPVAALLFLVQTLLGGLMAHYYIEREGFYGIAQALGIDAMATLPFAITKAWHIDLAVLWIATLWLGIGLFLPPLLTGYEPDHQKTLIHVLLGA…
JPST01000008.1_92	JPST01000008.1	Thermoactinomyces daqus H-18	Firmicutes	MNLTRLWVSLALVFIISFAILGYYGGEIYHTMPPIPKRVMTSAGNVLFTEKEIKDGQNVWQSMGGQEVGTVWGHGAYVAPDWTADWLHRESMWILNRYALNQYGKAYNALDDEKRAMLRTRLKKEMRTNTYHPNTGDLVISPIRAQAIAATSKHYTALFGNDPKLDHLRDDYAIPRGTIKDPQRMKALNAFFFWAAWACATNRPGSNITYTNNWPHEPLIGNVATGSMVIWSVVSFVLLLAGIGALAWYYAKQKHVELEETFPEKDPLLALSPTPSMKSIVKYFWLVAVLMVVQVGLGAITAHYQVEGAGFYGIPIAKWIPYSLTRTWHTQLAIFWIATAWIATGLFVAPAVSGREPKYQRFFVNFLFVSLLIIVVGSMVGQWFAIRQRLGLNTNFWFG…
JMFZ01000010.1_85	JMFZ01000010.1	Pseudomonas sp. HMP271	Proteobacteria	MRYKSQSVAYWYFAVAMVLFGLQLVFGLLSAAKYLGPDPLLNLLPFDVTKVIHTNLLIVWVLTGFMGATYWMVPDESRSELHSTKLAYIQLGLWVVMGVSAIIGYLFRFGTGNKLLEQPLPHKIVIVICMLIFLYNIGMTIKKSGRFTTTEGVLLLGLASAAVLYLPALLHYENYTVSIYYRWWTIHLWVEGVWEMIQGGFLAYLLIRLSGADREVMEKWLYVIVGLVFIAGILGTAHHYYWVGVPGYWLPLGGFFSALEPLALIGMAMYAYYAMRRSGLAHPNKLALHWTLGSAVFTLFGAGLLGFAHTFPSVNKWTHGTLITAMHGHAAFYGAYAMIVMAMIVYALPSLTRGREEEGGTIGYWAFWLQLAGMFGMTLSFATAGIGQVYLERILGMGY…
JRLZ01000004.1_124	JRLZ01000004.1	Flavobacterium enshiense DK69	Bacteroidetes	MKYKSQKIAYWFFALAMLLFALQLVYGFIMGFDRIGIQGLHDIIPFNVARAVHTNLLVVWLLTGFMGAAYYIIPEEAQRELISPKLAIVQLVSLAVVGVIAIVGFHFNHWEGRKFLEIPRELDFLVVVNVLLFLGLILGTLFTGKRKTTTALVLSMGLLFAALLYLPGMIWFDSQVMDSFFRWWVVHLWVEGVWELIMGGILSFLLIKLTGVDREVIEKWLYVIIGLTFLSGVLGTGHHYYYIGVNKIWLIVGGIFSALEPLAFLAMALFAINMYRKGEKSHPNKVALFWTIGSSIVSFIGAGILGFAHTLPQANLYTHGTLVTASHGHYAFWGAYAMIVLAMISYAMPNLTGRKRYMMKTGSAAFWLSNIGILGMTAAFGVAGIAQVYMERKMKMEFM…
JRYO01000195.1_1	JRYO01000195.1	Candidatus Scalindua brodae RU1	Planctomycetes	MLLPLHQTKRQKGTQGYYNMKSTNWWKYLLAVLVVGASGVTFMGISTYKDAPPKPDYISPSGVEIIQKDAVERGQLIFQKYALMEYGSMFGDGAARGPDFTAEALHRVAVEMNDLYGKQIAGGNIDELSQIEKDGISVRVKRELKTNRYDGERNIVVLTEGQVYAAERLVEYYSSKFKGDHKEAFKPAGYITDDAELKDLSAFFFWGAWVCAVERPGGDSSYTHNWPFDEYAGNTPTPSVKLWSVIGMLFLIFGLGAVLCTYSYYSKTSPLLVKENSVNNKSVDASVPTASQRATYKFFVVAVALFFVQIVAGVLTIHDFVGFTTFYGYNISELLQITITRSWHVQSSILWIATCWIAGSIFILPSIYRQEPKRQVLLINILFGLLVSVVVGMLVGCFM…
JQGJ02000001.1_162	JQGJ02000001.1	Pseudomonas frederiksbergensis SI8	Proteobacteria	MSMANPHLKFASQAVAKPYFVFALMLFLGQVLFGLIMGLQYVVGDFLFPLIPFNVARMVHTNLLIVWLLFGFMGAAYYLIPEEADRELHSPKLALLLFWVFAAAGVATILGYLAVPYATLAKFTGNDLLPTMGREFLEQPTITKMGIVVVCLGFLYNIGMTMLKGRKTTVSMVMMTGLIGLAVFFLFSFYNPENLARDKYYWWWVVHLWVEGVWELIMGSMLAFVLIKITGVDREVVEKWLYVIIAMALITGIIGTGHHFFWIGAPEVWLWVGSIFSAMEPLPFLAMVVFAFSMVKNRRRQHPNRAATLWAKGTTVTAFFGAGVWGFLHTLAPVNYYTHGSQLTAAHGHLAFYGAYAMIVMTLISYAMPRLRGLGEAADERSQRLEIWGFWLMTLSMVM…
JPHF01000001.1_109	JPHF01000001.1	Flavihumibacter sp. ZG627	Bacteroidetes	MAKYNFVSYLLNPKNWWLPLLVIFVVSAAGVLMIGVHTYTEAPPIPTYVSSKNETVFSKEDVLDGQAIFQKYALMNYGSMFGDGANRGPDYTAEALHQLTVYMNTFHQSKIKNDPTADLQKKGVAELVKAEIKNNSYTENTNQVVLTDAQVYAATELVKYYKGIFTDAASAGSFKPAGYITDAGEIRSLTSFFFWGAWVCGVERPGEKYSYTHNWPFDPEAGNTPTSATILWSIIGSLGLIFGLGIVLYYHGKLERLDDSAYTNKAQAFMTKGQIQNFQPDAVQRSTYKFFYVAILLFGVQVLAGILTVHDFVGFVNFFGFNISEALPITVTRSWHIQLSLLWISACWIGASFFMMSLVSPAQPTRQVKLINTIFWITVILVGGSFAGIFLGPKGLIGK…
JSVC01000014.1_34	JSVC01000014.1	Flavihumibacter solisilvae 3-3	Bacteroidetes	MKYKSQRVAYWFFALSMLLLSLQIIYGFIMGFAHMGYDGLHSIIPFNTARAVHTNLLVVWLLSGFMGAAYYIIPEESENELVSVKLAYIQLISLAAVGVTAIVGYHFNYWEGRKFLEIPRPLDWLVVLNVLTFLGIILATLYKGKKRTTTALVLTMGLVFAALLYLPGMIWFDNQTMDSFFRWWVVHLWVEGVWELIMGGILAFLLIKITGVDREVIEKWLYVIVGLTFISGILGTGHHYYYIGVGKIWLIVGGIFSALEPLAFLAMALFAVAMYRKGEKKHPNKMALNWTLGTSIVSFVGAGLLGLAHTLPQVNMYTHGTLVTAMHGHLAFWGAYGMIVFSIISYTMPNLTGRKFFDSTTGQLAFWLSNIGMLGMTTAFGVAGVAQVYLERKVGIEFG…
CCXR01000001.1_2377	CCXR01000001.1	Bacillus sp. B-jedd	Firmicutes	MELQRKTGNPPALRENKNALLKSILVITILFSFTILLAGGYWIFKEQAPRPLNVSTVKGEVLFTKQSVMGGQAVFLKYGLMDYGTVLGHGSYMGPDYTAEALKVYTEGMQDFMANEKFGKLFNQLETTEKAAIRQSVIDEMRKNRYDAKKDSLKLTDAQAFGYKKVQDYYRKVFTNGDGWGLKAGLIKEKDLPGGNRSYVAKGNQIKQIGDFFFWTAWLSSTVRQGDEITYTNNWPYYEDAGNQLSFSAVWWSGVSVTVLILFIGIILFVFYRYHLGMQEAYKEGNFPKINLNDIPVTSSQVKTGKYFFIVMALFFVQAMFGALLAHYYIEPDSFFGIKWIHDILPFNITKGFHLQLAIFWIATAWLGMGIYIAPLVGGHEPKRQGLLVDILFWALVIL…
LN651322.1_33	LN651322.1	Mobilicoccus sp. SIT2	Actinobacteria	MGWAYFYTVSFVKKGVPVSSTLSARPDAAPPPPDARRSTDRRWWIALATVVVASFAVLLWMGLQINEAKPPIPTKVVDTNGQVIAEGDAVMDGQRVWQSIGGQQIGSVWGHGAYVAPDWTADWLHREAMFVLDEYAKQMGVPSYDQASPEQQGALQAKLKYAFRTNTYDPATGTVTLDPVRAAAFEANSAHYAEIFANGHEKYAIPRGAVTDPEAMQKMNTFFWWSSWAASTNAPGDDATYTRNWPHEPLIDNVPTPTNILWSVISIIILLAGIAGMVWYHNFQADHDEVTNDPPKNDPLLGYEATPSQKATLKYFFVVGALFVLQIAVGILTAHYGVEGSTLYGIPIDQILPYAVLRTWHTELGILWIATAWLATGLYVTPAVGGREPKYQRLGVNVL…
AP014680.1_1812	AP014680.1	Lactobacillus hokkaidonensis	Firmicutes	MNNQGQGEHTYRRLTKVLLITLAAVFSILIAGGFLIFKNEAPRPQKMVDPTGTTVISHSQLLSGQAVYEKYGLTDYGTLLGNGSYLGPDYTAESLHVYLRGMDHYYANKLYGKSYNSISEFRQDAIKDKVKKEIRVNRYHKSSDTLTLTTAQAAGVNYLQKYYRHEFVNNPRQAGLPENMINQKTTDEFMSNGNKVDQLTSYFFWTAWVSSTNRPNREFTYTNNWPYDLDAGNVMPAEAMIWTAISVAVLVAGVGIVIWFQRRYHFDMDAAYSKGKMPVVNADAPITTSQRKAAKYFVIVMLMFIVQILLGALMAHYYTDNSFFGIDLQNIWPFNLAKSWHLQLAIFWIATSWLGAGVYLTPRVLGREPKHQGVLVDILFWALIVVVGGSMLGEWGSIL…
BAWW01000059.1_15	BAWW01000059.1	Parachlamydia acanthamoebae strain: Bn9	Chlamydiae	MLRGLVQSQFNESDNLSIWWRYTVIIVMIIGFAILGFVTSLAYENAPPIPDKVIDNKNNVIFTKENIQQGQSAFLRYNLMEHGTLWGHGAYLGPDYTAEYLHQEALIIMDYIAQQKMGKSFAELSQEQQFGIKENVSFILKQNRFDFNKNVLVYTPEEIEAFDKALIYWKGYFTQGMAPGLPKNFIQNSDDLRNLTTFFSWASWVAVTNRPNENCSYTNNFPYDPLIGNFPCSDAYFWSAMSLIFMLGAIGLMLFLFGKFDFLGWDPKRKPRHVHETHLETSPLSAGQLATMPYFVVVAVLFLLQTLFGGLIAHYRVESSFYGLSIVDWVAYNLGRTWHLQLAIFWIATAWVGGGLFIAPMLSGAEPRNQKFGIQLLLWALVLVVLGSLTGEFLSAQGL…
JYNS01000024.1_20	JYNS01000024.1	Methyloterricola oryzae strain 73a	Proteobacteria	MIATVDSSLQKMDRVFARLDSAHLNGGQQLAVKYFSVAMVLFIAQMLFGLLAAIQFIAPGFLFGWLDFNVNRMVHINAMVVWMLYGFIGAVYWFLEEESGTEIVGLKLGQIGFYVLTAAVTVVVLVYLLIQTGPGKDLSLWLINEGREYIEAPRWADIGIVAVMLVFFYNVAGTFAKGRWSGISGVLTLDLVALAGLYLAGMFYVTNISVDQYWWWWVIHLWVEATWEVLVGCIMAWSLMHLLGARRKIVQTWLYIEVALMFGSGILGLGHHYFWIGTPDYWFSIGGFFSALEPIPLVAMVVHSVYDSGVHKFKNSNHPALAWIIAHTFGNFFGAGVWGFMHTLPQINLYTHGTQWSASHGHLAFFGAYATINIAFFYLAVQKWRGNVWMGGGMADGGW…
LK391969.1_1602	LK391969.1	Pseudomonas sp. 12M76_air	Proteobacteria	MRYKSQSVAYWYFAVAMVLFGLQLVFGLLSATKYLGPDPLLYILPFDVTKVIHTNLLIVWVLTGFMGATYWLIPDESRTELHSVKLAYIQLILWTVMGVTAIIGYLFRYGTGNKLLEQPLPHKLVIVVCMLIFIYNIGMTIKKSGRFTTTEGVLLLGIVSSAVLFVPALLHYENYTVSIFYRWWTIHLWVEGVWMMIMGAFLAYLLIRLSGADREVMEKWLYVIVGLVFLAGILGTAHHYYWVGVPYYWLPIGGFFSALEPLAIVGMAMYAYGAMRRAGLSHPNVLALHWTLGSTIFTLFGAGLLGLAHTWPSINKWTHGTLITAMHGHAAFYGAYAMITLAMISYALPSLTHGRPEKGSSIGYWAFWLQLGGMFGMTLSFATAGIGQVYLERIMGMGY…
JSVU01000003.1_238	JSVU01000003.1	Aequorivita vladivostokensis strain KMM 3516	Bacteroidetes	MKYKSQKVAYWFFALSMLLLVLQITYGFVMGFARIGMDGLHDFIPFNTARAVHTNLLVVWLLSGFMGAAYYIIPEEAQRELVSVKLAYVQLISLAAVGVAAIVGYHFNWWEGRKFLEIPHQLDYLVVLNVLLFLALILLTLFKGKRKTTTALVLSMGLLFAALLYIPGMFPFDSQVTDSFFRWWVVHLWVEGVWELIMGGILAFLLIKLTGVDREVIEKWLYVIVGLTFLSGVLGTGHHYYYIGVNKIWLIVGGIFSALEPLAFLAMALFAVNMYRKGEKKHPNKIALFWTLGAAIVSFVGAGLLGFAHTLPQTNLYTHGTLVTAMHGHLAFWGAYAMIVLAIISYSLPNMTGRKFYDGVRGRVAFWTTNIGMIGMTMAFGVAGVAQVYLERKFGMEFM…
JYNH01000012.1_9	JYNH01000012.1	Desulfosporosinus sp. I2	Firmicutes	MKLFEYFGFTGKVNQLMAPKQQFIAQKISRRYCVFAISLFSLQGIVALLGAVDLVIPDLPSPIPFEYGRAIHLGLSTFWPLIGTMGMIYFFITAELNREIYSPRLARWQFWIVILFCLLILGSLALRIGNGREFLEGMPIFYVGICLALALASYNLIQTLLTDKRNITPAAATMTVGMTFLLLLLLPNTLTYTNPIADEATKFWVVHLWEEMAFELTSAGFIATFYVVSGLASRAQIEKWLYLEASLAVIGGLYGTGHHYYWIGFPAVWLILGSLLSLVEVVPVGLLVHMTYKGLKHKKIRSNREKLTLWLLLSSVFYHITGASLLGLIITVPWVNLYMHGTFFTSGHAHLALFGSLGFVVLAGCYYVLSQGSEPTLKGYKGGVLAVILLNSGLIAMSS…
CP014222.1_438	CP014222.1	Janthinobacterium sp. B9-8	Proteobacteria	MHKTRNLWRSLAVIFFLSFAVLGWIGREIYLEKPPIPQQVLSSTGKLLYSGEQIQRGQEAWLSAGGQQMGSVWGHGSYVAPDWSADWLHREAITLREIWARQQFKKDYSQLSREEQAPLDARLISVMRSNTYDKASDTLTIQADRAVAIEQVAQHYMGLFGTDASQDKLREQYAMISGSIKNADDLKALPAFFFWSAWSATTNRPGIDHISYTPNRPAADTLSPSTNPPRAEEAISYTSNWPHEPLVANTPTTGTSVWSIASIILLLAGIAGMILFHQMHRDEEPVICPENDPLVTLKLTPSMKATMKYFYVVIGLLLVQVGMGIVSAHYQVEGGSFFGIPLAEVLPFTISRTIHTQLGVLWIATAWLATGLFLAPVLGGKEPKFQKFGVDVLFYALLL…
FP476056.1_4104	FP476056.1	Zobellia galactanivorans strain DsiJT	Bacteroidetes	MKKVWIAFASVVILSFIVLIWVGTEVYQKQPPIPELVRVKDTGETVYTKEDIQTGQNVWESIGGMEVGSIWGHGSYVAPDWTADWIHKEAVFLLEYWSEADFNRPYNSLDVENKAAIKARLIKDIKTNTFDETNKTLTISKERWAAIKANVEHYTSIFSEGKEEYAIPKGALTDPVKLEQLNAFLFWTSWAATTNRPGKDYTYTSNWPHEPLIDNLITKGSLVWSGLSIVLLLLFIGILTYYYLRNHEKGEIITKPDSDPLTGMRMFPSQKAVLKYFIVVSLLIALQVVLGILTVHYTVEGQAFFGFDLANYLPYSITRTWHTQLAVFWIAATWLATGLFLAPMISGKEMKYQVFGINFLFIALLVIVLGSMLGEWLGVHQFLDLTTNFFFGHQGYEYM…
LBHJ01000003.1_453	LBHJ01000003.1	Silvibacterium bohemicum strain S15 contig_3	Acidobacteria	MNTIDKRPLMISRGWIQAAAIVLIIGFFIMGVLTYYTYNDEPPIPEIVKGANGAALFTRADIMGGQQVFLRNGLMEYGSIFGHGAYLGPDFTTEYLHRAALSSIEFYGGQDSDRARGRTIQDFKSNHYDKATGTLVYTAAQAHAFEECRAYYASFFGEPTTKFGLRPSAIHDPEDIRQLTAFFSWTAWSASTARPGHPYSYTNNWPPEPLVDNHATADSIVWSVLSLVVLLGGTGLLLSVFGRWNLMGWHGREQQSMSFRAPDEVQLTPGQNACAWFFFVMAALFVVQTLLGGATEHYRADLQNFFGIDLGRLLPFNVVRTWHLQLSIFWVATSYLAAGIFLVPMIAGREPRGQNLLAYGLLGALVVVVVGSLLGEYGGIQGLIRNAWVGDQGFEWLDL…
CP011371.1_4157	CP011371.1	[Polyangium] brachysporum strain DSM 7029	Proteobacteria	MRYKSQSVAYWYFAVAMVLFGLQIVFGLLSATKYLGPDPLLYILPFDVTKVIHTNLLVVWVLTGFMGATYWMVPDESRTELHSVKLAYLQLALWVVMGVTAVIGYLFRYGTGNKLLEQPLPHKIVIVVVMLMFLYNVVMTIRKSGRFTTTEGVLLLGVAGAAVLYLPSLLEYDNYVVSIFYRWWTIHLWVEGVWEMIQGGFLAYLLIRLSGADREVMEKWLYVIVGLVFMAGILGTAHHYYWVGVPSYWLPIGGIFSALEPVALVGMAMYAYSAMRRSGLAHPNTLALHWTVGSAVYTLFGAGLLGLAHTWPSVNKWTHGTLITAMHGHAAFYGAYAMIVLAMITYALPAISPARREQGTSLGYWAFWLQLAGMFGMTLSFATAGIGQVYLERIMGLGY…
CP011568.3_1060	CP011568.3	Pandoraea thiooxydans strain DSM 25325	Proteobacteria	METVTLSNRRTGAQDRVSRVLIWILLIVTALCWLGMIFATRTTYQQAAPLPQQMTTQDGAVVLTREDIVDGKAGFQKADLMDYGSLYGMGSYFGEDFTAEYLVQLAKEVQNNLALAQYGKPFAALGADQQSGITQTMRTQLQSVDLSQSQVVLPDALAKAIVTLRGRIGTSLLRDDFVKGYTGARSLDAASASQTAGFLLYSSLTTVARRPGKNYSWTTNWPAEPLVGNAPTAATFEWTWASFTMVFFAIGAALVIFRMWIEPKAADETFEPTLQGFGQVTPSQKALWKYFLVVAGVLLVQILAGSIMAHYYTDRTSFYGIDVGKWLPFAFLRSVHLQAPIVWIGVSWIGAGLFLAPLIGKREPAGQRTLVNLIFWVLVVIVAGALIGDYLGIVGVIDK…
CP012034.1_1205	CP012034.1	Lactobacillus ginsenosidimutans strain EMML 3041	Firmicutes	MTSYKRLNKTLLWTLVVAFTILIAGGLLIFKNEAPRPSKIVNEQGSTVVTKQQLLSGQAVYEKYGLTDYGTYLGNGTYFGPDYTAQALHVYLKGMDQYYAQKDHGKNFSELSTEQKSGIKGKIQKEIRENRYNDKTDELTLTTAQVAGLNHLTKYYRDEFHNNPKEAGMPENMIKNNTDDFMHNGDKIDQLTYFFFWGAWMSSTNRPHQTYSYTNNWPYDLDAGNVMTADAMVWTAISAALFVVGMAIVIFFYKRYSFDMDFNEAYSKMGEIKTNEPITPSQRKAAKYFLIVMLMFLVQVLLGELMSHYYVEQGFFGLPLQNIWPFNLAKTWHLQLVIFWIATAWLATGIYIAPRVRGSEPKHQGLLVDILFWALIIVVGGSMLGEWGSVTGVINGKWW…
HG764815.1_832	HG764815.1	Tetrasphaera australiensis Ben110	Actinobacteria	MSSTVTPRTPDVDADELDAYHRRHDRRWWIALACVLIGSFGVLLWMGKAINTHKPPIPAAVTVTGGSQLLTREDIVEGQKIWQSLGGQEIGSVWGHGAYVAPDWTADWLHREATFILDRWASEEGAATYAALDPEPQGALKARLKELLRTNTFDAASQTITLDPIRQEAFDANAAYYAKLFADGNHEYAIPKGVLTDAADARRMASFFWWTSWASSTNSPDADITYTQNWPHEPLIDNVPPPSNVLWSIISIILLLAGIAGMVWYHTANDNRDREADEHAAAPHDDPLLGYQSTPSQRATLKYFFIVGLLFVLQIAMGIIAAHYAVEGGALYGIPIDQVLPYAVVRTWHTQLGIFWIATAWLATGLYVAPAVGGREPKFQRLGVNVLCGALVVVVLGSM…
CP036487.1_2140	CP036487.1	Thermoactinomyces vulgaris strain CDF	Firmicutes	MFGSDPKLDDLREKYAIPEGTVKNPGRMKSLNAFLFWSTWACATNRPGRDITYTNNWPHEPLIGNHPTGEMVLWSVVSFVLLLAGVGALAWYYATQQHDEIGSEDHFPEKDPLLALSPTPSMKATLKYFWVVGILWVIQVALGAVTAHYQIEGSGFYGIPIAEWIPYSITRTWHTQLAIFWIATAWIATGLFVAPAVSGREPKHQRLLVNILFVCLVIIVIGSMAGQWYAVQERFGLKSNFWFGHQGYEYTDLGRFWQLFLTIGLFLWLFLMLRAIWPALKKKQNDRHLLILFMIASTAIPLFYIPALMWGQHTHLAIAEYWRWWVVHLWVEGFFEVFATVVIAFLFTRMGLLRTATATASVLFSTIVFLFGGIIGTFHHLYFSGTPIGVLALGATFSA…
CP012070.1_409	CP012070.1	Arsenicicoccus sp. oral taxon 190	Actinobacteria	MSLKEPRTTGATVERGHVSRRDKRWWIALICVVLGSFGVLLWMGKQIDTNKPPIPAHVVAADGRELFTGDDIIHGQQVWQSLGGQEIGSVWGHGAYVAPDWTADWLHREATTLLDQWARQEGGTTYDKATVERQGALQARLKQELRTNTYDARTGTVTLSGARAHVFDTNAAHYTAMFAGGHVHYAIPKGTLTDAADAKDMMAFFWWTSWSASTDAPGKTVTYTQNWPHEPLIDNVPPADNVLWSIVSFILLLAGIAGMVWYHQAHDAEDRDEDHVRSIPSKDPLLGYRATPSQRATLKYFFVVGLLFMLQIACGIIGAHYGVEGGALFGIPIDQVLPYAVVRTWHTQLGIFWIATAWLATGLYVAPAVGGREPRLQRLGVNVLFGALLVVVLGSMAGE…
CP012602.1_2085	CP012602.1	Bacillus sp. FJAT-18017	Firmicutes	MELQRETKVPKIVKTNKNALLKSILIITILFSFTILLTGGYWIFKEQAPRPMKVTNSEGEVLFTKETIMGGQAVFQKYGLMDYGTVLGHGSYMGPDYTAEALRVYTEGMQDYKAEKKFGKDFKSLDTDQQSVIRDNVIVEMRENRYDPEKDSLRLTPAQALGYERVQQYYGKVFTDGDGWGLKAGLIQEKHMPDGERSYVAKGDQIKQISDFYFWTAWLSSTVRKGDEITYTNNWPYYEDAGNVMSFGAIWWSGVSVTVLILFVGLILFVFYRYHLGMQEAYKDGNFPRIDLRKIPVTASQVKTGKYFVIVMTLFFVQAMFGALLAHYYIEPDSFFGNKWIAEILPFNITKGFHLQLAIFWIATAWLGMGIYLAPLVGGHEPKKQGLLVDILFWALVVL…
BCAG01000003.1_2468	BCAG01000003.1	Desulfatitalea tepidiphila S28bF	Proteobacteria	MHAEKSPRQELSPWWRRSVALVFFIGMAVLIFISVQAYRHAPPIPAKVVGSGGEPIFTGRDIETGQQVFLKYALMQNGSIWGHGAYLGPDFSARYLHELALDAGNAMARELFGRDLSALDEGQRASIDAQVALLLKQNRYNATTDTLLFTPAEKASFQRQLGYWADYFTHPTNNGGLPSKYIDDPEEIRQLNAFFSWAAWASVANRPDKPYSYTNNFPYDRAVGNLLTSDAILWSALSVVMLLGGLALVLFTFGRFDYLGWKGGEQDIHPIMRPGEATPGQKAVVKYFVIVALLFLAQVMIGGALAHYRADPGDFYGIDLAQFLPSNIMRTWHLQLAIFWIATGYVAGGLLLASSLGQNEPQGHTTGVHLLFWALVVLVVGSLLGEILGIHQLFGTLWS…
LGSZ01000042.1_47	LGSZ01000042.1	Bosea vaviloviae strain SD260	Proteobacteria	MPGYNTTKYKTQNVAMLYFYGALALFLAQVTFGVVAGLIYVLPNTLSVLLPFNIVRMIHTNALVVWLLLGFMGATYYLLPEEAETELYSPRLAILQFWLFFIAAAIAVVGYLFRIHEGREFLEQPFAIKVGIVIVVLIFLFNITMTSLKGRKTTVTNILLFGLWGLAVFFLFAFYNPANLALDKMYWWYVIHLWVEGVWELIMASVLAFLMIKLNGVDREVVEKWLYVIVGLALFSGILGTGHHYYWIGAPGYWQWIGSLFSTLEVAPFFTMVIFTFQMTWKAGRNHPNKAALLWSIGCSVMAFFGAGVWGFLHTLSSVNYYTHGTQLTAAHGHLAFFGAYVMLNLAMMAYAIPELKGRAPYNQGLSIASFWLMVTAMSVMTFALTFAGVIQAHLQRVL…
CYSP01000006.1_242	CYSP01000006.1	Propionispora sp. 2/2-37 isolate 2/2-37	Firmicutes	MKTTRLWVGLITVMIIAFAVLGYYGNEIYQTVPPIPEQVITEDRTVVFTKQDIQDGQNIWQSMGGQEVGSVWGHGSYVAPDWSADWLHRELVWILDKWSTTEYKKKYSDLDIETQAALKARLQNMIRTNTYNVYTGDITISPIRAEAIAAVSSYYIALFGDDPNMSRLRDSYALKTNTIEDLDRARKLTAFFFWASWATSTNRPGSDITYTTNWPPEDLVGNRPPSSLLIWSVLSFVLLLAGIGTLAWYYAAHKREKESEEYPDTDPLLALNPTPSMKATVKYFWIVAVLLIVQIGLGILTAHYTVEGSGVYGFPLSKWLPYSVTRTWHLQLGIFWIATAWLATGLFISPAVSRHEPKYQSFGVNFLFICLLIIVVGSLAGEWLGVMQKLDLTINFWFG…
BBDL01000197.1_1	BBDL01000197.1	Methylogaea oryzae JCM 16910	Proteobacteria	MANGAIDTAALNGGQKLALHYFAVALILFAAQILFGLLAGIQFVKPDFLFGVLDFNVNRMVHINAMVVWLLYGFIGAIYWLLEEESGIAVVGLQLGRIAFWVLTAAVTVVVLVYLLVQSGAGNDTTIWLINEGREYIEAPRWADIGIVVVMLVFFYNVAGTFSKGRWSGIAGVLTLDLVALAGLYLAGMFYVTNITVDQYWWWWVIHLWVEATWEVLVGCIMAWSLMKLLGVRRQIVQTWLYIEVAMMFGSGILGLGHHYFWIGTPEYWLTIGGFFSALEPVPLVAMVVHAVYDAGVHKFKSGNHPALGWVIAHAFGNFLGAGVWGFMHTLPQINLYTHGTQWSASHGHLAFFGAYATLNIAVFYMAAQKLRGNVWMGGGLAGNGWKWKWSMALLNFGV…
BBDM01000018.1_54	BBDM01000018.1	Vulcanisaeta sp. JCM 14467	Crenarchaeota	MIYAFMIGVFAVGSYIVLTLIRYWNDPVTPIQLPMPNDVQRIALWGIPIVVIGAAIQGLLGTYLMHLYASPTLYGLNLLNILPFNAARALHYTLAILWIADTWVIFSLFALPYLGVQLSRRQTLGIMAGAIIVSIATLLGIWLNYLQIIPYSGGTVQLWFMFGGQGRDVVTQGTIYLLLLAALLFYLAYLFYRAPPSPLQSLSRVLGISIAGNAFGIVLGALPVIHPWTNFTVDEYFRWITIHAFVESFWPAIIVSIIAILLVIAGLAPVRLATAIVGFDAILDIATGLIGTGHHYYWGGQPVIWLYIGSIVSILEVITLGFAIIYALLLWWRGGVKTEFQKTLLYVTVLAGVGGGIGAAAFGGGVLNAPILNYYLHDSQATMAHAHVAFPLAFGLPTI…
CP013011.1_1348	CP013011.1	Pyrodictium delaneyi Su06	Crenarchaeota	MKNGFTKLVLVAAILVYIVYGVMAFYTFQNLPPIPDKVVTETGELLFTGQDVVDGKVLVQRYGLQDYGSFLGFGGYFGMDYTAYTLHILAETAKEAGIEDLKAALEPRFEQQGGETIAVVSDVFAEGYRRALDFYTRFFRGEITQETRLAPLDLTPDEAKKITAFFTWGAMIAIKGYTNGFPYYPGLVEPTISSVKATWVTIFLLLLVVMPLVGYVLLKFIDYWRDRRVTVELPPPSRAQRLALVGMALAALGLAVQGLLGGYMMHLYAEQTLYGVDLTGILPFNVARALHYNLAILWIVVTWVSFAIFILPYFGAKITEKHALAILGAGAVTALGILFGIWLTYLGKMPDSIWFILGSQGRPVISQGTLWLLLVAGLLTYLALVVYRTAKTTPLEPAR…
BCBX01000031.1_294	BCBX01000031.1	Microbispora sp. GMKU363	Actinobacteria	MTAPPSADAVPHGRLLISKAWVQVAVLVVLFGFLVLGVLAYLVYRDEPPVPRQVVGDRGQVLFTGDDITSGQQVFLRSGLMQYGSIFGHGAYLGPDFTADYLHRAATIARSNEPGGDAALIADFQANRYDPATRTLRFSGPQTTAYLANERHYADFFGDPTTGKGLLPHAITDPAEIHQLTSYFAWSAWAAAAHRPGADHSYTNSWPPEPLVGNRPTADNIVWSVLSLIALLGGIGALFGVYGRYGDRLGWRGRQADTLSFRQPGEVALTPGQRVTAPFFFVVAALFVAQSLLGGASEHYRADLGSFFGLDLARLLPYNLTRTWHLQMALFWVAAAFLAAGIFLAPIIARREPRGQDRLSMILLGALIVVVAGSLLGEFFSIRGMVPASARFIGANQYE…
LMGJ01000002.1_114	LMGJ01000002.1	Mesorhizobium sp. Root157	Proteobacteria	MFRIEYQTQRLSLRFFMVMLVLFFFQTALGLLLSAQHLDPMLLAGTLNFNVIRTQHLNLAIFWILCGFIGTILFVGPLLSKRELAAPWLIKFLFYALLAVVAWNLATQILAQQGVAGWWMGQPMLQEGLEYLEAGRIADMVIFVGFAILCYVVLRTFPPISQWNEIHWGLGLGVVALTLVWVFGMFFVERLDLQEYFRWYVVHYWVEGVWEVIHIALVGFLLVLLFKADVKSVGYAVFWGISLVWLSGLIGNAHHYFWIGTPEFWQFWGSLFSALEPLPLIFCFWHIYLDAHQDGKPIPNMPAFAFLLGSVVLEQVGAGILGFTMTFALTNVWSHGTWVTASHAHLALFGTFGMLGLAAAYYAVPVMRGVTNFDQRPGKLAFWLVFTGMLGLGFAFAIG…
AZCX01000009.1_38	AZCX01000009.1	Lactobacillus kimchicus JCM 15530	Firmicutes	MATRKPYSRLTKVLVGMLVVVFSILLAGGWLIFKNEAPRPAQIVDQQGNVLISKKTLVSGQAVYEKYGLTDYGTYLGNGSYLGPDYTAEALHHYIEGMHSYYAQKLYHQPFKQLSEIKREGIIGKTRHEIRENRYSQSDQTLTLTTAQVAGLRAMQAYYRKAFINNPKQAGLPENMIKLQEKGNFLTKGNKVNQLSSFFFWGAWMSSTNRPGRNFSYTNNWPYDLEAGNTMPAEAMIWTALSVAFLVAGVGVVIYYQRRYHFDMQATYTTEAGMPLIDPDQPITTSQRKVAKFFVIVMVLFLIQIMLGELMAHYYVENEFFGLPLQNIWPFNLAKTWHLQLVIFWIATSWLAAGIYIVPRVLGREPKRQGILVDTLFWALIVVVGGSMLGEWGDILGFI…
AZFA01000015.1_1	AZFA01000015.1	Lactobacillus versmoldensis DSM 14857 = KCTC 3814 strain DSM 14857	Firmicutes	MTSYKKLNKILIWTLVVAFTILILGGLLIFKNEAPRPSKIVNEQGTTVVTKQQLISGQAVYEKYGLTDYGTYLGNGTYFGPDYTAQSLHIYLQGMNRYYAQKDFNQNWNQLNTEQKSGIKGKVQKEIRVNRYNASKDQLVLTKAQVAGLNHLTKYYREEFHNNPKEAGMPENMIRNNTDDFMHHGNKIDQLTYFFFWGAWLSSTNRPHQTYSYTNNWPYDLDAGNVMTSDAMLWTAISVALFVAGVGIVIYYYKKYSFDMDYTEAYSKMGEIKTSEPITPSQRKAAKYFLVVMLMFLVQVLLGELMSHYYVEQGFFGLPLQYIWPFNLAKTWHLQLVIFWIATAWLATGIYITPRVLGHEPKHQGLLVDILFWALIIVVGGSMLGEWGSVTGFINGKWW…
KQ557116.1_24	KQ557116.1	endosymbiont of Ridgeia piscesae isolate ind11	Proteobacteria	MKYQSQSVAKLYFIAAIALFAAQILFGLIMGLQYVVGDFLFPEIPFNVARMVHTNALIVWMLMAFMGAAYYLVPEEAETELFAPWLATLMFWIFLVAAGLTVAGYLLVPYSTLADLTMNELLPTMGREFLEQPTITKIGIVIVALAFLFNIGMTILKGRKTVVNLVLMMGLTGLAVFFLFAFYNPVNLVLDKFFWWWVVHLWVEGVWELILGSILAFVLIKTTGVDREVIEKWLYIIIAMVLITGIIGTGHHFYWIGTPEYWQWWGSIFSAMEPIPFFMMTVFAFNMVNKRRREHPNKAAVLWALGTAVMAFLGAGVWGFLHTLSPVNYYTHGTQITAAHGHMAFYGAYVMINLTMISYAMPLLRGRNAANPAKSQILEMWSFWLMTISMVFITLFLTG…
LNES01000006.1_8	LNES01000006.1	Chlamydiae bacterium Ga0074140	Chlamydiae	MNGEEERISRWWRYSVVIVVLIGFAILTAVTKLTYDNAPPIPKNVIDPSGAVLFTKEQILEGQSVFFRYNLMEHGTLWGHGAYLGPDYSAKHLHETALTIRDILSQKFYQKPFDQLAEEERNFIQKNIPPMVRENRYDSASGTLVYTEEQAEAFRKSIDTWRTYFAEGLAPGLYKNYISNPKDLYHLVTFFSWAGWAASTKRLDANYTYTNNFPYDPLIGNNPSADAYFWSAMSLITLLGGIGLLLFMFGKFDFLGWKSESMKRHAHVTHLQNVGLFPSQRNLGKYFILVAILFLMQSILGGGLAHYRVESTFYGLNIAKWFPYNLMRTWHLQMAIFWIATAWVGGGLFIAPMLANRDPAKQGRYVNLLFYALALVIFGSLIGEFLTSRGYLEKLWFWF…
LNEI01000019.1_114	LNEI01000019.1	Acidobacteria bacterium Ga0077534	Acidobacteria	MKKLWIIFGAVFILSFAILGWVGSEIFRQVPPIPNQVVTTDGVVLIVPEQISDGQNVWQAMGGMQVGSIWGHGSYVAPDWTADYLHRESLYILNEWTAGRFGADGSTMPSEERAAMVQRLQDTMRKNSYDPATQKLTVDPVRARAFENNLAHYSLIFTNGSDEYAIQRNAQSDPTRLRHLTSFFFWTAWASAANRPDNTISYTSNFPSEPLVGNFPTSSSIIWTGVSVIALILSIGAMVWFYAGWHKEATSPDTPDSDPLIGETITPSQKATVKYFLVVSLLFLLQIVMGIITAHYGVEGGGFYGFPLADYLPYVVTRTWHVQLGIFWIATAWLAAGLFIAPYICGYEPKFQRLGVNVLFSALLIVVLGSMGGQWASVMHLLPGDLWFWFGHQGYEYVD…
CP013068.1_2321	CP013068.1	Pannonibacter phragmitetus strain 31801	Proteobacteria	MKYASQRVAYWYFVCAMILFGVQIAAGALAGTVYVLPNTLSELMPFNIIRMIHTNALIVWLLMGFFGCAYYLVPEEAERDIESPLLAYIQLGLLMFGALAAVIGYTQGIHEGREFLEQPLWIKIAIVVVALIFLYNVSMTVLKGRRTAVTSVLLLGLWGIAVFWLFAFYAPGNLSLDKVYWWYIVHLWVEGVWELVMASVLAFLLIKMTGVDREVIEKWLYSIVGLALFSGLLGTGHHYYWIGAPGYWQWVGSIFSALEIAPFFAMVIFAFSMVFKGRKDHPNRAAMLWSLGCTVGAFFGAGVWGFLHTLSFVNYYTHGTQVTAAHGHLAFYGAYVMLNLALISYAMPYLRGKAPYHQTLNIISFWIMSGAMMVMTFALTFAGAVQVHLQRVMGMSYMD…
LLZH01000011.1_8	LLZH01000011.1	Actinoplanes awajinensis subsp. mycoplanecinus NRRL B-16712	Actinobacteria	MTTAKDFSQASAESDEMVSRVWVQVTALVLLCGLAVLGFLGYRAYAADPPIAAQVRTSSGTVVFTGADVTAGQQLFLRKGLMEYGSIFGHGAYLGPDFTADYLHRAAQIVTREYGGDASSTARDRVVADFRTNRYDPTTGTVTYSDAQAKAFDELVTYYAGYFGAGSAANGLLPEAITDPAEVKQLTSYFAWSAWAGSTQRPDKHYSYTNNWPPEKLVGNVVTADVVVWSVLSLIVLLAGIGALFAAFGRWGERLGWRGRQADSISFRRPGDVAVTPTQRACAYFFLVVGLLFVIQTLVGAASEHYRADLTGFFGFDLGRWLPYNLVRTWHVQLAIFWTATSFLATGLFLAPIVSGREPRRQSWLAYGLLGALALVVFGSLIGEGLDIHGWLSPALHMF…
LFTA01000099.1_34	LFTA01000099.1	Alcaligenaceae bacterium DTU041	Proteobacteria	MGSYKKLWWTLIAILAVTFSILGYFGVEVYRNAPPIPGKVVTASGDILFTKEDILDGQNAWQSAGGMQVGSIFGHGALQAPDWTSDWLHRELIAWLDLASQDEYGIPYEQTSEEQKAILKVKLKAEYRTNTYDLEKDEVVVSDRRVAAMKDTANYYVSLFGDDPALDGSRESFAMKTNTLPDEQDRFDMAKFFFWTAWTASTERPDYNNATYTNNWPHEPLIDNVPTAENVIWSIISVVVLIAGVGFLVWGWAFLHKEDHEEHKAPARDPITTFVLTPSQKALGKYCILVVALFVFQVFMGGAVAHYTVEGQTFYGIELSKWFPYSLLRTWHLQTALFWIATGFLAAGLFLAPIINGGKDPKYQKLGVDILFWALVVLVVGSYIGNYLAISHIMPRELN…
BCNQ01000150.1_6	BCNQ01000150.1	Piscicoccus intestinalis NBRC 104926	Actinobacteria	MLVGKGWVQAVALVMIFGFFVMGILAFRTYTASMPMPERVVAENGGQPVFSGEDITAGQELFQARGLMQYGSIVGHGGYLGPDFTADYLRRSTQIVDERLRAAGTQDPQGALVQEFRTNRYDPATGVLQYTPNQVAAFEQLTQYYADFFGPQAATNGLKADAITDPTEIRQLTAFFSWTAWASAATRPGHDYSYTNNWPPEPAVNNHPTADLIVWSALSLIALLGGTGILFAIYGRWSRKIGWHSEEAPRISFRQPGEVGLTRSQRATAWFFIVIAVLFLAQAMLGALAEHYRADISSFFGLDFIVNLLPFNLSRTWHVQLSLFWTAASFLAAGIFLTPFISKREPKNQHVLVYILFGAVAFVVFGSLAAEALSIHGVSWAKGPLFAQQWEYLDLPRVF…
LOEW01000048.1_3	LOEW01000048.1	Desulfosporosinus sp. BRH_c37	Firmicutes	MKLFKLFSLSGKIDKSMGRKQQFIAQKISRRYCFSAVSLFALQSVVATLGALDLVIPDLPSPIPFEFGRAIHLGLADLWPLIGTMGMVYFFITAELNREIYSPRLARWQYWIVMLFSVSIFGTLALKIGNGREFLEGMPIFYVGICLALALASYNLIRTLLTDKKNITPAAAIMTVGMIFLLLLLLPNAITYSNPITDEATKFWVVHLWEEMAFELTSAGFIATFYVVSGLAPRGQVEKWLYLEASIAVIGGLYGTGHHYYWIGFPSVWIVLGSLISVVEVIPVGMLTHMTYKGLKSKKVRSNREKLTLWLLLSSVFYHITGASLLGLFITIPWVNLYIHGTYVTSGHAHLALFGSLGFVVLAGCYYVLSRGSEPTLQGYKGGVLAVCLLNGGLITMAS…
LOAJ01000001.1_2277	LOAJ01000001.1	Halorubrum aethiopicum SAH-A6	Euryarchaeota	MRLTRETIAKVIVAAFLLNLVVMGAGAWFAYQEAPPIPEEVVGPDGETVVTDEGIQDGKAAFQQYGLMNHGSILGNGAYYGEDYTAETLELKAQHMREYYADAEYGAAYDELDSGDRARVDALVREELDAAHDGGEVVEYSAAEAYAHEQVRETYVARYHDGDHARGVPEGMIESSAEAESFADFALWTAWFSHTDRPGSDNSYTNEWPYSPAAGNDATGAAMIWSVVAMVLLVGAAGAAILLYKSVKLPEPSAEGIAVPEPGDVSVFPSQRAALRFVPVAAGLFLAQVLLGGLLAHFYIERAGFFGIERILGVHVLQLLPFSIAKTWHIDLGILWIASTWLGAGLFLPPLLTGHEPKRQGTYVNVLLGALVVVVVGGMGGIWLGANGYLPGELWWLLG…
FCNU01000031.1_79	FCNU01000031.1	Parachlamydia sp. C2	Chlamydiae	MSFDLEKNEKLSPIWRMTTILIMVIGFSILGLVTRLAYDNIPPIPEQVISPTGRVLFTGKQVAHGQKVFLKNNLMEHGTLWGHGAYLGPDYSASHLHEQTLTMQRLLATKIYGKPFAQLTEFEQGSILQEVIKILKHNRYDAKTGILTLTDEESKAYEHSLDFWKNYFTSGEAPGLPKNYISDPEDLSALTSFFAWAAWAAVTNRPGEEFTYTNNFPYDPLAGNYPSADAYLWSALSLVFIIGATGLVLFIVSKFGLGWGGSGQRHVCETHLTLPPLTASQKAIAKYLVITALLFLLQSLTGGALAHYRVESSFYGLPIIDYFPYNLLRTWHLQLAIFWIATAWVAGGLFIAPLLSQNEWRYQKLGVNSLFGALLFVVVGSMAGEYLSSKNFFQDDWWF…
BCQZ01000004.1_66	BCQZ01000004.1	Granulicoccus phenolivorans NBRC 107789	Actinobacteria	MAIDVEPSESAPPSRGSAARRNRRWWIALIGVVVFSFTVLLYMGDQIRQHKPPYPSSVVSTDGTEIISEGQILHGQQVWQSIGGQQIGSVWGHGAYVAPDWTADWLHREAVFILDRYAQQEGAASYTDLVPERQAALKERLKQLLRTNTYDPATGTVTLDPLRVEAWRANSAHYAQIFAAGHEPYAIPAGTLTDPAAMQAMNDFFWWSSWAASTNAPGEQWTYTQNWPHEPLIDNVPTTPNILWSIISFILLLGGIAGMVWYHNYHAGEDERPEKIPERDPLLGYRSTPSQKATIKYFYLVGFLFVLQIAVGIITAHYGVEGGALYGIPIDKILPYSVTRTWHTELGVLWIATAWLATGLYVAPAVGGKEPKFQRFGVNFLFVALVVVVLGAMAGQWFS…
LNFR01000116.1_17	LNFR01000116.1	Bacteroidetes bacterium OLB12	Bacteroidetes	MNTNKVEAPKWLIFSGLVLMLIGMMFGAIGAFQYMLPGFLKQYLSFEKTRPFHVSSVVFWILFSATGGVVLYLREYAQVKISRWLSRFHLIFFVTGAILILSGYALGFFGGREYWEFPPVLALFLLAGWILFIIQVVKSVKTLRQQPVYIWMWLTGAFGFLFTFSESYLWIFSHFRKDIVLDMTVQWKSYGSMVGCWNMLVYGAGIYLMEKISQDKPYARSATAFALFFLGFFNLLFNWSHHIYTLPVTPAIRHIGYLVSMTELLILGRLIYKWKDSVTAMQKTQFGLSYRFLMIADVWIFLNLFLAILISIPAINVYTHGTYITVAHVMGTTIGINTMLLLAVSFDLLGNTCRSMEAYRVQVYRAGWLVNGALVVFLTSLLVAGIQRAQWQMSNEGVP…
CP011971.1_546	CP011971.1	Steroidobacter denitrificans DSM 18526	Proteobacteria	MFRIEYQTQRLSLRFFMVMLVLFLFQTALGLLLSAQHIDPTLLAGTLNFNVIRTQHLNLAIFWVLCGFIGTILFVGPLLSKRELAAPWLIKVLFYALLAIVVWNLATQMLAQQGIAGWWMGQPMFQEGLEYLEAGRIADIVILIGFAILCYVVLRTFPPVSQWNEIHWGLGIGVLALTLVWIFGMFFVERLDLQEYFRWYVVHYWVEGVWEVIHISLVGFLLVLLFKANVKSVGYAVFWGISLVWLSGLIGNAHHYFWVGTPEFWQFWGSLFSALEPLPLIFCFWHIYLDAHQDAKPIPNMPAFAFLLGSVVLEQVGAGILGFTMTFALTNVWSHGTWVTAAHAHLALFGTFGMLGLAAAYYAVPIMRGVTNFDQRLGKLAFWLVFTGILGLGFAFAIG…
JEMB01001610.1_1	JEMB01001610.1	Sorangium cellulosum So0011-07	Proteobacteria	MHSLRRLWLALAAVITAGFLILGFMGREVYRKAPPIPERVQTPSGRVLLTKDDILDGQLVYQSIGGQQVGSVWGHGAYQAPDWSADWLHREAEAQLALWSEREHGAPFAALPEEAQAALKARLQKAMRHNGFDPATGALTVSDDRARAIEETAAHYFALFGDEPGLAGLRESYALHTGAVPDAGRRDKLTAFFFWTSWACAAERPGTGASYTNNWPHEPLIGNVPTSANVLWSVVSVVLLLAGIGALVWYHAFRRAEEPSVPAPARDPLEGWVLTPSMRAVGKYCFVVVALLVLQVALGALTAHYTVEGHEVFGLPVADYLPYAVTRTWHVQLGVFWIATAFLATGLFLAPAVGGREPRGQRLGVNVLFAALVFVVFGSLAGEWLSVKQRFALELSFWF…
CP014256.1_2211	CP014256.1	Legionella pneumophila subsp. pascullei D-7158	Proteobacteria	MHNIANETPVQINHPFDPVTNVLKWVLLVTAILCFLILIWGTVKTYQLVPPLPDRFVTSTGETVMTSQDIVEGKAGFQRADLMDYGSLYGMGSYFGEDYTAKYLVRLGELVQEELAKIRFNKTYSELTESEQFVINKEMQNSLQRLDLNKKTSILTPAIATSIRQLQAEISQSLLNHNFMAGYTQAYSLNPDTALKTANFLIYSSLTTIARRPNQNISYTNNWPYEPSVGNTPSSGTFYWTWISFCFVFMGFGAVLYIYHRYLSDVDHGPMEPIFSGFKPLTQSQRKVGQYFLVAALFLLLQIAVGAIMAHYYAERESFYGINVNTWLPFNFLRDVHIQTPIIWIGLSWISAGIFMAPIISGKEAKGQGFLVDFLFYVTLLVVGGAILGNYLGIMGYID…
BCWR01000002.1_34	BCWR01000002.1	Hydrogenophaga taeniospiralis NBRC 102512 DNA	Proteobacteria	MRYRSQSVAYWYFAVAMVLFGLQLVFGLLSAAKYLGPDPLLNILPFDVTKVIHTNLLIVWVLTGFMGATYWMVPDESRTELYSTKLAYVQLGLWTLMGVTAVVGYLFRYGTGNKLLEQPLPHKIVIVICMLIFLYNIGMTIWRSKRFTTTEGVLVLGLGLAALLYLPALLEYENYTVSIYYRWWTIHLWVEGVWVMIQGGFLAYLLIRLSGADREVMEKWLYVIVGLVFIAGILGTAHHYYWVGVPSYWLPIGGVFSALEPAALVGMAMFAYSAMRRAGLSHPNTLALHWTIGSALFTLFGAGLLGLAHTFPDVNKWTHGTLITAMHGHAAFYGAYAMIVLAMITYALPAMVPGRSEQGSSLGYWAFWMQVGGMFGMTLSFATAGIAQVYLERIMGMGY…
LUKD01000009.1_54	LUKD01000009.1	Bdellovibrio bacteriovorus EC13	Proteobacteria	MGHRRLWLIFTFVVVASFAVLGYYGKEIYREAPPQPNRVVTTDGKEVFSGLDIKDGMNVWQSIGGQEVGSVWGHGAYVAPDWSADWLHREAVFMADRMAEEKFGKKYEELPDDQKASVRISLQDELRKNTYDAATGTITISPLRAEAIAHNSKHYSDLFMKGENLDELRDAYAIPANTIKDEKRMHMMNAFFFWSSWACVTQRPGQEITYTNNWPPDKLVGNEATGSLILWTGFSVILLLAGIGLLAFYYAVNHGDEVEHDKLPKLDPLLGLSPTPSMSATLKYFWVVCALMVVQVILGAVTAHYGVEGTAFYGFPLAEYLPYSVTRTWHVQLGIFWIATSWLATGLFISPAVSGHEPKFQAAGVNFLFVALLIIVVGSLAGQWMGVMQKLGLEANFWF…
LUZO01000358.1_10	LUZO01000358.1	Bacteroidales bacterium Bact_23	Bacteroidetes	MKKEKQLWIGFALVVLISFGVLGYYGYEIYQQAPPVPVKVVTTDGTVLFTGQDIRDGQNVWQSMGGQEVGTVWGHGAYVAPDWSADWLHREAMYILNKWSQSDFGHDYDNLGDEQKAALDIRLQNELRKNTYDAASGNLTVSPLRAEAIENLSRYYQGLFMDNPDFQKLRNAYAIPENAIKDADRMHKMNTFFFWAAWACITERPGHTITYTHNWPPDEIVGNKPTGDLVLWTGFSVIMLLIGIGILVFYHARTIQGDEIEKPVEDPLMRQNITPSMRAVEKYFWIVNFLILLQVVMGIVTAHYGVEGDGLYGLPLDKFLPYAISRTWHVQLAIFWIATAWLATGLYIAPAVAGYDPKFQKLGVNFLFIALLVIVLGSMAGHWMGVMQKLGLVSNFWFG…
CP011271.1_4905	CP011271.1	Gemmata sp. SH-PL17	Planctomycetes	MKRLWIGFSLVMVLSFLVLGWIGTRIYQEKPPLPAGVVTTDGTVLIGEGDIRAGQNVWQSLGGMEVGSVWGHGSYVAPDWTADWLHREATFILDRWATTEFGAEYAKLDGERQAQLRGRLAKEMRTNTYAPGTGTVTVSPVRADAFRANLTHYSDVFANGRAEYAIPAGAVTDPDRLKKLSAFFFWTAWAATTNRPNDQITYTHNWPYEPLVGNQPTGETVVWTGVSIMMLLAGISAMVWWYAARRSEEGATAPPESDPLGQWVATPSQRATVKYFWVVAALILLQMLLGVVTAHYGVEGDGFYGLPLSKWLPYSVSRTWHVQMGLFWIATAWLAAGLFIGPLVSEHEPKGQRLGVNILFLALLVVVAGSLTGQWLSVQNKLSDDVSFYVGHQGYEYVD…
CP011273.1_4773	CP011273.1	Planctomyces sp. SH-PL62	Planctomycetes	MRYGRLWLGLATVIIGSFAVLIYYGTELYRMAPPVPERVVTTEGKVLFTGEDVKEGQNVWQSMGGQEVGSVWGHGAYVAPDWSADYLHRELTWMLDHWAVEKGAANYEALDAEARAGLRERLKGEIRRNTYDPATGDVTVSPVRAQAMAAVASHYDALFGDDPELHELRDAYAIPASSIKTPERRAQLAAFFFWAAWACSTERPGETITYTNNWPSETLIENRPSGQIIVWSVASFVLLLAGIGALAWYFAVERGREDLDRHEPPERDPLLALNPTPSMRATLKYFWVVIALAVVQVGLGAVTAHYGVEGSGFYGFPLAEWLPYSVTRTWHTQLGIFWIATAWLATGLFIAPAVSGHEPKFQKLGVDFLFVCVLIIVVGSMFGQWLGVQQRLGNTANFW…
CP011390.1_2126	CP011390.1	Flavisolibacter tropicus LCS9	Bacteroidetes	MLTQPLPLSKTKTSNSLKQQGYASDKMALAFLALALSYLAMGLLFGVLGSLQYILPPFLKDQFGFQKTRPLHVYLVISWIFTAAQGGLYYYVPRIVHRNMYWQGGVKLHWLLQALTSFSIVVAFFNGSFGGREYLEFPPLLGLAIAFTWLPFAVNFFLTLRPQLKEAPVYFFSWTLGICFFYITLSESYLWVFDYFRTNEVRDITVQWKALGSMVGSWNMLVYGTSMYIMEKMKGDTKMSRSPMAFFFFFLGFTNLLFNWGHHTYIVPAAPWVKTVAYVISMTELLIFGNLLLKWRKTISNARKNFHILPFQFLSYADWWIFLNLGVAILISIPQLNYYTHGTHITVAHAMGTTIGINTMLLFGSVVYILQQQKPQLLERYRGCIAKGGAITNIALIFF…
CP015641.1_2389	CP015641.1	Pseudomonas stutzeri 273	Proteobacteria	MRYKSQSVAYWYFAVAMVLFGLQLVFGLLSATKYLGPDPLLSILPFDVTKVIHTNLLIVWVLTGFMGATYWMVPDESRTELHSTKLAYIQLGLWTAMGVTAVIGYLFGYGTGNKLLEQPLPHKIVIVICMLIFLYNIGMTIKKSGRFTTTEGVLLLGLVSSAVLFFPALLHYENYTVSIFYRWWTIHLWVEGVWMMIMGAFLAYLLIRLSGADREVLEKWLYVIVGLVFIAGILGTAHHYYWVGVPHYWLPIGGFFSALEPLAIIGMAMYAYSAMRRSGMAHPNSLALHWALGSTIFTLFGAGLLGLAHTWPSVNKWTHGTLITAMHGHAAFYGAYAMIVLAMITYALPSLTNKRPEQGTTIGYWAFWLQLAGMFGMTLSFATAGIGQVYLERIMGMGY…
LXSL01000016.1_19	LXSL01000016.1	Eikenella sp. NML02-A-017	Proteobacteria	MGQYKKLWLSLIIVLTITFSILGYLGVEVYRKAPPFPEAYVSANGQTVISKADILAGQSAWQSTGGMELGSILGRGAYQAPDWTADWLHRELVAWLNISAQAQHGKMFDELNADQQAALKAAMTEEYRNGSRMGADGKVVLSDTRIQAIRTVAPYYIALYGNDPAMEQTREHFAMKNNTLPDEARRERLTNFFFLTAWASATNRPDHNATYTNNWPHEPLINNVPTAENVMWSVASIVFLLAGIGLLVWGWSFLHRHEPDPQMPERDPISKVQLTPSQRALGKYVFLTVALFVVQILLGGLTAHYTVEGQRFFGIPLSDWFPYALVRTWHLQSAIFWIATGFLTAGLFLAPVVNGGKDPKFQALGVNALFVALFIVVGGSYGGNFLALSHAMPAHLNFW…
LPNY01000139.1_17	LPNY01000139.1	Arcobacter sp. EP1	Proteobacteria	MASNLKYESQKLGTWYFTVAAILFGAQLLFGLIAATQFVVPGFLFETLDFSIARMVHINALVVWLLYAMIGSVYYILPEETGIETVGVGIGKLLFAILTLAVTVVVVVYIFIQVGPADESTIWLITEGREYIEAPRWADIGIVVVVLGFLANVYLTAIKGERTGIVTVLMADLLALAGLYLAGMFFTDNISMDQYWWWWVIHLWVEATWEVFVACLAGYGLIKTIGADRQIVEMWLWIEVAMLFGSGILGIGHHYFWIGTPEYWWEIGALFSALEPVPLIGMFVHVLYDWGKETGHAAAKGTKHTISNTPAFSWFVVNTFGNFIGAGIWGFMHTLPQINLYTHGTQWPAAHGHLAFYGAYATILIGMFYMGVQGANGIKELRATFASKMAISLITMGVV…
LZSQ01000123.1_9	LZSQ01000123.1	Mycobacterium sp. 852002-51961_SCH5331710	Actinobacteria	MWIRLPGGVAMTEQFLEPAPSKAELAISKGWVQGVALVMVFGFLIMGMLAARTYSDSMPLPQRVVGPDGQTLFTEQQITAGQQIFLRRGLQQYGSVMGHGGYLGPDYTAEYLRLSADHVGQQLRDSGAQDPTAAVVEMMRTNRYDEETGTLQFTAEQVSAFEKIRAYYADYFGTDSTEHGLIPQVITDPQEIGDLTAFFSWTAWASAAERAGHSYSYTNNWPPEKRVDNTPTADILVWSAMSLIALLAGLGALFALYGRWSRKIGWHATETPSLAFRQPGEVAITPSQKATAWFFLVVAVLFLAQAILGGAIEHYRAELSNFFGFDLAQILPFNLARTWHVQLSLLWTAASFLAAGIFLAPIISGREPRRQSWLTYGLLGALFVVVAGTLTGTALSTFG…
LZIS01000059.1_53	LZIS01000059.1	Mycobacterium sp. E3198	Actinobacteria	MAAPQVSSTPPSDQPSAQPLISRAWLQGVALVMIFGFLVMGILAYRTYSASMPMPATVVNESGRVLFTGDDITRGQELYQARGLMEYGSVLGHGAYLGPDYTAEYLRMATDDVAGQLRAQGDADPRDRVVTEFRTNRYNPATGTLVFTDRQAGAFDRIQNHYAAYFGENSTRYGLLPRMITDKAQIHDLTAFFAWTAWAGAAERPGHKYSYTNNWPAEPRVDNGPTAPVIVWSTLSLIALLGGIGIMFAVYGRWSQKVGWHSAEASTLSFRQPGEVGLTPAQRATIWFFAIVSLLFLAQTLLGAAAEHYRADLSTFFGLDLARMLPYNLARTWHVQLSLFWTAAAFLAGGIFLVPFIARREPRRQGLLAYVLLGAVAVVVFGSLLCEALSIYGVIPRGS…
LZHT01000009.1_164	LZHT01000009.1	Mycobacterium sp. 852002-10029_SCH5224772	Actinobacteria	MTAQPTSAQQPSAQQSSSQPLVGKGWVQGVALVMIFGFLVMGILAYRTYSASMPMPDKVVSESGQLLFTGDDITRGQELYQARGLMEYGSVLGHGAYLGPDYTAEYLRAATQDVADQLRAQGVTDPRDRVVTEFRTNRYNPATKTLVFTDRQAAAFEHIKGRYAAYFGENSTKYGLLPHLITDKAEVRDLTGFFAWTAWAAAAERPGHRYTYTNNWPAESRVDNGPTASVIVWSALSLIALLGGIGVMFAVYGRWSQKVGWHSAETSTLSFRQPGEVSLTPAQRACIWFFAIVSVLFLAQTLLGAAAEHYRADLSTFFGIDLARILPYNLARTWHLQLSLFWTAAAFLAGGIFLVPFISRREPKRQALLAYVLLGAVAVVVFGSLISEALSIYGVIPAG…
LZLS01000023.1_22	LZLS01000023.1	Mycobacterium asiaticum 1165133.8	Actinobacteria	MALRESPSSNPASPSPSNQSDQPLIGRGWVQGVALVMIFGFLVMGILAYRTYTAAMPMPDKVVTESGQVLFTADDITKGQELFQARGLMEYGSVLGHGAYLGPDYTADYLRMATDEVANQFRAEGVAEPREKVVKEFRTNRYNADTKTLVFTDRQGAAFDRIQSHYAEIFGENSTKYGLLPHLITDKTQIRQLTAFYAWTAWAASAERPGHKYSYTNNWPAEQRVDNGPTASVVVWSALSLIALLGGIGIMFAIYGRWSQKVGWHGAETSTLSFRQPGEVSLTPAQRACIWFFAVVSVLFLLQTLLGAAAEHYRADLSTFFGFDLARVLPYNLARTWHLQLALFWTAAAFLAGGIFLVPFIARREPKRQALLAYVLLGAVALVVFGSMITEALSIYGVI…
LZFW01000013.1_178	LZFW01000013.1	Vibrio sp. UCD-FRSSP16_30	Proteobacteria	MERRTKWALSALICISVFSFTVLLLVGKDIYRQSPPMPQQIVDTQGNVILTYQDLDTGQLAWRSMGGHQLGSIWGHGAYIAPDWTADWIHKEQGIWLNLQANSEFQTGFDALTIVQQDALLSKYKREIRENTYNPDSDTIVISPTRAKAIQSLTDYYVSLFGDGAETAKERNDYAMKDNTLINAERREAFAAFVFWSAWAAVTERPGETYTYTNNWPYDPSIGNTITGDSVFWSVISIVLLLGAVAALVWYHAALKEEEIVGPATDPLMERGALPSQKATYKYFYTAIALFVVQIFLGGLTAHYGVEGQEFYGLPIAEIFPYSLTRTWHTQIAVFWIATIWLGTGLFVATALSKYEAPYQKLGINVLWVALLIVVVGSMAGEYLAIQQNFFDLDTNFYF…
LXTT01000124.1_13	LXTT01000124.1	Muricauda sp. CP2A	Bacteroidetes	MGNKETISGKRDFKKNIDYWMDTKNWWGPLLFILIISLAGVGLIGFQTYNDAPPMTGFQTSDGTVLISKGNIVEGQIVFHKYALMEYGSFFGDGAQRGPDFTAETLHQITIHVNEYYQEQYKVEHGRQANPNEQKVIAEKVKQELKKNGYDGTEDIVVLNDAYVYALEKVRNYYLHVFLGTSGEKAFPLKNYLTDRSEILNLSDFFFWGAWVCVTERPEKNFSYTHNWPYDPEAGNTPTSPVVLWSVLGLLAFVLLCGIVLYFIGQYNQLSNKFFKPSSKELLTAGSVRDFVPTKTQRASYKFFFVAIVLFFVQVSSGFVTINEFVDYLGFFGVDLSESFPITVSRSWHLMLSLYWISTCWIASSIFILPILAKKEVKFQFQLINILFILLVVLVAGSL…
CP014224.1_1827	CP014224.1	Wenyingzhuangia fucanilytica CZ1127	Bacteroidetes	MKKVWIAFSSVVILSFVALIWVGTEVYQKQPPIPNTVVVKETGQVVFSKEDIQTGQNVWESIGGMEVGSIWGHGSYVAPDWSADWIHKEAVFMLNYWAQKDFNLKYDALNVEQQAAIKARLIKDVKTNTFDENNKSIQISEVRYLAIQNNSKHYADVFSNGFEKYAIPKGVLKDEVKLAQLNSFLFWTSWAASTNRPDKDYTYTSNWPHEPLIDNTITVDSQVWSGFSIILLLLFIGILTYYYLSNHEKGEAVENQNLDPLVKLSFTRSQKAVLKYFLIVSLLIALQVVLGAVTVHYTVEGQSFFGFDLSSFLPYSITRTWHTQLAVFWIAATWLATGLFLAPMISGKEMKYQVFGINFLFVALLIIVLGSMLGEWLGVHQFLDLTTNFFFGHQGYEYM…
MASS01000093.1_5	MASS01000093.1	Desulfosporosinus sp. BG	Firmicutes	MKLLKWFSFRGKGDKSIARKQQFIAQKISRRYCFSAVSLFALQSVVALLGSLDLVIPDLPSPIPFEFGRAIHLGLADLWPLIGTMGMVFFFTTAELNREIHSPRLARWQYWIVMLFSVSIFGTLALRIGNGREYLEGMPIFYAGICLALALASYNLIRTLLTDKRNITPASAIMTVGIIFLFLLLIPNTITYRNPITDEVTKFWVVHLWEEMAFELTSAGFIATFYVVSGLAPRAQVEKWLYLEASMAVVGGFYGTGHHYYWIGFPAVWLAIGSLVSVLEVIPVGMLAIMTYKGLKSVKVRSNREKLTLWLLLSSVFYHLTGASLLGLFITIPWVNLYMHGTYVTSGHAHLALFGSLGFVVLAGCYYILSRGSEPTLKGYKRGVLAVFLLNGGLITMAS…
CP012418.1_526	CP012418.1	Kangiella sediminilitoris KCTC 23892	Proteobacteria	MGKYRKLWFTLIAILAVTFAILGYFGNEVYRQAPPIPEKVITTGGQELMTQDSILDGQTAWQSVGGMQLGSVWGHGAYQAPDWTADWLHRELLAWLDLAAHDNFGAPYSELDGEQQQTLQYRLKKEYRTNSFNKETGTMTVSERRAKAIEQVATYYSRLFSDAPELQKRRDNYAMKENTLPDAERRKVLGQFFFWTAWAASTNRPGSDSTYTNNWPHEPLIDNKPTSENVVWSVISVILLIAGVGGLVWGWAFMRKEEDREPEPPAQDPITTFKLTPSQKALGKYLFVVVALFTLQVFLGGFTAHYTVEGQGFYGLETSKWFPYSLVRTWHIQAAMFWIATGFLAAGLFLVPIINGGKDPKYQKLGVNVLFWALVAVVAGTFIGSYLAIAQIMPPELNF…
MIHB01000014.1_20	MIHB01000014.1	Mycobacterium intermedium HMC2_M5	Actinobacteria	MATQEISSLPSPSEPSPRPLIGRGWVQGVALVMIFGFLVMGILAYRTYTAAMPMPVRVVSESGQVLFTSDDIIKGQELFQARGLMQYGSVLGHGAYLGPDYTAEYLRMATDEVANQFRAEGVVEPRDRVVSEFRTNRYHPENKTLVFTNHQTAAFERIQNHYAAYFGENSTKYGLRPKLITDKTQIRQLTAFFAWTAWAAAAERPGHKYSYTNNWPAEQRVDNGPTAAVIVWSALSLVALLGGIGILFGVYGRWSQRVGWHSAEATNLSFRQPGEVSLTPAQRATVWFFAVVSVLFLPQTLLGAAAEHYRADLSTFFGLDLARILPYNLARTWHLQLALFWTAAAFLAGGIFLVPFIARREPKRQATLAYVLLGAVALVVFGSLISEALSIYGVIPEGG…
MEED01000018.1_91	MEED01000018.1	Lautropia sp. SCN 69-89	Proteobacteria	MTNAGRLWNRFVMNPRGWWLPLLAVLAIGVGSMLYMGTRTYLDAPPVPDFVDERGVAVVPAAAITRGQAVFLKYGLMNYGSMFGDGAGRGPDFTADALHQMARAMRDHHASADGVDVDSALAAAQREIKRNRHDALTDTVTVGAAQAYAAREIERRVAAMFRGEGSEAFHPAGFIADEAELRDLAAFFFWGAWVCGVERPGKAYSYTHNWPYDELAGNRPSAQVMLWSVIAVLALVAALGAVLFLYGRYASIAGWRPAQRGDAFPQAGAMASAAAVDALRPGALQRATYKFFAAAAVLFVLQVAAGILTVHDFLGITRVFGVDLAQALPIPVVRGWHLQLALLWITACWVGASIFVVSTAAPRAPAGQLRLVQRLFGLFVFTAVGGLAGVALGPHGLLG…
MEED01000067.1_4	MEED01000067.1	Lautropia sp. SCN 69-89	Proteobacteria	MRIEYQTQRLSHRFFMLMLVLFAVQVLFGLVVGAQRVEPALLSGTLNFNVARSEHTNLGILWILSGFIGTILYVGPLLSKRELASPWLVKVLFYALIGVVAWNVFTLTLAQRGIAGWWAGQPWLQEGLEYIDAGRAADIVILIGFAILATIVLRTFPARREWNEIHWGLAIGVAALTAVWVFGLFFVERLDGQEYFRWFVVHYWVEGVWEVIHISLIGFLIVLMFGANVRAVGYAVFWGVTLVWLSGLLGNAHHYFWVGTPEFWQFWGSLFSALEPLPLVFCFWHIYLDAHHDRRPLANAPAFYFILGSVVLEQVGAGILGFTMTFALTNAWSHGTWVTPSHAHLALFGTFGMLGLAAAYFAIPAVRGIEKFDQRLGKLGFWLLFLGMLGMSLAFALGG…
MDFN01000037.1_23	MDFN01000037.1	Arcticibacter eurypsychrophilus MJ9-5	Bacteroidetes	MKTVNKLWIAFGLVVGLSFSVLIYYGFEIYQKAPPVPLKVVNTSGQELFLGQDIKDGQNVWQSMGGQEVGSIWGHGAYVAPDWTADWLHREALFILDYWAQQEYQTSYKKLSGELKAGLEVRLQKELRTNTYNPETKILTISPIRAMAFEHLRQYYSSLFTDDPAFDELRDNYAISKNAIKDAGRLRQMNTFFFWASWACVTVRPGENVSYTHNWPPDKLIGNVASGDLVIWTGFSVIILLLGIGILAMYNSRAHEDEHAEEIPAADPLMNNSSTPSMRATLKYFWIVTLLMLIQVVVGVITAHFGVEGGSFYGIPLDEVLPYSLSRTWHVQLGIFWIATSWLATGLYIAPAVSEYEPKYQKLGVNILFVALLIVVAGSMIGQWYAIMQRLGLVENFWF…
MDJD01000034.1_403	MDJD01000034.1	Algibacter aquaticus SK-16	Bacteroidetes	MKKTWIAFISVITLSFIALIWVGTEVYQTQPPIPNKVIVKDSGDIVYTKEDIQIGQNIWESIGGMEVGSIWGHGSYVAPDWTADWIHKEARFLLEYWANKDFKTPYNNLNAERQAAIKARLINDIKTNTFNKTSNTITISKERLEAIKANIKHYTSIFSEGKEEYAIPKGALVDPVKLEQLNAFLFWTSWAASTNRPNKEYTYTSNWPHEPLIDNVITKSSIIWSGLSIVLLLLFIGILTFYYLRNHEKGEVIAKPDKDPLTKMTFVSSQKAVLKYFIVISLLIGLQVVLGIITVHYTVEGQAFFGFDLSKYLPYSVTRTWHTQLAIFWIAATWLATGLFLAPMISGKEMKYQIFGINFLFIALLVIVLGSMLGEWLGIHQFLELTTNFFFGHQGYEYM…
BDFO01000001.1_2794	BDFO01000001.1	Oligoflexus tunisiensis Shr3	Proteobacteria	MQGTRALWISLAAVIILSFAVLGYYGYEIYRQAPPVPEQVVTASGQVVLTGDDIRRGQEVWQSTGGQELGSIWGHGSYHAPDWSADWLHREAVFILNHWAQASFGGVSFDALKPDDKVLLNERLKRELRTNTYNPETGAITISDDRRAALQANSEYYSRIFTGDPSMAQLREAYAMKEATILQPDRMAALNAFFFWTSWAAVTQRPDHTITYTNNWPADKLVGNEPAASLLLWTGFSVILLLAGIGALSAYYASHNNETIDPAKLPKQDPLMALSPTPSMQATLKYFWVVIAMIVVQIVLGIVTAHYGVEGTALYGIPLAEILPYSVTRTWHLQLGIFWIASSWLATGLFVAPAVSGHEPKGQKLGVNFLFLCLLIIVVGSLAGQWFGVMQKMDHATNF…
CP017476.1_3461	CP017476.1	Hydrogenophaga crassostreae LPB0072	Proteobacteria	MTIKTLKYQSQSVAKNYFIAAMVLFAAQIIFGITLGLQYVIGDLFFPYIPFNVARMVHTNLLIVWLLFGFQGAAYYMVPEESETELFSTKLANLLFWVFLVAGGLTIVGYLTVPYAKLAELTGNDMLQTMGREFLEQPLPTKVGIVIVMLGFLFNISMTVLKGRKTAISMVLLIGLWGLALMFLFSFVNPHNLVRDKMYWWFVVHLWVEGTWELILGALLAYVLIKTTGVDREVIDKWLYVIIAFALMSGILGTGHHFFFIGLPGYWLWIGSIFSALEPLPFFMMTVFAFNMVQRRRREHPNQAAVLWAVGCAVMGFLGAGLWGFLHTLSAVNYYTHGSQLTAAHGHLAFYGAYVLVVITLISYAMPTLRGRIANSPRAQSYEMWSFWVMTIGMAVMVL…
MENI01000014.1_53	MENI01000014.1	Bacteroidetes bacterium GWA2_40_15	Bacteroidetes	MTTRKLWIGFITVMAISFAVLLYFGKEIYRQAPPVPVKVIKPDGTLLFTGQDIKDGQNVWQSLGGQEIGTVWGHGAYQAPDWSADWLHKEAVFILNELARQQDGVSYDELSEERKAYFKIVLQKDLRKNTFDPVSGVLTVSDLRAEAIKSNSKFYGGLFTNDPALADLRDIYSIPENSLKDPARIPLLNSFFFWISWACVTERPGQEITYTNNWPAEELVGNRPTGSLLLWTGFSVIILLAGIGLMAWYYARRGSEEESIPAVFPLLKETQTPSQKATVKYFWIVSALLLVQVLMGVITAHYGVEGQAFYGVPLADYLPYSVSRTWHIQIAIFWIATSWLATGLYYAPAISGSEPKYQKLGVNFLFGALLVIVIGSLAGQWFGVMQKMGYVRNFWFGHQ…
MENI01000014.1_58	MENI01000014.1	Bacteroidetes bacterium GWA2_40_15	Bacteroidetes	MGNTNFVNYLLYPRNWWLPLLIIFVIGIAGITMIGIHTYTEAPPIPSYVSSKNEIVFTKEDILEGQAVFQRYALMEYGSMFGDGANRGPDFTAEALHYVSQYMNDYYQSQLKADTNTDIIKKGIAEQVKAEIKNNAYNNNYNSVTLSDAQAYAVSELIKYYNQKFTNPSSSGAFKPSAYITEADELRSLTAFFFWGAWVCGVERPGEHYSYTHNWPYDPAAGNTPSAAIILWSIIGSLGLIFGLGIVLYYYGKLARSDDAVYTNKAEPFMTSGDIQNFQPAAVQRSTYKFFYVAIILFSVQVLAGILTVHDFVGLVNFFGFNISEVMPITVTRSWHVQLSILWISACWIGASFFMMSLVSPQQPIKQVTLINTIFWLTLMLVAGSFAGILLGPRGVIIK…
MEOO01000041.1_201	MEOO01000041.1	Bacteroidetes bacterium GWF2_42_66	Bacteroidetes	MKTKNLWIGFIAVMVISFGVLLYYGSEIYRQAPPVPEKVVTESGKILFTGQDIKDGQNVWQSLGGQEVGTIWGHGAYLAPDWSADWLHKEAEFLLDKLAMQYDSIPYDQLTNDRQAALKVLLQNDLRKNRYDPQSKILTVSDLRAEAIAANSDFYGRLFTDDPEFNDLRDAYAIPANSLKTPERVRLLNTFFFWTSWTCVTNRPDSDISYTNNWPAEKLVANTPTSSMILWTGFSVIILLAGIGLMVWYYARKREEAEGETSREFPLSGIKQTPSQKATLKYFWVVSALFVVQIILGIITAHYGVEGQALYGIPLSDWLPYSISRTWHVQIAIFWIATSWLATGLYYTPAISGHEPKFQRLGVNFLFIALLIIVVGSLLGQWFGVMQKLGLVENFWFGH…
MESK01000086.1_69	MESK01000086.1	Burkholderiales bacterium RIFCSPLOWO2_12_FULL_64_99	Proteobacteria	MGNYRKLWWTLIGVLGVTFCLLGWFGREVYREAPPIPDQVTSADGKVLFTEKDILDGQTAWQSVGGMQLGSIWGHGAYQAPDWSADWLHRELTTWLDLAAQDEFGQAFDQLKEDQQAMLRQRLKTEYRNNNVVNDVLVLSPRRQLAVQKTAAYYDALFGSDPSLQSTRKSYAMKEGTLPDAARRVQLTQFFFWTSWVAATERPGLDSTYTNNWPHEPLIDNKPTAENLIWSVVSVILLIAGVGFLVWAWAFLSDHDEEEPVAPARDPLSLVGLTDSQRGLGKYLFLVVALFGFQVLLGGATAHYTVEGQDFYGIPLSQWFPYTLLRTWHIQSALFWIATGFLTAGLFLAPIINGGKDPKFQKLGVDVLFWALVVVVVGSFIGNYLAIAQIMPPEWNFWL…
MGXT01000027.1_6	MGXT01000027.1	Gammaproteobacteria bacterium RIFCSPHIGHO2_12_FULL_35_23	Proteobacteria	MYSENSDNISNYLKWILLFTAVLCFAALILGTYTTYQQVPPQPEQFLSPNGSVLFTQADIDVGKAGFQQADLMDYGSLYGMGSYFGEDYTAEYLVQLGKLTENNLAKQQFHLSFSQLSEGNRFVVRKKMQEILQHIPLTDKNVILPQALSSAINELQLNIGESLLKNDFTKGWTKASSLTPESARQVADFFIYSSLTTVAHRPDKNYSYTNNWPYEPLVGNIPTTATFFWTWVSYCFVFFGFGAVLYIYHRYLSGADDVPKTLIFADFNPLLASQKKVGWYFIAVALIFLLQILTGVIMAHDYSDRVSFYGINFNVFLPFNFLRDVHIQTPIVWIGLSWIASALFLAPLISGKEAKGQGFLVSFLFWVTMVVVVGALMGNYLGITSVISKNWFWLGNQG…
MHDU01000045.1_42	MHDU01000045.1	Nitrospirae bacterium GWB2_47_37	Nitrospirae	MTIKHESQKIAQNFYTFAVLLFLVQVVVGIIAALQFMWPDFFILNFNIIRSLHINALVVWLLVGMMGATYYVVPEESETEIWSLPLAKFQFWATVAAVTAVVLGYIIMGLYPQANTLVFGTRLLNEGREYIEAPRWADILIVVSILLFLFNNFMTMLKTKKWTGIQGVLLGGLTVLALMYLPGMFYTKSMVKDQYWWWWVVHLWVEGAWEVIAGALLAFMLMKTTGVKREVVEKWMYIEVGLVMFTGILGIGHHYYWIGTPSYWLWIGGIFSSLEPVPLLIMVWDAFRTTRETRVVTNKAGLYYTVAHAIFNFVGAGLWGVIHTLPQVNKWTHGTQITTAHGHLAFYGAYVLLVLAMIYITLPAIRGVKEFNPSRAFKSFWIMTISMVFIVLTITGAGM…
MHXN01000004.1_9	MHXN01000004.1	Phenylobacterium sp. RIFCSPHIGHO2_01_FULL_69_31	Proteobacteria	MNTRRLWFVLALVMAVSFTVLGLMGREIHRQAPPIPASVVDPSGAVLMTRQDIQTGQLAWQSMGGQQSGSIWGHGGYVAPDWSADQLHREAMALLDIWAQREHGKAYAALGAEPKAALQARLKAEMRTNTYNPETGVITVSKDRALALRQVKAHYVSLYSDTPELEALREQYAVKNGAVPDLSRREAIANYYWWTAWAAATNRPDDTVSYTSNWPHEPLVGNTPSSANVVWSVASILLLIFGVGALVFWHARTKTEDHLKPPVKDPLLDLKPTPSMRATGKYFLTVIGLFLLQVGLGALTAHYAVEGHDFYGVQISDVIPYAVTRTWHTQLAVFWIATAWLATGLYVAPMISGHEPKFQKLGVNVLWGALVFVVLGSMAGEWLGVQQVFDLDTNFWFGH…
MHYQ01000139.1_5	MHYQ01000139.1	Planctomycetes bacterium RIFCSPHIGHO2_02_FULL_40_12	Planctomycetes	MNITNWXXXXXXXMVVGASGVIFMGFRTYKDAPPKPDFVSSSGKEVFMPASIGRGQLVFQKYALMEYGSMFGDGAARGPDFTAEALHQIAVQMNDYYGRELTSGRSEELTQIEKDGISVRVKRELKTNYYDRERGIVVLTEGQXXXXERLVEYYRSKFKGDHRESFKPAGYITDESELEDLAAFFFWGAWVCAAERPGGESSYTHNXXXXXXXXLIFGLGAVLCVYGYYARSAGLQSQVNEKPVNSENVSSYVPAAGQRATYKFFAVAVVMFFLQIVAGVLTIHDFVGFTTFFGFDISEYLQITITRSWHVQLSLLWISICWIAGSIFTLPSIHRQEPKHQVTLINVLFWLLVTVVVGMLAGCFMGPKNMLGDHWRLLGNQGWEFVELGKLWQGFLFVA…
MIAG01000002.1_366	MIAG01000002.1	Sphingobacteriia bacterium RIFOXYC2_FULL_35_18	Bacteroidetes	MFKRNLVEYLLNPKNWWLPLLIIFVISMGGVTLIGVHTYTEAPPIPNFESTQKKKIYSKNDILDGQAIFLKYALMEYGSMFGDGANRGPDFTAEALHLIAAEMKNYYTTNSPNNLTDSFFKYGITEKVKYEIKKNNYQEITNSVELNKAQEFAIIKLENYYLEKFTNPMSKGAFKPAGYITDSVEIKSLTAFIFWGSWVCGVERPGENYSYTHNWPYDKEAGNTPSAAIILWSILGSLGLIIGLGLVLYYYGKLEKIEDETFTKKAPNFMSFKEIELFKPNSVQISTYKFFFTAIILFLIQVLSGILTVHDFVGFVHFFGFNISESLPITVTRSWHVQLSILWISACWIGASFFMMDLVSPNQPKYQIKLINVLFWITILMVGGSVVGLFLGPKGIIGE…
MICF01000005.1_336	MICF01000005.1	Sulfurimonas sp. RIFOXYD12_FULL_33_39	Proteobacteria	MANSYLTSESKKLATWYFTFAAIIFGAQLLFGLVAAVQYVVPGFLFEILDFSVARTLHINALVVWMVFAMFGSVYWLLPDETGIETVGVGLGKLLFWIFAAAIVVVVLVYLFIQVGPADETTIWFIMEGREYIEAPRWADIGIVVVALGFVANLFMTGIQGNRSGIVTVLMADMIAFAGLYLAGVFFTDNISIDQFWWWWVIHLWVEATWEVFVGSIAAYGLITMIGAHRKVVEMWLWIEVTMLFGSGILGLGHHYFWIGTPEYWWEIGALFSALEPLPLVAMFIHVLYDWGRMQGEESAKGQEESVITNKPAFTWFVLNAFGNFLGAGIWGFFHTLPQVNLYTHGTQFTSAHGHLAFFGAYATILIGMMYIGVQGKNGIKVMNNTTSTIWATSMIVGG…
CP017770.1_2596	CP017770.1	Paenibacillus crassostreae LPB0068	Firmicutes	MKFKKPSMNQVNKPKKTAYSFIKSICIATLILVFTVLLVGGYWIFKTEAPRPVVTDTAGEVIMTKDTIQGGQAVFQKYALMDYGTVLGNGSYMGPDYTAEALKVYTEEMQNFYAMQEGVISFAELTVDKQAVIRDKVTTELRENRYNDDTDTLVLTDAQVYGVEQVRAFYRIVFTEGDGWALPANLIQEDHMPETSRKWVAEGDQITQISDFFFWTAWLSSTERPGETFSYTNNWPYYEDAGNVMTYSSVLWSGVSITVLSLVMALVFFLFRRYHLEMKESYTADNFPRINLNAIPVTISQVKSVKFFVVVAILFFVQVMFGAFLAHYYTEPTGFFGMEWIVDLLPFSFAKGAHLQLAIFWIATAWLGVGIYITPIAGGREPKRQGLLVDILFWALVVI…
MBPP01000014.1_44	MBPP01000014.1	Marinobacter sp. AC-23	Proteobacteria	MKYQSQRVAMPYFIFALILFAGQIVFGLILGMQYVVGDFLFPEIPFNVARMVHTNLLIVWLLFGFMGATYYLVPEEAQTELYSPLLAWILFWVFAVAGTLTILGYLFVDYATLADITMNKLLPTMGREFLEQPTITKIGMALVFAGFLFNIIMTALKGRKTVVNIVLITGLIGLTVLWLFSFYNPSNLTTDKYFWWFVVHLWVEGVWELIMGAILAYVLIKITGVDREVIEKWLYVIIAMALITGIIGTGHHFFWIGPPEYWLWLGSVFSALEPLPFFMMVLFAFTMINRRKRNHPNKVAALWAMGTAVMAFLGAGVWGFLHTLAPINYYTHGTQLTAAHGHMAFYGAYVMIVLTIISYAMPIMRGRPYGNSNTAQVVEMWGFWLMTISMVFITLFLTG…
MNXA01000009.1_17	MNXA01000009.1	Zetaproteobacteria bacterium CG1_02_55_237	Proteobacteria	MSLGIMDSNNLNGGQKLAVKYFSVAVILFVAQILFGLIAGLQFIMPELFFNVLDFNVTRMVHINAMVVWLLMGFIGSVYWLLEDEAGVETVGLKLGNIAFWVLTAAVTVVVLVYLFIQVGPGDDFTRWFINEGREYIEAPRWADIGIVVCVLIFFYNAAATFMKGRWSGISGVLILDLVALAGIYLAGMFYTTNISVDQFWWWWVIHLWVEATWEVLVGCIMAWGLIKLLGVRRKIVTTWLYIEVALMFGSGILGLGHHYFWIGTPEYWLSIGGLFSALEPIPLVAMVVHSIYDSGVHKFKSANHPAMAWLIAHTFGNFFGAGVWGFMHTLPQINLYTHGTQWSASHGHLAFFGAYATIVIAVFYIAVQQWRGGVWMSGNLPGNGWKWKWALGLLNFGV…
MNXE01000063.1_88	MNXE01000063.1	Hydrogenophilaceae bacterium CG1_02_62_390	Proteobacteria	MAALGMFDTANLNGGQKLAVKYFTVSLALFGAQVLFGMLAGIQYLHPDFLYGILDFSVNRTLHLNAMVVWLLFGFMGGVYWILEDEAKHPVVALWLGNLIFWIFTLAVVAVVLVFLLVQVGPAEMKSIWFINEGREYLEAPRWADIGIVVSVLSFFFNVAATFAKGKYTGIGGVLVIDLLALFGLYLAGMFYTPNVSIDQFWWWWVIHLWVEATWEVLVGGIMAYMLMTTLGVSRKIVETWLYIEVALMFGSGILGLGHHYFWIGTPQYWLTIGGFFSALEPVPLVAMVVHAVYDSGVHKLKNSNHPALAWTIAQAAGNFFGAGVWGFMHTLPQINMYTHGTQWTASHGHLAFFGAYACAVISFFYIAAQKSRGNVWMSSGMVGAWRWKWAMTFLWVGM…
CP013107.1_1240	CP013107.1	Sinorhizobium americanum CFNEI 73	Proteobacteria	MKYQTQRVAMLYFYGALGLFLAQVLFGVLAGTIYVLPNTLSELLPFNIVRMVHTNALIVWLLMGFMGATYYLLPEEAETELYSPKIAIAQFWTFLVAAAVAVVGYLFHIHEGREFLEQPFAIKVGIVVVALMFLFNITLTVLKGRKTTVTNILIFGLWGVAIFFLFAFYNPINLALDKMYWWYVVHLWVEGVWELIMASVLAFLMIKLNGIDRELVEKWLYVIVGLALFSGILGTGHHYYWIGAPGYWQWIGSLFSTLEVAPFFTMVIFTFVMTWKAGRKHPNRAALLWSIGCSVMAFFGAGVWGFLHTLSSVNYYTHGTQVTAAHGHLAFFGAYVMLNLAVMAYAIPEIRGRAPYNQWLSIVSFWAMCSAMSVMTFALTFAGVVQVHLQRVLGESFMA…
MPKY01000001.1_865	MPKY01000001.1	Marinobacter hydrocarbonoclasticus STW2	Proteobacteria	MKYESQRVSMPYFIFALILFVGQIVFGLVLGLQYVVGDFLFPEIPFNVARMVHTNLLIVWLLFGFMGATYYMVPEEAQTELHSPLLAWILFWVFAAAGTLTILGYLFVDYARLAELTFNEYFPTMGREFLEQPTLTKIGLLLVILGFLYNVIMTALKGRKTVVNIILITGLIGLAVLWLFAFYNPSNLATDKYFWWFVIHLWVEGVWELIMGAILAYVLIKLTGVDREVIEKWLYVIVAMALITGIIGTGHHFFWIGPPEYWLWLGSVFSALEPLPFFMMVVFAFNMINRRRRNHPNKAAMLWAMGTTVMAFLGAGVWGFLHTLAPVNYYTHGSQITAAHGHMAFYGAYVMIVLTIISYAVPIMRGRPYGNSNTAQVVEMWGFWLMTISMVFITLFLTA…
MKRV01000278.1_36	MKRV01000278.1	Alphaproteobacteria bacterium 65-37	Proteobacteria	MAMARVSAESGLSSWWKVAAIVTMMFGFSVLIGLTAEAYRKAPPIPGKVMDPLGSVLFTSEDVAAGQQVFLKYGLMANGTIWGHGAYLGPDFSAQYLHNWALDAAEQAARARFLRPYAELTSEQRAEIDGGVARTMKHNGYDAASGTLRFSAVDAASFARQIDYWAAYFVTPALNGGLAPKTIIDPRELWQLTAFFAWTAWASTAQRPGEPHSYTNNFPYDPLAGNVLTSGAVIYSAISLVFLLAGTAIVLLAYGRFNQLGWHRPEQSSTQAMAAVSALAPATPTQQAALKFMTVAALLFVVQTLVGGGVAHYRAEPGDFYGIDLASFLPSNLLRIWHVQLAIFWIATSYVGGALFVAGMLSRSEPPGQRPAIHLLFVAIVIVAVGSLLGEWAGLLQWL…
MKTT01000079.1_34	MKTT01000079.1	Planctomycetales bacterium 71-10	Planctomycetes	MRRLWLAFVAVMVSSFLVLGWIGARIYQEMPPIPDRVATPDGREVIGPGAISAGQNVWQSMGGMQVGSIWGHGSYVAPDWTADWLHREATFILDRWAQADLGKPFDELGAEDRARLEARLTALLRTNTFDPATGAVTIDPVRAEAFDAALAHYTDVFSNGNAAYAIPAGAVSDPDRLNKLAAFFWWTSWAASTNRPGDDITYTNNWPHEPLIGNRPTGESVVWTGVSIIMLLAGISAMAWWLAAKKEDEPLSAPESDPLGAWSATPSQLATIKYFWIVAALILVQMLLGVVTAHYGVEGDAFYGIPLSKWLPYSVTRTWHVQIGLFWIATAWLGAGLFIGPVVSGKEPAGQALGVNVLFGALLLVVVGSLTGEWLSVQNQMSDAVSFYLGHQGYEYVEL…
MKTV01000024.1_4	MKTV01000024.1	Rhodospirillales bacterium 69-11	Proteobacteria	MTLDAERIDPPVTDAVSAVLKWVLLGVAIATFALLAWATTATYRLAPPQPDRFVSADGAVLMTNDDIVAGKGGFQKADLMDYGSLYGMGSYYGEDYTASTLVRLGTAARENVAQIANGKPFASLSPDQQAAATTLMQRDLQSIDLTKTEVVLPQPVAAAVVSVRDNLAKALNTADPASGWTPAYSLDPQLARQTADFLVFSALTTVARRPGVTWSWTENWPYEPLVGNTPTTNTFKWTWISFCFTFFAFGVVLFIYEFFLNNPDDAPMDPVLSTFRPLTPSQKRVWKYFLVVAALLLVQIAAGTIMAHSYYDRTGFYGYDINRLFPFNFLRDVHIQAPIVWIGLSWIGAALFLAPAIAGGQEAKGQHWLVDLLFWVTLFIVAGALIGDYLGIMGVIDQN…
MKTX01000001.1_236	MKTX01000001.1	Sphingobacteriales bacterium 39-19	Bacteroidetes	MVPLNNKPLTTSKLFLVAGLLLLAVGILFGLVGALQYIIPGLFKKYLSFERIRPLHVSSVVFWIIFGAMGGVLTYLQEHTGKKLYSALLLKIQFTIFCLSILAILVSYSFGVFGGREYWEFHPLLALPIAIGWVLFLVNFLKSMGSFRKQPVYVWMWLTGVIFFLFTFAESYLWVFPYFRNNVVNDMTIQWKSYGSMVGSWNMLIYGSSIFLMDKISNTKTYGHSTIAFVLYFTGLFNLMFNWGHHIYTLPTHAYVKHISYAVSMTELFILGRIIYLWRASLSTAKKHFYSFSYRFLAAADVWIFLTLLLAIFMSVPAINVYTHGTHITVAHTMGATIGINSFLLLAFGFDILNDTCRTFEPYKKMFTTGYWLTNISLFTFWISLIIAGVIKAQWQMSI…
MKTZ01000014.1_9	MKTZ01000014.1	Sphingobacteriales bacterium 50-39	Bacteroidetes	MARKSFISYLLNPRHWWLPLLLIFTISVAGVMMIGMHTYSEAPPIPDYISEKGVVVLRSEDILKGQSVFQKYALMDYGSMFGDGANRGPDFTAEALHELSLSMGRYYSARWSDLPGKELLEKGIGEQVRSDIKHNRYNPSGNQVTLTDAQADAVEDLFQYHLRKFTANGSDAFKPGGYITDSGEIRSLSAFFFWGAWVCGVERPGKHYSYTHNWPYDPRAGNVPSPAIILWSIIGSLGLIFGLGLVLYYHGKLEKLDGKTYTHNAGPFMTQKAVWDFRPDAIQRASFPFLYAAVLLFGVQVLAGVLTVHDFVGFVRFFGFDVSKALPVTITRSWHVQLSLLWISACWIGASFFVMPLISPRQPRGQVGLIRAITWLTILLVAGSFAGILLGPKGILGSK…
MKUQ01000020.1_76	MKUQ01000020.1	Burkholderiales bacterium 70-64	Proteobacteria	MSAADRLWNRFVMDRRRWWLPLAAVLAIGIGSMLYMGSRTYLDAPPIPDFVDAHGTVVVAAAAVTRGQAVFLKHGLMNHGSMFGDGAGRGPDFTADALHHVAGAMRDHHVAVGRLDADAALATAQREIRRNRYDPAANAVTLGAAQAHAARSLEARIAAMFRGEGSEAFHPAGYIRDPAQLRDLAAFFFWGAWVCGVERPGKTYSYTHNWPYDELTGNRPSPQILLWSVIAVLGLVATLGAVLFLYGRYASIAGWRPAAGTAASAAHAAGIDAARPNAVQRATYKFFAAAAVLFVLQMVAGVLTVHDFLGVTRVLGVDLAYALPIPVVRGWHLQLALLWISACWVGASIFVVSAGAAPAPAGQLRLVNALFALFLVTTLGSLLGVALGPHGVFGAWWHL…
MKWC01000014.1_98	MKWC01000014.1	Rhodanobacter sp. 68-29	Proteobacteria	MASDTLPADQAGPQDRTSRVLVWILVAVTIACSLGMLAATRSTYQQAAPIPQSMATANGTPVLTYADIVAGKSGFQKADLMDYGSLYGMGSAFGEDYTAEYLVQLAKEVQNNLALERHGQPFDAISAEQQSGITTAMRTELQGIDLSQPHVVLPDAVAKAIATLRERIGESLRTDNFTKGYTGARSLDADSARQTADFLLYSSLTTVARRPGKGYSWTSNWPSEPLVGNSPTPSTFTWTWASFTMVFFAIGAILVIFRLWIEPRAPNETFEPVLEKFRTPTPSQKALWKYFLVVAGVLLVQILVGSIMAHYYTERASFYGIDIDRWLPFAFLRSVHLQAPIVWIGVSWIAGGLFLAPIIGRGEPRGQRFLVNTIFWVLVVIVAGALTGNYLGIAGVVDK…
MKWI01000023.1_51	MKWI01000023.1	Sphingobium sp. 66-54	Proteobacteria	MLGRISASPCRHGQARADNLPTSNAGTGKGLEVVPSSPAKSSGETAHHLLLTIPLNHSTMLTRLAKGCAMPTKMRTGPVENLSHWWRRAVIITMVLGFSVLGLLMVKTYTNAPPVPERVVDSGGQSVFSGADIRGGQQVFLKYGLMNNGSIWGHGGYLGPDFSASYLHAWALAVADERAQARFGKTYEALTPADRAAIDGEVALQLRVNRYDPATATLALPPAGVAAFEQQQRRWASYFEHPERNGGLAPGLITDKGELRQLTAFFAWAAWASVAERPGTGHSYTNNFPYDPLAGNRPTGAALIWSALSFIALLGGTALALLAFGRFDYLGWHGTPEPMEKWVISDAQRATVKYMGVAALLLLGQVFFGAAIAHYRADPGDFYGFDLASWFPSNLLRTW…
MKWP01000014.1_330	MKWP01000014.1	Xanthomonadales bacterium 66-474	Proteobacteria	MSATLPLPEPEDASLSPWWIRTILAVMVFGFAVLIAITVLGYRNAPPIPGKVVDAQGATLFSGDDIRAGQGVFLKYGLMDNGSIWGHGAYLGPDYSAAALHQMGLDSADTLAHDQFGKAFAALDAREQAGIRAEVAVTLKANRYDAATDTLSLTPAESRAWRNQVGYWTDYLQHPDTNGGLKPGMISDPNEIREFAAFVAWAAWTSVAERPGYGYSYTNNFPYDPLVGNTPIAGALLWSALSLLVLLGGIAAVLLLFGKFDYLGWISRGHTVQPNIAPPGQPGAGQRALVKFFVVVALLFLFQTLVGAATAHYRADPGSFYGFRLEDIFPSNLMRTWHLQSAIFWIATAYAAAALFLGRTLRNDEPRGFAAWVNILFVAFVAVIGLSLLGEWAGILNML…
MRCB01000033.1_6	MRCB01000033.1	Hydrococcus rivularis NIES-593	Cyanobacteria	MTGLPNFVTIIMANPTFDIAVPIRKPGRQLSLPAWLVSICIVTFTVLLSAGAAIYKNAPPIPATIVSPRQEVILTQENIQSGQETYLARGGQHIGSIWGHGSYLAPDWTADVLHRWGLATAGVLYNGDANFAQADWEALSASDRALLQVKLRDEFKTNRYDPDTGRLTLTAAQTQGLHQVFADYQTLLSQGSAVHSIPSGWFTDVGQIRDVTAFFSWTAWAAAANRPNALFSYTANWPHDDLIGNQAPAQFLIWSIVSVIVLIAAIAFFLFVYLTQEEAYKVLPVATRPAIRLATPSQRVTTLFFAVAMTLFLVQILMGMVTAHYAVEGEGFYGIPIQQYLPYAASRTWHLQLAVFWIATCWLAAGLYFGPRFGKHEPQGQAWGNGGLLAALTVVVVGS…
MRCE01000007.1_157	MRCE01000007.1	Phormidium ambiguum IAM M-71	Cyanobacteria	MANSSVFDTGTATVRKNRQLSLPVWLVLICIVAFSILLGAGAMIWKNAPPVPTLIKSPQQEIVVSQAEIQAGQEIYLARGGQHIGSVWGHGSYLAPDWTADILHKWGLATAGVLYNNNPEFSQADLEALPAPEKASLAARVSEEFKTNRYQPKTQELILTNAQTQGLKQVFKNYHELLAHGSSVHSIPNGWFKNDTQIHNVTAFFAWTAWAASANRPNAPFSYTANWPHDDLIGNQAPGQFLIWSIVSVIVLIAGIGAFVFVYLAQEESDEIQPVPARPAVRIPTASQKVTSLYFGVAMVLFLVQILMGMFTAHYAVEGEGFYGIPLIDFLPYAASRTWHLQLAIFWIATCWLAAGLYFAPRFGGFEPKFQAWGNSILLVALAVIVVGSMVGSWEAVTG…
MPNS01000003.1_372	MPNS01000003.1	Mycolicibacterium diernhoferi Bard	Actinobacteria	MAIDFSATRSAHDDSQSPIGKGWVQGVALVLIFGFFVMGFLAYRTYTASMPLPERVVDESGQTVFSGADITRGQELFQGRGLMQYGSINGHGGYLGPDYTADYLRRSADRMADEFTAAGVPEVHDRVVAELRTNRYDEATKTLVFTPAQVRAFDFMTRHYTTYFGPEAKRNGLLSDVITEPRDVRDLTAFFAWSAWAAAAERPSHDYSYTNNWPAEPRVDNGPTADILVWSALSLIALLAGTGILFAIYGRWSQRIGWHAGSSPNLSYRQPGEVVLTKSQRATAWFFAVVSLLFFAQAMLGGLVEHYYADLTSFYGIDIGEILPFSLARTWHLQLSLLWTASALLAAGIFLTPFITRREPKGQHWLAYGLLAALALVVVGSLVSEALSIFGVIPEGTLL…
CP009248.1_1684	CP009248.1	Corynebacterium sphenisci DSM 44792	Actinobacteria	MSTPARTRADRGAPGAISRRDRRWWIALIVTVAASFATLLFMGQQINVSKPPIPDRVVDESGQVLMTGEDIMDGQRVWQSMGGQQIGSVWGHGAYVAPDWTADWLHRESELILDDLAGGPEAYAAADAPEQAALKARLKEVMRTNTYDEATDTITLPAARVAAFDRLRDHYAGIFAEGHERYAIPAGTLVEPADQDRLADFFWWSAWAASTDAPGKDVTYTQNWPHEPLIDNVPSAPNILWSIISFILLLGGIAGMVYYHQRHDGEEDEDLLDSPEDDPLLGYRPTPSQKATLKYFFAVGGLFVLQIAMGILSAHYGVEGGALYGIPIDRILPYAVVRTWHTQLGILWIATAWLATGLYVTPAVGGREPKYQRLGVNVLFGALILVVVGSMAGEWLSIT…
CP016359.1_367	CP016359.1	Gramella flava JLT2011	Bacteroidetes	MSKEKKLWIAFILIITASFAVLGYYGFEIYQKAPPMPTKIVTTDGQTVFDGQDIKDGQNVWQSLGGQEVGSIWGHGAYTAPDWTADWLHREALFILNHWSEKEFDVSYEKLGSEEQAKLERRLQIELRNNTYDPGNKTISISPIRAEAIKYLNSYYKGLFMNDPKLDELRNNYAIPENSIKDETRMRQMTGFFFWTSWAAVTERPGAEVTYTHNWPADDLVGNKATGDLLLWTGFSVILLLFGIGIMIFYHARMKEEEGPDKPVQDPLMRQTITPSMKAVKKYIWVVSLLILIQVTFGVITAHYGVEGDAFYGLNLADILPYSISRTWHVQLGILWIATAWLATGLYIAPAVSGKDPKFQKLGVNFLFICLLIIVLGSMAGQWMGVMQKLDLTQNFWFG…
MTHC01000009.1_74	MTHC01000009.1	Tessaracoccus sp. ZS01	Actinobacteria	MSLVNNNPDLQPSKAELVISKGWVQGIALVFVFGFFVMGFLAYRTYTDGMPLPQQVVSESGEVVFTEEEITSGQQIFLRRGLQQYGSIMGHGAYLGPDYTAEYLRLATEHVTEQLRDGGVQDPAAATVEHMRENRYDESTGVLVFTPEQISAFEMLKQHYADFFGTDSTKYGLIPSAITDPDQIHDLTAFFGWTAWASSAERPGHDYSYSNNWPPEPRVDNRPTADILVWSAMSLIALLAGLGALFALYGRWSKKIGWQSSETPTLSFLQPGKVGITKAQKATGWFFFVVSLLFLAQATLGAAVEHYRAEIDSFFGIDLARVLPFNLARTWHLQLSLLWTAAAFLAAAIFLAPIISGREPKRQHWLAYGLLGALTVVVLGMLGGTAISTFGPEWAEGSI…
CP019082.1_1351	CP019082.1	Paludisphaera borealis PX4	Planctomycetes	MNGVNDVFPTSADDPPHLEVHPPVKYTGLWLLLAAVMVPSFAVLGYYGGEVYRMAPPIPRRVVTTEGKVLFTGQDVKDGQNVWQSMGGQQVGSVWGHGAYVAPDWSADWLHREAIWLLDHWAHQDHAQLYAALPPEQQAGLKARLKAELRTNTYNAETGDLVISPLRAQAIGVLSEHYASIFGDDPAVDELRDAYAIPANAIRDPARMAQMNDFFFWSSWVCSTERPGQAITYTNNWPSETLIDNRPAATLLVWSLISFIVLLAGIGLLALYFAIQQGKRDDSHELPEVDPLLALRPTPSMRATLKYFWVVMALIIAQIGFGVLTAHYGVEGSGFYGIPLAKWLPYAVTRTWHTQLAIFWIATAWLATGLFMAPAVSGYEPKFQRLGVNFLFVCLLIIV…
CP017641.1_655	CP017641.1	Fuerstia marisgermanicae NH11	Planctomycetes	MRRLWLLFVAVMIFSFLVLGWIGTRIYQEMPPLFDKVVTTDGVTLIDSGEVSAGQNVWQSMGGMEVGSIWGHGSYVAPDWTADWLHREAIFILDRWANDDFGGSFEDLNHEQQAQLQARLKKLMRTNTFDTSTGVVTIDPIRAEAFESNLAHYSDVFANGNTHYAIHAGAVSDPDRLRKLSAFFFWSSWSASTNRVDEPVSYTNNWPHEPLIDNVPTGDNIVWTGVSIIVLLAGISGMAWWYASKRDEEEDQPPPKSDPLALWEATPSQRATIKYFWVVAALILVQMLLGVITAHYGVEGDGFYGFPLAEWLPYSVTRTWHVQMGLFWIATAWLAAGLFIGPLVSDCEPKGQRLGVNVLFGALLLVVVGSLTGELLSVHNVLSDKVSFYFGHQGYEYVE…
MUXB01000020.1_55	MUXB01000020.1	Herbaspirillum sp. VT-16-41	Proteobacteria	MKSVHRLWRWLGLIFVLSFGILGFLGYQIHLQAPPIPKTVMSSEGELLYTGEQIQAGQRAWLSAGGQQIGTVWGHGAYVAPDWSADWLHREALALRELLLEQRGAGLVGTQAASTSSPTSSSAAALDAAVRDEMRHNGYDAATQVLTVSRQRAQAIQATAAHYEGLFGSDPALQPLREQYAMVAGSLPEANDRRALGAFFFWSSWAAATDRPGQTGLSYTSNWPHEPLVGNKMSVSAAMWSMASIVLLIAGIAAMVWFHGGQKHAEQSVLPKVDPFLDVVATPSMKATRKYFFAVIGLLLLQIGMGAITAHYAVEGEAFFGIPLAQLLPYVVSRTVHTQVGIFWIATAWLATGLYIAPLLSGREPRFQKLGVDVLFWALIAIVVGSTATGWIGSLQHAG…
MVBD01000013.1_46	MVBD01000013.1	Marinicella sediminis F2	Proteobacteria	MKYQSQAVAKLYFIAAIGLFVGQILFGVILGLQYVIGDFLFPTIPFNVARMVHTNLLIVWLLFGFMGASYYLVPEESQREIHSVKLAKWLFWIFLGAGALIILSYLLIPYARLAELTGNSFLPTMGREFLEQPTIGKIGIAVVCTGFLYNIAVTVLSGRKTVINMVLLTGLLGLVVLWLFSFVNPENLVLDKYYWWWVVHLWVEGVWELILGSLLAFVLIKTTGVDREVIEKWLYLIIAMALITGIIGTGHHYFWIGTPHYWLWFGSVFSALEPIPFFMMTLFAFNMVNKRRRDHPNKAATLWALGTGVMAFLGAGVWGFLHTLAPVNYYTHGTQITAAHGHMAFYGAYVMVVLCIISYAMPKMRGRVANSNKAQVVEMWSFWMMTVSMVFITLFLTAA…
MUNR01000006.1_67	MUNR01000006.1	Rhodanobacter sp. C01	Proteobacteria	MSTTNLPYGQAGPQDRTSKVLIWVLLFVTVACLLGMAAATRSTYQQAAPLPQQMVTSDGTSVMDYADIVGGKSGFQKADLMDYGSLYGMGSAFGEDYTAEYLVQLAKEVRNNLALTRYGKPFDAVDADEQEGITHAMRRQLQGIDLSQQQVVLPDAVAAAIGTLHPRIATALLTDDFAKGYTGARALNPSSADQTAKFLLYSSLTTVARRPGKDYSWTTNWPAEPLVGNAPTSATFVWTWASFTMVFFAIGAALVIFRLWIQPKAPNETFEPVLHTFMAPTPSQKALWKYFLVVAGVLLVQILAGSIMAHYYTDRASFYGFNVGKWLPFAFLRSVHLQAPIIWIGVSWIGAGLFLAPLIGKREPKGQRLLVNLIFWVLLTIVAGALIGDYLGIMGLLDK…
MUNU01000017.1_342	MUNU01000017.1	Rhodanobacter sp. B05	Proteobacteria	MNDAAQPLTDDDTALSPWWLRTIAIVMLLGFAGLLAITLLAYRNAPPIPAQVVDAQGSSLFSGDDIRKGQAVFLKYGLMDNGSIWGHGAYLGPDYSAEALHRLGEDTATAMATRQFARPLAELDAQQQAAVHAATAVVLKTNRYDAQTDVLQLTAPEAAAYRQQIGYWTDYFKDPTRNGGLKPDLITDPTELHQFTAFVTWAAWASVAKRPGTEASYTNNFPYDPSVGNVATPNALLWSALSLLVLLAGIATVLLAFGKFDYLGWISRGHQMHPQVLPGQSSAGQRALVKFFVVVTLLFLMQALVGGGVAHFRADPGSFYGFQLENIFPSNLLRTWHLQTAIFWIATAYVAAALFLGRSLRSDEPRWLAGWIHLLFAAFVVVIGGSLLGVWAGVAQKLG…
MUNT01000001.1_943	MUNT01000001.1	Rhodanobacter sp. C03	Proteobacteria	MNDAALPLVEPEVSALSPWWIRSILIVMAFGFVMLVAMTVMGYRNAPPIPGKIVDAQGQTLFTGADISAGQGVFLKYGLMDNGSIWGHGAYIGPDYSAEALHHMGLDTADVLARQQYGKPVDDLDPQQQAGIYGQVGVLLKTNRYNVGTDTLQLTPAETLAWNQQIVHWTDYFQHPATDGGLKPDLISDPTELREFSAFVTWAAWASVADRPGYSYSYTNNFPYEPLVGNTPIAGAYLWSALSLLVLLAGIATVLLVFGKFDYLGWISRGHGLPPSILPGQASAGQRALLKFFVVVALLFLFQTLVGGALGHYRAEPKGFYGFQLEDIFPSNLMRTWHLQSAIFWIATSYVAAALFLGRTLRQRDDEPRGLAMWTHLLFGAFVAVIALSMLGEWAGMSN…
MUNS01000039.1_94	MUNS01000039.1	Polaromonas sp. C04	Proteobacteria	MQIQYQTQRLSLRFFMLMLVLFVIQVIDGMILATQQIDPTVLSGVMNFNVVRAEHLNLGIMWILCGFIGAILFVGPLLSKREMVSPWLIKFLFYALIVVVVWNFFTQFLAERGIAGWWLGQPWLQQGLEYLEAGRIAGIVILVGFAILAYVVLRTFPPIREWNEVHWGLGLGVAALMAVWVFGLFYVERLDLQEYFRWFVVHYWVEGVWEVIHITLVGFLLVLMFKADIKSVGFAVFWGITLVWLSGLIGNAHHYFWIGTPEFWQFWGSLFSALEPLPLVFCFWHIYLDAHANKRPLENAPAFYFILGSMVLELIGAGILGFSMTFALTNVWSHGTWVTAGHAHLALFGTFGMLGIAAAYYAVPILRKVPNYDQRLGKLGFWLVFIGVLGMAFAFDIGG…
CP019510.1_4938	CP019510.1	Janthinobacterium sp. LM6	Proteobacteria	MGPYKKLWFTLIGVLIVTFSLLGYYGTEVYRQAPPIPAQVLAQDGRQLFDREGILDGQTAWQSVGGMQLGSIWGHGAYQAPDWTADWLHRELTAWLELAAQEQHGKAYAALDGPAQAALREALKQEYRGNRVDEAQVLRLSARRVQAIANTAHYYDQLFSDAPALHASREHFAMKENTLPSAGRRAQMTQFFFWTAWAAATERPGQKVTYTNNWPHEPLIGNQPSGENLVWSVASVVVLLAGVGFLVWGWAFLRDHDEALPAAGPRDPLTTFALTPSQRGLGKYLFLVVALFIFQVFIGGFTAHYTVEGQQFYGIDVSRWFPYALTRTWHIQAALFWIATGFLAAGLFLAPLINGGKDPRWQRLGVDVLFWALVLVVVGSFIGNYLAIAQVMPPEWNFW…
JYIN01000005.1_108	JYIN01000005.1	Gammaproteobacteria bacterium Gsub	Proteobacteria	MTINQFNTQNLNVGQKLAIKYFSVAVVLFAAQILFGLIAGLQYLQPDLFYGVLDFNVNRTVHINAMIIWMLYGFIGASYWLLEDETGISIVGIKWGHFSFWLLTVAVIIVVLVYLFIQWGPGTDATIWFINEGREYIEAPRLADIGIVICMLIFFYNVAATVSKGKVTGITGVLTLDLVALAGLYLAGMFYTTNISLDQFWWWWVIHLWVEATWEVLVGCIMAWGLITTLGASRKIVTTWLYIEVALMFGAGILGLGHHYFWIGTPEYWFTVGGLFSALEPIPLVAMVVHAVYDSGKHGFKSNNHPAMAWLIAHAFGNFFGAGVWGFMHTLPQINLYTHGTQWTASHGHLAFFGAYATIIIAMFYFAVQKWRGGVTIRGDLVDSGWKWKWSLALLNIGV…
MTOQ01000063.1_4	MTOQ01000063.1	Nitrospirae bacterium JdFR-81	Nitrospirae	MRYQSHKIARNFYTAATLLFLVQVVVGIVAALQFIWPDFFILNFNTIRTLHINALVVWLLLGLMGATYYVVPEESETELWSIPLAHFQFWATILAVGAVVVGYIVMGLNPGXNTQIFGTNLLNEGREYIEAPRWAXVLIVVSVLLFLLNNFMXVLKTKKFTAVQGVLLAXLTFLALMYLPGMFYTKSMVKDQFWWWWVVHLWVEGSWEVIAGALLAFMLHKLLGADRRMLEKWMYIEVGLVLFTGILGLGHHYYWIGTPRYWLWVGGIFSSLEPIPLLVMVWDAFRTTRETRGVVENKIGLYFTVAHAIFNFVGAGLWGVIHTLPQVNKWTHGTQITTAHGHLAFYGAYVLLILSMIYVTLPSIRGVRSFNQSRGYQAFWWMTISMIFIVLTLTGAGMV…
MTOX01000014.1_7	MTOX01000014.1	Nitrospirae bacterium JdFR-88	Nitrospirae	MKYQSQKIALNFFTFAILLFLVQVVVGIVAALQFIWPDFFVLPFNIVRTLHINALVVWLLMGLMGATYYVVPEESERELWSLPLARLQFWATVAAVGLVILGYIWMGINPQANTFVLGTTLLSEGREYIEAPRWADVLIVVSVLLFLLNNFMTIYKSRHRTAIQGVLLGGLTFLALMYLPGMFYTKSMVKDQFWWWWVVXLWVEGAWEVIAGALLAFMLLKVTNAPRHVLERWMYVEVALVLFTGILGTGHHYYWIGTPEYWLWIGGXFSAMEPIPLLLMVWDAFRTTRHHRVVSNRFGLFLAVAHAVLNFVGAGLWGVIHTLPVVNKWTHGTQITTAHGHLAFYGAYVLLIMAIVYITLPSLRGVQEYDASRGQKAFWWMTISMAFIVLTITGAGMVQ…
MWST01000002.1_5	MWST01000002.1	Polyangiaceae bacterium UTPRO1	Proteobacteria	MYRSQKLSLRYYTAAIALFGVMNLFGLLSALYYLYPSLLFNVFNFNMSKIMHIDTLVIWLLMGFLGAVYWYLPKELGREVEGMWLAELVFWVFCAAVAVVAVVFLFVQYGGANQFSLWFINQGRKYVEAPRWAALGIVVVMLVFAYNVVATCIKARRMTGIMWVLVLDLIPLLAVYLDAFPATTNMSVDLYWWWWLVHMWVESTWEVLIGCVMALVLMDVVGTSRRIVEAWLYIEVMLVLGAGILGLGHHYFWIGTPQYWLSVGGFFSALEPLPLLGMVVHAIYDAGSHGMKTNNQPAFYWITAEAFGNFIGAGIWGFMMTLPQINLFSHGTQWTVSHGHFAFYGAYVCGVIAVLYVAKQQVSGVDVLTGRAWKWGFGLLNFGMIGMVMALLMAGMAQA…
MWTC01000013.1_89	MWTC01000013.1	Sphingobacteriales bacterium UTBCD1	Bacteroidetes	MNIAGNYNGSLSLNKATRAFLLLALSYLLLGLVFGLMGAFQYIFPEFLKDQLSFQKTRPLHVYMVITWIFTAAQAGIYYYLPNVSGRPVYWQKGIWLHFIMQCIISLVIIAGFFAGYFGGREYLEFPPLLGLFIFLSWVPFVINFFATLRPKYKTAPVYVWMWSTGILFFLITLSESYLWLFGFFRDNMVRDITVQWKALGSMVGSWNMLVYGTGIYVMEQLSGDKKVARSNISFFFYFLSLTNLMFNWGHHTYIVPAAPWIKMVAYIISMTELLIFGSIILQWKKTVSAARKNYNILPYRLLSFADIWVFITLALALIMSVPAWNYFTHGTHITVAHSMGATIGINTMLLMASVFFILKKENTATFQQNRKWISSGIYISNSALLFFWISLLASGIVK…
MSJR01000005.1_22	MSJR01000005.1	Salegentibacter sediminis K5023	Bacteroidetes	MSKERKLWIAFLLVMSVSFAILGYYGFEIYQKAPPLPEQIVTTEGEVVFEGQDIKDGQNVWQSMGGQEVGSIWGHGAYQAPDWTADWLHREALFILNEWSEEDYAKPYEELESEKQALLERRLQVELRENTYDEADGSITISPMRAKAVRFLSNYYRGLFMENPELDELRNYYAIPPNSIKDETRMQQMSGFFFWATWATVTERPGSDVSYTHNWPPDELVGNKATGDLLIWTGFSIILLLVGIALMIFYHAKMKEEEEPEKPVEDPLMKQTITPSMQAVKKYMWIVCVLILIQVTFGVITAHFGVEGDGFYGLDLAEILPYSISRTWHVQLGILWVATAWLGTGLYMAPAVSGRDPKFQKFGVNFLFVCLLVIVFGSMAGQWMGIMQKLGLAENFWFG…
NBTX02000004.1_2726	NBTX02000004.1	Legionella anisa FDAARGOS_200	Proteobacteria	MDNTPQSSIVESTNVDKVSDVLKWILLITAIICFIVLFWGTYKTYQLAPPLPQQFKSAVGQIVMTAEDIVAGKAGFQRADLMDYGSLYGMGSYFGEDYTAKYLVSLGRIIEDKIAQQHFGKSFASLSVGEQYTVRQTMQQDLQQIDLSQQISILSQPIADAIVQLRQQISQNLLNHDPETGWTKAYSLNEQSALQTADFLIYSSLTTIAHRPGQNSSYTNNWPYEPTMGNTPTANTFYWTWVSFCFVFLGFGVVLYIYHRYLSVPDNALRTPVFLGFEPLTPSQRKVGQYFVVVALVLLLQIAVGAIMAHYYTERTGFYGININDYLPFNFLRDVHIQTPIVWIALSWVSSAVFMAPLISKKEAKRQGFLVDLLFWVTLFIVGVSLVGNYLGIMGYVNE…
LQOJ01000047.1_85	LQOJ01000047.1	Mycolicibacterium fallax DSM 44179	Actinobacteria	MAFDTKSQPPAGPEGDDEPTIGKGWVQGVALVMIFGFFVMGILAYRTYTASMPLPDKVVSQSGETVFTGAQVTRGQELFQARGLMQYGSIHGHGAYLGPDYTADYLRRAAESVTEQLQQAGNPQVHDAVVEQFRTNRYDEATKTLVYTDEQIKAFDALQKYYANYFGPESSKIGLLPNFITDPEQIHDLTAFFSWSAWAAAAERPGHNYTYTNNWPAEPLVDNGPTADLVVWSALSLVALLGGTGIMFAVYGRWSQKIGWHSNEAPVVSYRQPDEVVLTPSQRACVWFFVVISVLFFAQAMLGSLAEHYRADLSSFFGFDLAQWLPYNLARTWHLQLSLFWTAAAFLAAGIFLTPFITRKEPKKQHWLAYILLGAVALVVVGSLVSEALSVFGVISEGT…
MTCA01000015.1_2	MTCA01000015.1	Flavobacterium sp. FPG59	Bacteroidetes	MKYKSQKVAYWFFALCMLLFSLQIVYGFIMGFDRIGIQGLHEIIPFNVARAVHTNLLVVWLLTGFMGAAYYIIPEEAQRELISVKWAYVQLISLAIVGVVTIIGFHFNHWEGRKFLEIPRELDYLVVVNVLLFLFIILGTLFKGKRQTTTALVLSMGLFFAALLYIPGMIWFDSQVMDSFFRWWVVHLWVEGVWELIMGGILSFLLIKLTGVDREVIEKWLYVIVGLTFLSGVLGTGHHYYYIGVNKIWLIVGGIFSALEPLAFLAMALFAVNMYRKGEKSHPNKIALFWTIGSAIVSFVGAGLLGFAHTLPQTNLYTHGTLVTAMHAHYAFWGAYAMIVLAMISYALPNLTGRKRYESSQGMMAFWLSNIGILGMTVAFGVAGVAQVYMERKMKMDFM…
CP021376.1_1597	CP021376.1	Oceanisphaera sp. AMac2203	Proteobacteria	MRYKSQAVAYWYFAVAMVLFGLQLVFGLLSATKYLGPDPLLYVLPFDVTKVIHTNLLIVWVLTGFMGATYWLVPDESRTELHSVKLAYIQLILWTLMGVTAVVGYLFRYGTGNKLLEQPLPHKIVIVICMLIFLYNIGMTIKKSGRFTTTEGVLVLGLVSTAVLFFPALLEYKNYTVSIFYRWWTIHLWVEGVWMMIMGSFLAYLLIRLSGADREVMEKWLYVIVGLVFLAGIVGTAHHYYWVGVPYYWLPIGGFFSALEPLAIIGMAMYAYGAMRRSGLSHPNNLALHWTLGSAIFTLFGAGLLGLAHTWPSVNKWTHGTLVTAMHGHAAFYGAYAMIVLAMIAYALPSLTHSRKDHNPAIGYWAFWLQLGGMFGMTISFATAGIGQVYLERIMGMGY…
CP021376.1_2306	CP021376.1	Oceanisphaera sp. AMac2203	Proteobacteria	MANYRRLWTILIIVLAVSFAVLGYFGREVYRTAPPIPGQVVSASGNLLTTKDGILDGQTAWQSVGGMQLGSIYGHGAYQAPDWTADWLHRELVAWLELASMNEYGEHYAELNEDRQAVLNHRLKKEYRTNTYNLDTDVLVISDLRAAAMAKTAEYYHSLFGDDPEYRNSRESFAMKENTMPSAKRRTDLTNFFFWTAWTAGTERATGEATYTNNWPPEPLIDNKPTAENVVWSLISIILLVAGIGGFIWAWAFLRNEDEKAPAAPIQDPLTTFKLTPSQKSLGKYLFLVVALFTFQIMLGGATAHYTVEGQHFYGFELSKWFPYSLLRTWHLQSALFWIATGFLAAGLFLAPIINGGKDPKFQKLGVDILFWALIAVVVGSFAGNYLAIAQVMPESWNF…
CP021382.1_214	CP021382.1	Cellvibrio sp. PSBB006	Proteobacteria	MAEYRKLWWLLIAILMVTFGILGYFGREVYRQAPPIPGQVISDSGGVLMTHDSILDGQTAWQSVGGMQLGSIWGHGAYQAPDWTADWLHRELMMWLDLAARDVFGKPYDALDGAQQHSLQYDLKKDYRTNRYNPDTDTLMVSDRRAQAIEKTAAYYASLFSAEPELRSTRVSYAMKENTLPDAERRERLTEFFFWTAWAAATERPDSEATYTNNWPHEPLIDNKPTAENIIWSIASVILLIAGVGGLIWAWAFLRKEDEHEPAAPERDPISLVSLTPSQRALGKYLFLVAALFCFQVMLGGFTAHYTVEGQEFYGIDVSQWFPYSLTRTWHIQAALFWIATGFLAAGLFLAPIINGGKDPKFQKLGVDILFWALVAVVVGSFVGNYLAIAHIMPANLNF…
NADJ01000035.1_122	NADJ01000035.1	Desulfosporosinus sp. FKB	Firmicutes	MKLLSFLPFLGKTQKPVVRKQQFLAQKISRRYCFTAVTLFALQSVVAVTGAIDLVIPDLPSPIPFEFGRAIHLGLADLWPLIGTMGMVYYFITAELDREIYSPPLARWQYWIVVLFSLAIFTSLSFKIGNGREFLEGLPVLYMGICISLALASYNLIRTLFMVKNNITPAAAVMTVGIIFLLLLLLPNTIFYSNPITDEATKFWVVHLWEEMAFELTSAGFIATFYVVSGLADRAKVEKWLYLEASLAVVGGLYGTGHHYYWIGFPAVWLVIGSLVSIVEVIPVGILVHMTYKGLKSKKNRSRREKLTLWLLLSSVFYHITGASLLGLLITIPWVNLYMHGTYVTSGHAHLALFGTLGFLVLSGCYYILSRGSEPTLKGYKSGVLAVILLNVGLLGMAS…
CP020946.1_1029	CP020946.1	Bdellovibrio bacteriovorus SSB218315	Proteobacteria	MSSMKKLWIAFGVVVGTSFAVLLFYGVEIYREAPPIPDNVVTSAGETLFTGEDILNGQNVWQSMGGQEVGSIWGHGAYVAPDWTADWLHREAVFILDRWSNAEFGKSYESLGEEQKSALVARLKKEMRTNTYSKESGVLTVSAVRKDAMDANNAHYRSLFMDDPELKNLREAYAIPANSIRDQDRMRQMNAFFFWASWAAVTERPGHSITYTNNWPPDKLIGNEPTGSMLLWTGFSVIILLAGVGALALYYAAQREEEPSSVSLPEKDPLLGLNPTPSMSATLKYFWVVTALIVVQVILGAVAAHYAVEGDGFYGIPLSDFLPYSVTRTWHVQMGIFWIATSWLATGLFIGPAISEYEPKFQRFGVNFLFIALLVIVVGSMAGQWFGVMQKLDLVQNFW…
NJIH01000007.1_6	NJIH01000007.1	Candidimonas nitroreducens SC-089	Proteobacteria	MAATLPITENEESELSRWWVRSILGVMLFGLVILIAITALGYRDAPPIPQKVVDAHGTTLFTGDDIRAGQGVFLKYGLMDNGSVWGHGAYLGPDYSAEALHQMGKDAAAAMAQHQYGEAFAKLDPAQQAAIQAQVAVALKANHYDPATGVLPLTPAESQAWNQQIAYWTDYFKHPEANGGLKPGLIGDPSELRQFSAFVAWAAWASVANRPGYGYSYTNNFPYDPSVGNTPIPGALLWSALSLLVLLAGIAAVLLMFGKFDYLGWVSRGNYPRADIVPGEASPGQRALVKFFVVVALLFLMQTLVGGATAHYRADPGSFYGFQLENIFPSNLMRTWHLQSAIFWIATAYVAAALFLGRSLRTDEPRGFAIWAHILFAAFVAVIGLSLLGEWAGMSNLLG…
MWUJ01000014.1_43	MWUJ01000014.1	Geofilum rhodophaeum HF401	Bacteroidetes	MKTRKLWLGFIAVMTISFAVLLYYGREIYREAPPIPDKVVASDGAVLFSAQDIKDGQNVWQSTGGQQLGSIWGHGAYQAPDWTADWLHREAEFMINRLAREAYGKDYGVLAEDEKAAVQVRLQQDMRTNTYDPETGLLTISDLRAEAFAHNSAHYGGLFTNDPELAHLREAYALPQDALKDPERVRLMNAFFFWASWACITERPGQDISYTNNWPADELIGNKPTGAMILWTGFSVIILLAGIGLMVWYYASKREEEELKAPDKSPVADAKQTPSQKATLKYFWVVTLLMLVQIVMGIVTAHYGVEGHAFYGIPLADWLPYSISRTWHVQLAIFWIATSWLATGLYYAPFISGYEPRFQKLGVDVLFGALLVIVVGSLAGQWFGVMQKLGLTANFWFGH…
BCMH01000006.1_36	BCMH01000006.1	Lactobacillus pentosiphilus IWT140	Firmicutes	MTARKPFHRLTTVLVSILVVVFSILLLGGWLIFKNEAPRPSRIVNQQGTTLMTKSQLISGQAVYERYGLTDYGTYLGNGSYLGPDYTAEALHHYLQGMDKYYAQKLYQKDFSDLTTVQKTGIKGQVKKEIRVNRYSKEDHELTLTAGQTAGFKYLLSYYRKDFINNPKQAGLPENMIKKQETDNFMTKGNKVNQLAGFFFWGAWLSSTNRPGRNFSYTNNWPYDLDAGNVMPAEAMLWTAISVAVLVAGVGIIIYFQRRYQFDMQSTYDGKAKDMPIVDPDRPITSSQRKTAKFFVIVMLLFLVQIMLGELMAHYYVENEFFGIPLQNIWPFNLAKTWHLQLAIFWIATTWLATGVYIVPRVYGREPKHQGALVDTLFGSLLIVVAGSMLGEWGDVLGL…
NBYO01000002.1_789	NBYO01000002.1	Notoacmeibacter marinus XMTR2A4	Proteobacteria	MKYQTQKIAYPYILCALALFAVQVLVGLVAGWVYVAPNFLAEIFPFHILRMMHTNALIVWLLLGFFGAAYFLIPEESEREIWSPVMAYIQLVILMVGTLGAVVSYAFEIHGGREFLEQPLWVKLGILVAAVMFLINVTMTVLQGRKTAITNVLLMGLWLLSLLWIFAFINPENLSLDKMYWWFVVHLWVEATWELVMASILAFILLKLTGVDREVVEKWLYVIVATALFSGILGTGHHYYWIGTPGYWQWLGSIFSTFEVVPFFLMMSFAFVMVWKGRRNHPNKAALLWSLGASTVAFFGAGVWGFLHTLHGVNFYSHGTQITAAHGHLAFYGAYVALNLAMFTYAMPLLKQREPYNQVLNMASFWLMTGGMCFMTFTLTFAGTIQTHMQRVMGQNYMD…
NMVQ01000007.1_14	NMVQ01000007.1	Propionibacteriaceae bacterium NML 130396	Actinobacteria	MTTVSERPRAGRAPKDHQKRDRRWWIALIIVVVASFTVLLQQGMAINRDKPPIPSSVTSPSGQLMSGADIVKGQQIWQSMGGQEIGSVWGHGAYVAPDWTADWLHREAMFILDTWAKERGVASFDQLKPEDQGALQARLKSTLRTNTYDKATGVITLAPVRVQAYENNVAHYTQMFRDGHEHYAIPKDAMKDPALARQMCNFFWWTAWAASTNAPNNEVTYTQNWPHEPLIDNVPPADNILWSIISFILLLAGIAGMVYYHSSQDDEEVPEDVPSRDPLLGFKSTPSQQATLKYFFVVGLLFVLQIAFGIIGAHYGVEGGALFGIPIDQILPYAVVRTWHTQLGILWIATAWLATGLYVAPAVGGKEPKFQRLGVNVLFGALLVVVLGSMAGEWLSIMG…
NCBI01000008.1_36	NCBI01000008.1	Chromatiales bacterium 21-64-14	Proteobacteria	MSVINADAGSMGTADPVSGALKWLLFIVAVGTFTALAWGTYRTYQGAPPIPEQFVTHDGTVVMTAADIVAGKGGFQRADLMDYGSLYGMGSYYGEDYTAEYLVQLGKRTEAAIAEARFGKSLSALTPGQEYQARKEMQAQLQHIRLDTRVAELPNPVAGAIRDLRREIAQNLLANNFAKGWTEAYSLNPKSAAQTADFLIYSSLTTVARRPDGDSSYTNNWPYEPLVGNTPTTSTFIWTWASFMFVFLGFGAVIFIYNRYLSGGSGVHAEPEAALFRGFHALTESQRKTGKFFLIVALVFLAQIAAGTLMAHDYADRTSFYGININYLLPFAFLRDVHIQTPLVWIGVSWIGAALFLAPLISGREPAGQGRLVDLLFWATLVVVGGGLIGDYAGIMGWV…
NKIE01000124.1_7	NKIE01000124.1	Pseudomonas sp. PGPPP3	Proteobacteria	MNIANPHLKFASQAVAKPYFVFALILFLGQVLFGLIMGLQYVVGDFLFPLIPFNVARMVHTNLLIVWLLFGFMGAAYYLIPEEADRELHSPKLAMILFWVFAAAGVLTILGYLLVPYAGLAKLTGNDLLPTMGREFLEQPTITKMGIVVVALGFLYNIGMTMLKGRKTTISLVMMTGLVGLAVFFLFSFYNPENLARDKYYWWFVVHLWVEGVWELIMGAMLAFVLVKITGVDREVVEKWLYVIIAMALITGIIGTGHHFFWIGAPEVWLWVGSIFSALEPVPFFAMVLFAFSMVSKRRRQHPNRAATLWAKGTTVTAFFGAGVWGFLHTLAPVNYYTHGSQLTAAHGHLAFFGAYAMIVMTLISYAMPRLRGIGEANDERSQTMEVWGFWLMVLSMVL…
NKJC01000001.1_813	NKJC01000001.1	Chitinophagaceae bacterium BSSC1	Bacteroidetes	MKYKSQKVAYWFFAFSMLLLVLQIIYGFIMAFAHTGYDTLHPVIAFNTARAVHTNLLVVWLLSGFMGAAYYIIPEEAENELVNVKLAYIQLITLALVGVTAVIGYHFNYWEGRKFLEIPRPLDWLVVANVLTFLGIILATLFKGKKRTTTSLVLTMGLVFAALLYLPGMIWFDNQTMDSFFRWWVVHLWVEGVWELIMGGILAFLLIKITGVDREVIEKWLYVIVGLTFISGILGTGHHYYYIGVGKVWLIIGGIFSALEPLAFLGMALFAIAMYRKGEKKHPNKIALSWTLGTAIVSFVGAGLLGLAHTLPQVNMYTHGTLVTAMHGHLAFWGAYGMIVLAFISYSLPNLTGRKLYDSTSGLLAFWLSNIGMIGMTVAFGVAGVAQVYLERKVGLEFG…
NQJH01000144.1_5	NQJH01000144.1	Methylococcaceae bacterium NSP1-2	Proteobacteria	MNAKELCEKSRACFADFKAWVALDSTNLSDGQQLAVKYFIVAVILFFAQLLFGMIAATQFIFPNFLYDWLDFSVNRMVHINAMIVWMLYGFIGCVYWLLEDESGTEIVGLKLGNIAFWVLTGAVTIVVLVYLLIQTGAGKDSSLWLINEGREYIEAPRWADIGIVIVMLIFFYNVVATFSKGKWSGIAGVLTLDLVALAGLYVAGMFYMTNITHDQYWWWWVIHLWVEATWEVLVGVIMAWSLMKLLGVRRKIVQTWLYIEVALMFGSGILGLGHHYFWIGTPEYWLTIGGFFSALEPIPLVAMVVHAVYDSGAHAFKNGNHPALAWVIAHAFGNFFGAGVWGFMHTLPQINLYTHGTQWSASHGHLAFFGAYATINIAFFYLAIQHWRGGVWMSGDMP…
NCHA01000032.1_2	NCHA01000032.1	Sphingobacteriales bacterium 16-39-50	Bacteroidetes	MSNNNTITYLLNPKNWWLPLLIIFIVSICGVAMIGIHTYTEAPPIPNYVTEKGKVIISKEDILKGQAVFQEYALMEYGSMFGDGANRGPDYTAEALHRMSEYMNDYYKSGLNSDENSELAIRGAQEQVKYEIKANQYDKNTNSVKLADSQVAALSNLEDYYKNIFTNPKFAGAFKPMGYIKDEEDIKSLSKFFFWGAWVCGVERPGETYSYTHNWPFDPSAGNTPTSATIIWSIIGSLGLLLGLGIVLYYYGRMDKLDDDAYTNKAQAFMTKAEVAKFAPDEIQHATFKYFYVAILLFGTQVLAGILTVHDFVGFVNFFGFDISKALPVTITRSWHVQLSLLWISACWIGASFFMMSLISPAQAKSQVKLINTIFWLTVLLVAGSMVGMFLGPHGLLAK…
NCGJ01000023.1_9	NCGJ01000023.1	Hydrogenophilales bacterium 28-61-23	Proteobacteria	MAAIGLPKTAEMNGGQKLAMKYFTVAIALFGAQVLFGMLAGLQYLNPDFLFGILDFSVNRTLHVNAMVVWLLFGFIGSVYWLLEDEAGVPIVGLGLANLIFWVFTLAVVVVVLVYLLVQVGPGEQSSIWLINEGREYIEAPRWADIGIVVCVLAFFYNVAATFMKGKFTNIGGVLVMDLVALAGIYLAGMYYTPNISMDQHWWWWVIHLWVEATWEVLVGCLMAYGLIKTMGVRRKIVETWLYIEVALMFGSGILGLGHHYFWIGTPEYWFTIGGFFSALEPIPLVAMVVHAVFDAGHHKLKSTNNPALAWIIAQAFGNFFGAGVWGFMHTLPQINLYTHGTQWTASHGHLAFFGAYATMVIAFLYIALQKWRGNVYMSGELIGAWKWKWAIFLLHAGM…
NTFY01000030.1_28	NTFY01000030.1	Rhodopirellula sp. SM50	Planctomycetes	MKRLWMAFAAVMIVSFLILGWIGTRIFQEMPPIPDKFVTTDGVTLVDSGEIGEGQNVWQSMGGMQVGSVWGHGSYVAPDWTADWLHREAVFILDNWADAEFGKPFDELSAEHQGQLTGRLAEQFHANTYDESSGVVTISPIRAAAFATNVEHYKTVFMDGNADYAIPAGAISSEERLRKLSAFYFWTAWASVTTRPGDIASYTNNWPHEPLVGNRPTGDNIVWTGVSVIVLLAGISAMAWWYASRKEEEEEGHHHASDPLALWEATPSQKATIKYFWVVAALILVQMTLGIITAHYGVEGDGFYGLPLAEWLPYSVSRTWHVQIGLFWIATAWLAAGLFIGPLVSHHEPKFQRLGVNVLFGALLLVVVGSLAGEWLSVQNHLTDTVSFYFGHQGYEYVE…
NKQJ01000018.1_10	NKQJ01000018.1	Agaribacterium haliotis feces2	Proteobacteria	MDKGVLPSQKATYKFFYTAIGLFVLQIFLGGLTAHYGVEGSDFYGLPLAEIFPYSLTRTWHTQIAIFWIATVWLGTGLFVATALSRYEAPLQKLGVNILWAALVLVVVGSMIGEYIAIQQWLDLDSSFFFGHQGQEYVDLGRFWQILLFIGLMLWLVLVTMAVRPIFSRRDEQRPIFLLLYVSILCIGFFYAAAFMVGKHQNLAINEYWRWWVVHLWVEGFFETFATAILSLIFVRLGLVRAKTASFAVLSTTAIFLTGGILGTLHHLYFVGTPTSVIAWGASFSALEVVPLTLIGFEAYETYSMRNRAPWMARYKWAIMFFVASAFWNLVGAGILGFLINPPISLYYIQGLNTTATHAHGAFMGVYGMLGIGLMLICLRHHFDLDHFTDKLLKFSFWS…
DCCC01000015.1_224	DCCC01000015.1	Leptospiraceae bacterium UBA1091	Spirochaetes	MKYKTQKIAYYFFAAAMLLLTLQMVYGFIMLFARIGMDGLHDWIPFNVARTTHINLLVVWLLTGFMGSAYYVIPEESGREIYAPKLAILQLISWLVVGVVAVAGFHFGWWEGRKFLEIPRPLDYLVVVNILLFLYIIGMTIWTAEKNSTTQMVLYFGLFSAALLYLPGMIWFDNQTLDSFYRWWVVHLWVEGVWELIMGSVLAFLLIKLTGVDREVVEKWLYVVVGLTFLSGILGTGHHYYWIGTPGYWLMIGGLFSALEPLAFLGMAIWAINMYRRKGRNHPNKIALYWTLGCAVMSFVGAGFLGFAHTWPAVNKWTHGTLITAMHGHLAFWGAYAMLVFAIIAYVMPNMTGRNLMNNMTGYLAFWFSNIGMVGMTGAFAVSGIAQVYLERKLGMDFL…
DDBL01000031.1_70	DDBL01000031.1	Leptospiraceae bacterium UBA2033	Spirochaetes	MKYKSQKIAYWFFATCMLLLSLQIIYGFIMGFARIGYDGLHDWIPFNAARATHTNLLVVWLLTGFMGAAHFIIPDESGREIYSVKLAYIQLVSLIIVGVVSIIGFHFNWWEGRKFLEIPRPLDYLVVINVLTFLFNIGMTVWKGKKFSTTGIVLYLGLLAAALLYLPGMIYFHNQTVDSYFRWWVVHLWVEGVWELIMGSILAYLLIKLTGVDREVIEKWLYVIVGLTFLSGILGTGHHYYFIGTPKYWLWIGGLFSALEPLAFLGMALFAINMYRKSGRVHPNKASLYWTIGCAIMSFVGAGFLGFAHTLPQVNIYTHGTLVTAMHGHLAFWGAYAMIVLAIISYAMPLLTGRKLWNNMTSLFAFWISNIGMLGMTGAFAVAGIAQVYLERKLGMDFM…
DDBS01000057.1_127	DDBS01000057.1	Chloracidobacterium sp. UBA2026	Acidobacteria	MKKLWILLAAVFVISFAILGWVGSEIFRQVPPIPRQVVTTDGRVMIPEESVSTGQNVWQAMGGMQVGSIWGHGSYVAPDWTADYLHRESIFILNEWSGGRYGKDGSSLPSEEKAALRQRLQDLMRTNTYNEVNGSITVDPIRARAFEDNLKHYTDIFSNGSDDYAIQRNAQSDPAKLRDLNAFFFWTAWASAANRPNNTISYTSNFPSEPLVGNVPTSSAIVWTGVSVIMLIASIGGMVWFYAGWRREQDDHDTPESDPLIGAGVTPSQKATVKYFVVVSLLFLLQIAMGIITAHYGVEGGGLYGIPLAEYLPYVVTRTWHTQLGIFWIATAWLAAGLYIAPYICGYEPKFQRLGVNLLFGALLVVVLGSMAGQWMSVMHLLPGDLWFWFGHQGYEYVD…
DDMF01000080.1_21	DDMF01000080.1	Rhodobacteraceae bacterium UBA2553	Proteobacteria	MKYQSQKVAYAYFLVAMILFAVQVSGGLLAGWIYVQPNFLSELLPFNVIRMLHTNSLIVWLLLGFFGAAYFLVPEESERELHSPMLAYVQLGILVLGTAGVVVTYVFDLFAGNWFLGKEGREFIEQPVWVKLGIVVAALIFLYNITMTVLKGRKTAITNVLLLGLWGLVLLFLFAFYNPENLVLDKMFWWYIVHLWVEGTWELVMASILAFLLLKLTGVDREVIEKWLYIIVATALFSGILGTGHHYYWIGLPGYWQWIGSIFSSLEIIPFFAMMSFSFVMVWKGKRDHPNKAALLWALGASTVAFFGAGVWGFLHTLHGVNYYTHGTQITAAHGHLAFYGAYVAVNLAIITYAMPILRGRDPYNQVLNMVSFWLMTGGMSFMTFVLTFAGTVQTHMQR…
DDOS01000043.1_1	DDOS01000043.1	Aquificaceae bacterium UBA2488	Aquificae	MATSLEDMEASTRKKWWLFIWGTTIVVVLLFLGFTVYQIKSVPPLPQKVEVSGTNQILYTKDDIIKGKDYFQEFVLMDNGTILGNGAYTGPDYTSWMLHLEIKALDDIYANEKYHTPYSSLTPEQKVVVDYLVKNDLRKTSILKAPYTTVTPEYAEAFNQAKATVVNFIVNGNPRYAWLGHIVPQEKAEKIADFVNWTSLTATSPRPNSNITYTNNWPPEPKIGLGLTFNDIWSSLAAFMGTWVATILVIFLFYEYFEKLEPKVALKPALEISSLTPMQKKVLKYVPIVPIFFFLQCAFGGYMAHLYADPTANWIIPQSLLPFNVARQFHLNLAILWIAIGWLTGGLFIVPLASGKKDFKLPVLVDILWLALXXXXXXXXXXXXWLGSQGREYLELGRV…
DDSK01000310.1_19	DDSK01000310.1	Planctomycetes bacterium UBA2392	Planctomycetes	MHPKDWWKYLLLVVVLGAAGMMYMGVKTYDDAPPIPDFKDSTGRVLASRETILDGQAVFQKYALMQYGTMFGDGGARGPDFTAEALRQVALSMNAHYEAELRQGADFKGEGIGPRVQREIKDNRYDSATKSVTLNAAQARAYADVERFYVAKFTQEGPESFKPAGYITNKAELKQLAAFFFWGAWVCGAERPGGNSSYTHNWPYDELAGNRPTAGTVFWSVMGTFALIFVFGLVLYFHGRMGPAASWQPNTCEPVATHERANGQLITATQRATYKFFAVAMLLFFLQIVAGIFTVHDFVGFTTFFGYDFSRLLPITITRSWHVQLAVLWIATCWIAGSLFLLPRISPHEPRGQVRLINLLFALLATVVAGVLVGGALGPHGLLGEWWRWLGNQGWEFVE…
DDUM01000047.1_20	DDUM01000047.1	Flammeovirgaceae bacterium UBA2338	Bacteroidetes	MEPLRVNKISVPQIFIQAGLILLLVGMFFGVLGGLQYVIPGFMKNILSFEKIRPLHVSSVVFWILLAAMGTVLHYTQEFTGRKLFSVRLSWIQLIVFIITITLILSSYILGMFGGREYWEFPPFLGIAIIAGWVLFVINFIKSIGSIKNQPVYVWMWFTGAIGFLFIFTESYLWLLPYFQQDIIRDMTVQWKSYGSLVGCWNMLIYGSAIYLMEKINKDRKYGRSNIAFLLYFLGLFNLFFNWSHHIYTLPISSNIKHVGYLVSMTELLILGRMIYTWKASLTQAQRYNNHWAFRFLWTADIWILINLVLAIAMSVPAINVYTHGTHITVAHVMGTTIGINSMLLMAFVFDILSGQIVNFNRYQRLLQNGYVLLNGALFVFFSSLVVAGVQRSIWQMSE…
DDUO01000011.1_259	DDUO01000011.1	Flammeovirgaceae bacterium UBA2336	Bacteroidetes	MLIQQPSTINVSKVKLPSNHQTKVFSPSKAGTLFLISGIISLLAGMLFGILGSVQYLLPDFLAEAIPFYKTRPLHVSLVIAWIFQGAAGSIYSYAPASIKKQLFSEILARVHWMLFVITGLGIITSYMLGHFGGREYLEYPVWFAVPITLSWCLIIVNYFKTVIGSLRKYPVYIWMWGTGIIAFLVTYFEAYLWLFNSVQSNTVRDITIQWKANGAMVGAWNQMVYGTAFYLMERISGNKNVSSSRITFFFYFLGLTNLLFNWGHHTYIVPSAVWIKDVAFIISMTELLVLGNIIWNWKKSVTESQRLFHLIPYRLLLASDVWIFINLSLAILISIPGLNFYTHGTHITVAHAMGTTVGINTLILLASAYFLIIVVHRKSVSNKLFNTGYWLTNISLLV…
DDTF01000060.1_64	DDTF01000060.1	Flammeovirgaceae bacterium UBA2371	Bacteroidetes	MERLKVHKIIPTKWFLSSGLVLLLAGMFFGVIGGLQYVMPGFLKTYLSFEKVRPLHVTSVVFWILLAAMGSVLHYTRAYTGKLFSMTLLRIQWIILAITILFILISYSLGQFGGREYWEFPPLLAVPILIGWLLFVINFTKSIHTFKKQPVYVWMWLTGAIGFLFIFSESYLWLLPYFQQDVVRDMTVQWKSYGSLVGCWNMLIYGSGIYLMEKISKDSSYGHSKMAFALYFLGLFNLFFNWSHHIYTLPVGNNIKHIGYLVSMTELLILGRIIYKWKESLTDAQKFSHIISYRFLLAADIWIFLNLILAILMSVPAVNIYTHGTHVTVAHVMGTTIGINTMLLMAFCFDILMEKNQRPVRFHRQITVGYFLANTSLLIFFIALVGAGIQRSQWQMSNE…
AP017569.1_2278	AP017569.1	Halorubrum trapanicum CBA1232	Euryarchaeota	MRLTRKTIAKVIVAAFLLNLVVMGAGAWFAYQEAPPIPDEVVGPDGETVVTGAEVQDGKEAFQQYGLMNHGSILGNGAYYGEDYTAETLEVKTRHMREYYADAEYGAAYDALDSGEQSRVDALVRDELDQSHDGGDVVEYSAAELYAHERVRETYVERYHEGDHDRGVPVGMIGSEEEAEDFADFALWTAWFSHTDRPNADHSYTNEWPYAPGAGNDATGSAMIWSVIAMVLLVGAAGAAILLYKSVKLPEPSAAGISVPEPGDVSVFPSQRAALRFVPVAAGLFMAQVLLGGLLAHFYIERAGFFGIEQIFGIHILQILPFSIAKTWHIDLGILWIASTWLGAGLFLPPLLTGHEPKRQGTYVSVLLGALVVVVVGGMGGIWLGANGYLPGELWWLLG…
DEQS01000054.1_7	DEQS01000054.1	Chloracidobacterium sp. UBA3360	Acidobacteria	MKRLWIILGAVFILSFAILGWVGTEIFRQAPPIPKEVVTTDGTVLIAAEQVMDGQNVWQAMGGMQVGSIWGHGSYVAPDWTADYLHRESVFILNTWSNGEFGRNYDAASSEQQAALRQRLQDMLRKNTYDEATGKITVDPLRARAFEDNLKHYADVFTNGNKDYAIQKNAQSDPAKLRSLTSFFFWTAWASAANRPNNTISYTSNFPSEPLVGNVPTSSAIVWTGVSVIMLIAGIGAMVWFYAGWRREAEDSDTPDNDPLIGETLTASQKATVKYFVVVSLLFLLQIVMGIVTAHYGVEGGGFYGIPLADYLPYVVSRTWHTQLGIFWIATAWLAAGLFISPYICGKEPKFQKLGVDVLFIALLIVVLGSMGGQWMSVMHKLGTGDLWFWLGHQGYEYV…
DFBO01000030.1_7	DFBO01000030.1	Flavobacteriaceae bacterium UBA3078	Bacteroidetes	MDGLNYNTKMKNKAAILFLITALSALLTGVFFGLLAALQYLIPEFLKDLIPFHKMRPFHVTTAITWIVLCATGSIYFYLTQIEKLKLFSNKLMKLHLIVFLISGLGIYLSYIVGKMEGREYLAFTPILTIPILFGWLLFGINYFKTMLKQVKNWPVYYWMWGTGIVFMMIHLTEAHLWLSPYFREHVIKDLTVQWKSYGSFVGSWNMLIYGISIYVMAKIKGNDAIGRGKLAFFFYFLGLTNLMFGWAHHTYIVPTLPWIRYVSYGVSMTEWIILGYMIYDWKKNLNQTKKENYPLAYKFLVATDFWIFINLIIALLFSIPTINFFTHGTHITVAHSMGTTIGINTTILFASLLFIVSKISTFSKKQETFIKRGLWGFNISLFLFFSALLVAGAKRSHW…
DFQS01000005.1_90	DFQS01000005.1	Psychrobacter sp. UBA3483	Proteobacteria	MGEYKKYWWGLIAVLVITFTFLGWGGVEVYRTAPPIPDQYIDTNGKVLITEEDILDGQSAWQRTGGQQLGSVLGHGAYQAPDWTADWLHRELVAWLDIRAQELYGHDFAAATDDQKAVLSAQLKKEYRGSNTNANNQVVLSDTRIAAMNEVAPYYIGLYGNDPALQKSRENFAMKNNTLADIEDRQKLTNFFFWTTWIASTERPGTDATYTNNWPHEPLIDNVPTSENIMWSIASVVFLIAGVGFLIWGWSFLRKEEDVKEMTPEADPLTKVALTPSQKALAKYGVLVMALFVFQVFIGGFVAHYTVEGQEFYGIAVSDYFPYSLVRTWHIQAALFWIATAFLMAGLYLTPLINGGKDPKYQKLGVDILWVALIIVVVGSFVSQYFAIAGIMPAKYNFW…
DFXX01000085.1_147	DFXX01000085.1	Bacteriovoracaceae bacterium UBA4097	Proteobacteria	MKLKNLWIGLAAVIILSFAVLLYYGREIYFKAPPIPKNVITQDGRTLFTGKDIIRGQRVWQGMGGQEVGSIWGHGAYVAPDWTADWLHREAVLILDTWSQREFQKNFADIPDEQQSMLQRRLTNEVKKNALNENGDLVLSVDRANAIEEVSKHYISLFGSDPKMADLREAYALRTNTVPDIDRSKAMTQFFFWSSWAAATQRPDDDVTYTNNWPPEKLVGNAPSSSLIIWTGFSVILLLLGIGLLTYYYAAEEKHEFSESNLPEKDPFLGLAQTPSMKATLKYFWVVTALIVFQIIMGVITAHYGVEGTAFYGFPLADFLPYSVTRTWHIQLGLFWIATSWLATGLYIAPAISGHEPKFQRFGVNFLFFSLLIIVVGSSAGEYLSIMEHLDLDINFWFG…
DFXY01000039.1_44	DFXY01000039.1	Bacteriovoracaceae bacterium UBA4096	Proteobacteria	MKVKNLWLGLTAVIVLSFAVLIYYGTEIYFKAPPVPKAVITEDGRTLFTEADIQRGKLVWQSMGGQEVGSIWGHGAYVAPDWTADWLHREAVFLLGLWSQRDFQKPFNDLTGEQQAALQNRLATNLRKNTLDQEGNITVSSDRAQAIEEVGKHYIGLFGNDPSLHNLREAYAMPANSISKPENIILMNRFIFWSSWAASTLRPGDTVTYTSNWPPEKLVDNRPSSSLVIWTGFSVILLLLGIGLLTYYYVKEERHEFTEESLPEKDPFHNLPQTPSMKATLKYFWVVTALIVFQIIMGVVTAHYGVEGTGFYGFPLADFLPYSISRTWHIQLGIFWIATSWLATGLYIAPAISGHEPKFQSLGVNFLFLSLLIIVVGSSIGEYMSVMEQMGLDLSFWFG…
DFXY01000030.1_24	DFXY01000030.1	Bacteriovoracaceae bacterium UBA4096	Proteobacteria	MKKYWLILMAVLLVTFTILGFYGSEIYRQAPPLYGKLTDSQGNTVYTQTDILDGQVIWQSIGGQQIGSIWGHGAYQAPDWTADWLHRELVNYQEIYSQKTWNKPFIETTDVEQMIIKSAMLKDYRDSKMIEDTVSLSEIRYEAFLKTKDYYLSLFNNTPDLRETRIAYAIQENVLPSPERREKMMAFFHWSTWAAAANRPGQIYTYTNNWPHEPLINNVPTTENIFWSIISVVLLLTAVGFLVWYYCFKKEEDEISTHLPETDPLKTFQCTPSQKALWKYWGTVIVLFVLQIVLGGVIAHYTVEGQDFYGFPLSEYLPYSLARTWHIQIALFWIATSFLAAGLFLAPIINGGKEPKYQKLGVDILYGALVVVVFGSLIGELLAIHQIMNLDLSFWFGHQ…
DGQQ01000091.1_11	DGQQ01000091.1	Competibacteraceae bacterium UBA4410	Proteobacteria	MLPLLQYPSQAVAKPYFITAIGLFVGQILFGLIMGLQYVIGDFMFPAIPFNIARMVHTNLLIVWLLFGFMGAAYYLVPEESETELHSPLLAYLMFWIFLIAGALTIAGYLLVPYATLAEMTGNNLLQTMGREFLEQPLPTKVGIVVVALAFVYNIGMTILKGRKTAISMILLAGLIGLAVLFLFAFYNPSNLATDKYFWWWVVHLWVEGVWELIMAAILAFVLIKITGVDREVIEKWLYVIITLALVTGIIGTGHHYYWIGAPAYWQWWGGVFSALEPLPFFAMTVFCFNMVNRRRRQHPNKAATLWALGTGVMAFLGAGVWGFLHTLAPVNYYTHGSQITAAHGHLAFYGAYVMVVLTIISYAMPILRGRECNPERAQVLEMWSFWLMTVSMVFITLF…
NVUP01000011.1_100	NVUP01000011.1	Rhodobacteraceae bacterium NORP86	Proteobacteria	MKYKSQKVAYAYFLAAMGLFAIQVLGGLLAGWIYVSPNFLSEILPFNVIRMVHTNALIVWLLLGFFGAAYYLIPEESEREIYSVNLAYLQLIILVVGTLGAVITYVFNLFPGNWLLGMQGREFLEQPIWVKLGILVAALIFLFNVTMTVLAGRKTAISNVLLTGLWLLSLLWIFAFINPNNLSLDKMYWWFVIHLWVEATWELVMASILAFLLLKLTGVDREIVEKWLYVIVATALXXGXXGXGHHFYWIGLPXYWQWXGSIFXXLEXXPXFLMMSFAFVMVWKGRRXHPNKAAXXWSXGSATVAFFGAGVWGFLHTLHGVNFYSHGTQITAAHGHLSFYGAYVAMNLAMFSYAIPHLRGRDPYNQVLNMVSFWLMTGGMAFMTFVLTFAGTIQTHMQR…
CP023560.1_2782	CP023560.1	Staphylococcus aureus NMR08	Firmicutes	MSMQSSYKRLVKVLLTILVIVFSILLVGGWYIFKNEAPRPTKIVDQQGHTLVTKGELISGQAIYEKYGLTDYGSYLGNGSYLGPDYTAEALHHYLIGMRKYYAQDIYHKQLHKLNHAELAVVKDKVMKEIRINRYSEKEDQLVLTPGQVYGLKYLQDYYKKEFVNNPKQVGLNENMIKQFQNDDYMVAGNKVEHLSQFFFWGAWLSSTDRPGKTFSYTNNWPYDVDAGNTLPSAGILWTAISVTLLIAGLAFIIYIQKRYEFDMKPTYESERELPKIEVDSKITDSQRKVGKYLVVVMLLFLVQILLGELLAHYYVENKFFGIEIQRLFPFNIAKTWHVQLVIFWVATTWLAAGIYIVPKVLGKEPKKQGVLVDILFWALIIVVMGSMIGEWGHILGWI…
DHXK01000267.1_3	DHXK01000267.1	Legionellales bacterium UBA5158	Proteobacteria	MSESDFAMLNENPSTDQVANVLKWVLLFTAIICFAVVIWGTFKTYQLAPPLPEDFVTSSGQVIMTQDDIVSGKAGFQRADLMDYGSLYGMGSYFGEDYTAKYLVRLGRLTEDEMAHQRFGKSFSELAEGDQYVVRKNMQQSLHQIDLGGDRATLSDAVSKSVMQLQSEISQSLLKHDFEKGYTKAYSLDNQSALQTADFLIYSSLTTIVHRPGKDFSYTNNWPYEPTMGNVPTPNTFYWTWISFCFVFFGFGAVLYIYHRYLSGVDDGARTPLLLGFKPLTPSQIKVGQYFVFVALVLLAQIVVGVMMAHYYSERTGFYGINIDAWLPFNFLRDVHTQTPIVWIGMSWISAAIFLSPIISGKEARWQGFLVDLLFWVTLFVVVGAIVGDYLGIMGLTGK…
DHXR01000066.1_56	DHXR01000066.1	Mucilaginibacter sp. UBA5151	Bacteroidetes	MAKRNFMGYLLNPKNWWLPLLLIFIIGVAGVMMIGVHTYTEAPPIPAYVTGKDNVVFSNDEIMKGQGVFQKYALMEYGTMFGDGANRGPDFTAEALHQVTQYMNDYYQSHLQTDANIKLLRTGISEQVRIEIKTNTYISNSNTVRLSDAQAYAADELIKYYTSKFINPSFPGAFKPIGYITGKEELKSLTAFFFWGAWVCGAERPGEQYSYTNNWPYDRQAGNTPTPAVILWSIIGSLALIIGLGLVLYYHGKLEKLDDNAYTSKAQPLMTRAEIRKFQPTAIQRATYKFFYAAILLFAVQVLAGILTVHDFVGLTKFRGFDLAKVLPFPVTRSWHVQLSLLWISACWIGASFFMMALVSPDQPKKQVTLINVIFWLTIILVAGSFAGIFLGPMGFLPK…
DIBF01000058.1_17	DIBF01000058.1	Planctomycetaceae bacterium UBA5059	Planctomycetes	MKRLWMAFVVVMVLSFLVLGWIGTRIYSEMPPLPQRVVTTDDQILIDSGEISAGQNVWQSMGGMEVGSIWGHGSYVAPDWTADWLHREAIFILDRWSNADYGSNFEKLDNEQQAQLVARLTKLLHTNTYDSSTDTVTIDPIRVEAFESNLAHYTEVFSKGNADYAIPAGAVSDPDRLRKLSAFFFWTAWAASTDRPNDISTYTNNWPHEPLIGNRPTSDTIVWTGVSIIMLLAGISAMAWWYASKQNEQEEPTPPETDPLALWEATSSQKATIKYFWVVSALILVQMLLGVITAHYGVEGGGFYGFPLSDWLPYSVTRTWHVQMGLFWIATAWLAAGLFIGPLVSGEEPKGQRLGVNILFGALLLVVIGSLTGEWLSIQNKMTDKVSFYFGHQGYEYVD…
DISU01000090.1_26	DISU01000090.1	Comamonadaceae bacterium UBA6202	Proteobacteria	MNIPTLKYQSQSVSKPYFIAAMALFAGQILFGITLGLQYVIGDLFFPYIPFNVARMVHTNLLIVWLLFGFMGSAYYLVPEEAETELHSPLLAKVLFWVFLVAGALTIVGYLTVPYARLAELTGNELLQTMGREFLEQPLPTKVGIVVVALGFLFNISMTVLKGRKTAISLVLLMGLWGLALMFLFSFVNPHNLVRDKMYWWFVVHLWVEGVWELILGALLAYVLVKTTGVDREVIDKWLYVIIAFALMTGILGTGHHFYFIGLPGYWHWIGSIFSAMEPIPFFMMTVFAFNMVQRRRREHPNQAAVLWAVGTSVLGFLGAGLWGFIHTLSAVNYYTHGSQITAAHGHLAFYGAYVLVVITLISYAMPTLRGRIANSQKAQAAEMWSFWIMTIGMAVMVL…
DISW01000006.1_124	DISW01000006.1	Bacteriovoracaceae bacterium UBA6200	Proteobacteria	MNNFLPAQIRYWLDTRNWKLPLIIIFTVSFAGVAFIGYQTYFDAPPTPDFVDKNGKNIISQKNIEDGQKAFHHYSLMAYGSVFGDGAQRGPDFTAEALHLLGQAMKSYYTSPETQTESKDQESYSKLIDERIKIELKKNNYDTQTNQVRLSPAQVEAIQNLKVYYKNIFVQSTNVTQFPLSNYIQDEKVTDDLSAFFFWTAWVSVVQRPNTEYSYTHNWPFDPSVGNTPTTPTILWSVLGLMAFVLCCGGVLYYIGQYNQLSSKFFAPDKKDYLILERINQYSPTLSQKATFKFFVVAAILFLLQVSCGIFTLNDFINFFQYININLAEYLPVTVTRSWHTMLSIYWISTCWIASSIFILPILTGQEIQGQAKRINILFSMLFVLIVGSVVGVFLGPIG…
DISW01000001.1_239	DISW01000001.1	Bacteriovoracaceae bacterium UBA6200	Proteobacteria	MKYNKLWASLAAVIIFSFAVLLYYGREIYQEAPPIPTNVTTDTGQTLFTHDDIQEGKEIWQSIGGQELGSVWGHGAYIAPDWTADWLHKEAVFLLNHWAKRDFQKPYDEIPTEQQALLQSRLTTQLKNNRVDDQNNLVISTERALAIEAVTQHYVSLFGDDKELHDLREAYAMPKNTIKDPEKIKKMSTFFFWSSWASVTNRPNDTITYTNNWPPEKLVGNAPSSSLIIWTGFSVILLLLGIGVLTYYYVSEEKDEYSEDNLPKTDPFENLKQTPSMKATLKYFWIVTILIVVQFLMGVVTAHYGVEGTGLYGFPLADFLPYSITRTWHVQLGIYWIATSWLATGLYIAPAISGHEPKFQRLGVNFLFISLLIIVVGSSTGEYLAILQKLNLDINFWFG…
DITY01000229.1_7	DITY01000229.1	Planctomycetaceae bacterium UBA6172	Planctomycetes	MKRLWTAFAAVIIFSFLVLGWIGTRIYQEMPPIPEQFVTTDGVTLIGRGEIGAGQNVWQSLGGMQVGSIWGHGSYVAPDWTADWLHREAVFILDEWANAEFGKPFADLDSERQAQLSGRLTGLMRNNTYDEATSVVTIAPLRAAAFEANVDHYRTVFIDGNADYAIPANSISSEERLRKFSSFVFWTAWAASTTRPGDIASYTNNWPHEPLVGNRPTGDNIVWTGVSVIMLLAGISGMAWWYASRREEEEKPDRLSASDPLARWKATPSQQATIKYFWIVTALIFAQMTLGIVTAHYGVEGDGFYGFPLAEYLPYSVARTWHVQIGLFWIATAWLAAGLFIGPLVSNHEPKYQRLGVNVLFGALLLVVVGSLTGEWLSIKNYMSDTVSFYLGHQGYEYV…
DIVI01000080.1_6	DIVI01000080.1	Methylococcus sp. UBA6136	Proteobacteria	MNATTPLMETGLAVCAPLNSDNLNGGQKLAVKYFSTAMILFIAQLLFGLLAALQFIWPNFLFDTLDFSVNRMVHINAMVVWMLYGFIGAVYWFLEEESGIEIVGLKLGNIAYWVLTGAVTIVVLVYLLVQTGPGNDTTRWFINEGREYIEAPRWADIGIVAVMLVFFYNVAATFSKGRWSGISGVLTLDLVALAGLYLAGMFYSTNITVDQYWWWWVIHLWVEATWEVLVGCIMAWSLMKLIGARRQIVQTWLYIEVALMFGSGILGLGHHYFWIGTPEYWLTIGGFFSALEPIPLVAMVVHSVYDAGVHKFRSTNHPALAWIIAHTFGNFLGAGVWGFMHTLPQINLYTHGTQWSASHGHLAFFGAYATIIIAFFYLAIQRWRGGVWMGEGLQDSGWK…
DIOD01000224.1_47	DIOD01000224.1	Flavobacteriales bacterium UBA5523	Bacteroidetes	MAMRSELTPAKGFVIAGLLSLWCGALFGVIGSWQHVVPNVVDAIPFVKSRPLHVSLVIAWIFLTAVGGVYHYLPRIVGAPLHSTRLAWLHLAVFIGTGIAVIASYFMGRFGGREYWEFPPVLGIPIALSWGLLIYNFFRTANKHKGPWPAYLWMWATGIVFFLITYAEANLYLFPHFTGNMVREITVQWKAYGALTGSWNMLVYGTAMVVMERSTGNMAIARSKTAYLLFGLGFTNLLFGWAHHIYPVPSALWIRMLAYAISMTEWIILARMIHQWRTTVEDGKRGSSTLFGRFLFAGEVWVFLNLGVALLISIPAINLFAHGTHIVVAHAMGSTIGINTTILFASVFFIAGRAPSGSMRAGFWIFNGSLLAFWICLIGAGLVKGWFTVMSDLPFQTIT…
DJJU01000002.1_67	DJJU01000002.1	Alicycliphilus sp. UBA6560	Proteobacteria	MRYKSQSVAYWYFAVAVALFGLQIVFGLLSATKYLGPDPLLYILPFDVTKMIHTNVLIVWVICGFMGATYWMVPDESRTELYSVKLAYIQLVIWVVMGVATVIGYLFRYGTGNKLLEQPLPSKLAIVVAMLIFLYNIGMTIRKSGRFTTPEGVLLGGLGLAAVLYVPALLEYHNYTVSIFYRWWTIHLWVEGVWEMIQGGFLAYLLIRLSGADREVMEKWLYVIVGLVFIAGILGTAHHYYWVGVPAYWLPIGGVFSALEPAALVGMAMYAYYAMRRSGLAHPNKLALHWTVGSAVYTMFGAGLLGLAHTFPSVNKWTHGTLITAMHGHAAFYGAYAMIVMAMISYALPSFTRRPEEGTSMGYTAFWMQLAGMFGMTLSFATAGIGQVYLERIMGMGYL…
DJVH01000093.1_90	DJVH01000093.1	Bacteriovoracaceae bacterium UBA6261	Proteobacteria	MKQLWIGMTAVIVISFAVLLYFGKEIYFKAPPIPESVTSSNGKVLFTGDDIREGQQIWQSMGGQEVGSIWGHGAYVAPDWTADWLHREANETLETWSQRDYKKPFNELNSEQSALLTARLEKELKNDAVDENGHLIISEDRYNSIQKVRTHYEKLFNDDPSLKDLRTAYALPENILKDPEKVTKLTQFFFWTSWAAVTNRPGDNVTYTNNWPPDKLVGNTPSGSLIVWTGFSVILLLLGIGLLAYYYAHEEKTEFKIEHLPPRDPFFKLTQTPSMKSTLKYFWVVSALIIVQIIMGVVTAHFGVEGAGFYGIPLADFLPYSVSRTWHVQLGIFWIATSWLATGLYIAPAISGHEPKYQNLGVNFLFLSLLIIVVGSAAGEYLAVMQKLGLNTNFWFGHQ…
DJVU01000089.1_30	DJVU01000089.1	Bacteroidales bacterium UBA6248	Bacteroidetes	MKKEKKLWIGFALVVIISFAVLGYYGYEIYQQAPPVPEKVVTTDGTVLFTGQDIKDGQNVWQSIGGQEVGSVWGHGAYVAPDWSADWLHREAVYILNKWAGQEYGQPYDNLTSEQKAGLESRLQGELRKNTYDPATGTITVSPLRAEAIESLGRHYQSLFMDDPSYQKLRSDYAIPVNAIRDPERMRMMNAFFFWTSWACITERPGQSITYTHNWPPDEIVGNKPTGDLVLWTGFSVIMLLIGIGILVFYHAKTTEETEVEKPVEDPLMRQNITPSMKAVEKYFWVVNFLILLQIVMGIVTAHYGVEGDGLYGIPLAEFMPYAISRTWHVQLAIFWIATAWLATGLYIAPAVAGKDPKFQRLGVNVLFGALLVIVVGSMAGQWLGVMQKLGLAQNFWFG…
BAOS01000045.1_17	BAOS01000045.1	Candiadtus Scalindua japonica husup-a2	Planctomycetes	MKSTNWWKYLLAVLVVGASGVIFMGFSTYKDAPPKPDYISPEGVEIVQKSAVERGQLVFQKYALMEYGSMFGDGAARGPDFTAEALHRIAVDMNNYYGRQVTDGNLSELSQIEKDGISVQVRRELKENRYDMERNIVVLTEGYAYAAEQLVDYYRLKFKGNHKEAFKPAGYITDDSELNDLSAFFFWGAWVCAAERPGGESSYTHNWPFDEYAGNVPTPSVILWSVIGMLFLIFGLGAVLCTYSYYSKASQLQVKENPVNNKSVEASIPTATQRAAYKFFVVAVALLFIQIVAGVLTIHDFVGFTTFFGYNISEFLQITITRSWHVQLSILWIATCWIAGSIFLLPGIHRQEPNRQVLLINVLFGLLVSVVVGMLVGCFLGPKNLLGDNWRLFGNQGWE…
DKBK01000028.1_41	DKBK01000028.1	Nitrospiraceae bacterium UBA6902	Nitrospirae	MQYQSQKIALNFYTAAVLLFLVQVLVGIIAALQFMWPDFFILNFNTIRTLHINALVVWLLLGMMGATYYVIPEESETELWSVPLAQLQFWATVLAVSLVVVGYIIMGINPQANTQIFGTLLLNEGREYIEAPRWADILIVVSVLLFLLNCFMTVLKTKKFTAVQGVLLGGLTFLALMYLPGMFYTNSMVKDQFWWWWVVHLWVEGSWELIAAALLAFMLHKLLGTEVKVLAKWMYIEVGLVLFTGILGLGHHYYWIGTPGYWLWVGGIFSSLEPIPLLLMVWDAFRTTRETRGVVSNRVGLYLTVSHAIFNFVGAGLWGVVHTLPQVNKWTHGTQVTTAHGHLAFYGAYVLLIVAMMYVTIPSLRGVKEFNQSKGYQAFWWMTISMIFIVITITGAGMV…
DKKQ01000025.1_33	DKKQ01000025.1	Flammeovirgaceae bacterium UBA6662	Bacteroidetes	MEPLNSTKPDVPKWLILSGLVLLITGMLFGLVGSFQYIFPGLFKQYLSFEKIRPLHVSSVVFWILFAATGSVLAYLQEHTKRKLFAGKASSLQLKLFVLAVVLILSSYVLGKFGGREYWEFPPPLALILAAGWILFIIQVAGSVKTLKQQPVYIWMWLTGAFGFLFTFTESYLWVFSYFNKDIVRDMTVQWKSYGSIVGSWNMLVYGVGMFLMEKISQDKSYSRSSMAFALYFLGLFNLMFNWSHHIYTLPVNPAIRHVGYLVSMTELFILGRIIYKWKSSVTAAQKNIHNLSYRFLVIADVWIFINLFLAILISIPAINVYTHGTHITVAHVMGTTIGINTMLLLAVAIDLLSDTCRSLKPYYPQIIRASWLANISLFVFLASLFVAGVERSRWQMSV…
DKKQ01000025.1_38	DKKQ01000025.1	Flammeovirgaceae bacterium UBA6662	Bacteroidetes	MSQRSFIEYLLNPKNWWLPLLIIFTISITGVFMMGLHTYTEAPPVANFVDRAGNSVYTKEDIQNGQMVFQKYALMEYGSMFGDGAYRGPDYSAEALHLTASGMTEFYNKQHTPQGTDPDIARLGIIEKVKAEIKANTYQQEGNMVTLSEAHAYAAHQLVDYYKQVFTNPEHEQAFSPTNYLTDENEIRDLSAFFFWSGWVCGVERPGKTYSYTHNWPYDPSAGNTPSTAVVIWSIVGSFGLLLGLGIVLYYHGKLEKLDDGAFTNKAAPLMTTQGVNSFKPTATQKATYKFFYAAILLFLVQVLAGVLTVHDFVGFVNFFGFNISEPLPITITRSWHIQLSLLWISACWIGASFFVMPMLSPKEPAGQLKLINIVFGVVVVLVAGSFVGMFIGPKGLTG…
DLCS01000280.1_3	DLCS01000280.1	Bacillaceae bacterium UBA7792	Firmicutes	MNQYRKLWITLAIIIIVSFSILGYYGGRIYQVMPPIPEQVVTEDGTVILTKENIQNGQNVWQSIGGQELGSIWGHGAYLAPDWNADWLHRESLFILDKWGNQEFGGNYEDLSDEVQAQLRARLINEMRTNTYNEKTGDIVISKTRADAFQHLSDYYAGLFMNDPNLDGLRDHYAIPKNTIKDPNRMAEMNAFFFWSTWACTTNRPDSDVTYTNNWPNEDLVDNKPTGEMVVWSVFSFVTLLAGVGALAWYFAVQRHKEPHIEERYPEKDPLLGLSPTPSMKATLKFFWVVTAMIVVQIGLGAITAHYAVEGSGFYGIPLQKWLPYSVARTWHTQLGILWIATAWLATGLYMAPAVSGYEPKFQRALVNFLFVCLLIIVVGSMAGQWMGVFQKFENKANF…
DLGT01000094.1_30	DLGT01000094.1	Saprospiraceae bacterium UBA7687	Bacteroidetes	MDTQNNGSKSMSYIMNTKNWWGPLTFILIISLLGVGMIGYQTYIDAPPMAGFSDEKNNQIFDQKTIERGQEVFHKYALMEYGSFFGDGAQRGPDFTAEALHQTSLAMSEYYANEYNTMKGSQPDELERNQINEKVKQELKKNRYDKTTGLVVLSPAQVYAHQSVQQYYIDIFINHKGGAGSLPTGYIKSSEEVKDLSSFFFWGAWVCVTERPGENYSYTHNWPFDPSSGNAPTSPVILWSVLGLLAFVLMCGIVLYFIGQYNQLPNKFFKPATKDLFSAERVKSFSPTATQKATFKFFFVAILLFFLQVSSGLITINDFVNWLGFFGIEINDSFPVTISRSWHLMLSLYWISTCWIASSIFIIPILSKKEIPGQLRLINILFIMLFILVGGSLTGMVLG…
DLHJ01000002.1_402	DLHJ01000002.1	Cellvibrio sp. UBA7671	Proteobacteria	MQYKSQSVAYWYFAVAMTLFGLQLVFGLLSAAKYLGPDPLLYILPFDVTKVIHTNLLIVWVLTGFMGATYWMVPDESRTELHSTKLAYVQLVLWTLMGVTAVIGYLFRYGTGNKLLEQPLPHKIVIVICMLIFLYNISMTIKKSGRFTTTEGVLLLGLFSSAVLFLPALLHYENYTVSIFYRWWTIHLWVEGVWMMIMAAFMAYLLIRLSGADREVMEKWLYVIVGLVFIAGILGTAHHYYWVGVPSYWLPIGGFFSALEPAALVAMSIYAYGAIRRAGLGHPNKLALHWTIGSALFTLFGAGLLGLAHTWPSVNKWTHGTLITAMHGHAAFYGAYVMIVLAMITYAAPSLTRNRPESGSSLGYWAFWMQITGMFGMTLSFATAGIGQVYLERIMGMGY…
DAXV01000004.1_13	DAXV01000004.1	Acidilobaceae archaeon UBA158	Crenarchaeota	MNNQKVNNHTILVLAAVILVFVFAFSLYAYTFSHFAPVPNEVVTQNGTILFTKNDIIMGKYYFQKYGLMDYGSIEGMGAYFGIDFTGYSARLLEDYAARNLNIDPPSINNMPTIYNSSELNQIKSYIDDPIEYYSSNNTFVVPNSWAGAYNYIINYYSIYLGQNSSQYRLPPNYITNKTIIKYLSAYFLWSVLISLKGYTNGFPYIKGFTDYTENAFYSTFGMIAVIFLVGIPLVIYIIKELLSHWNDPVTKIDLPKPTKVQKIALWTFLIAAIGSGIQGLLGAYMMHLYSTPSLYGLDLLSILPFNVARGMHIWLAVYWISLTWIMFSLFVLPYFGLKITKGQMIGTTAFGLFVALGSLFGIWASYLQKIPAPWWFIFGAQGRDVIEPGSFWIIMVSI…
NTXX01000036.1_179	NTXX01000036.1	Bacillus sp. AFS006103	Firmicutes	MEMKKMGINQGKRQEGLRNSFLKSICVGTLLLVFTVLLVGGFWIFKSEAPRPLVVNENGEVLFTKDSIKGGQAVFQKYALMDYGSVLGNGSYMGPDYTAEALKIYTEGMHEFYAQKNEKTSFKNLKAAEKIVIRETVKEEMRHNRYHKNEDTLVLTEAQVYGLQQVRNYYHEVFTKGDGWGLQGKLIKEKDLPSTNRAWVAKGDQLTQVADFFFWTAWLSSTNRPGDKISFTNNWPYYEDAGNVMTYSSILWSGVSITVFSLFMALILYVFYRYHLGMKEAYTPGNFPKINLNTIPVTLSQVKAVKYFVIVSLLFFIQVMFGALLAHYYTEPESFFGIKWIAELLPFSIAKGIHLQLAIFWIATSWLGLGIYVAPLVGGHEPKRQGLLVDILFWALVVL…
NTXX01000078.1_225	NTXX01000078.1	Bacillus sp. AFS006103	Firmicutes	MRYTRLWISLAIVFIVSFAILGYYGGRLYQTMPPIPDRVVSSDGTVLYTKQDIQDGQNVWQSIGGQELGSIWGHGAYVAPDWNADWLHRESMWLLNYWAQKERGKQYSALDDETKAALRARLKNEIRPNTYNKETKEITLSPLRIQAIQQVSDHYAALFTDDTSVDKLRDAYAMPKNVIKDDTRLGAFISYIWWTTWATETNRPGDNVTYTNNWPNEDLIENKATGEMLVWSVVSFVLLLAGVGALAWYHAAQNHHDEEESFPKKDPLLALSATPSMKATQKYFWVVAALWLVQVLLGAVTGHYQVEGSAFYGIPIADYIPYSLTRSWHTQLGILWIATAWLATGLFIGPAVSGYEPKFQRFGVNFLFVCLLIIVVGSMIGQWMAVQQKLGHVTNFWFG…
NSJN01000034.1_9	NSJN01000034.1	Candidatus Methylomirabilis oxyfera Ru_enrich_MO1	candidate division NC10	MSPNPSGSGTVSKGKQERTFAQALLIKKYWWLHALIVTAISTIGLIALGVWTYSGVPPLVNFVSATSGEVVIPEYSMNRGKQVFHLKGLMLYGSFWGDGAERGPDFTAEALHRTFVSMGKYYELQIEKTQGRPATQDEKDGIAGKVKREIHQNGYDAAAGVIRLNDAQVFAYHELIDHYTKMFTDPTYEEAFQKGRIASYISNPDDIKGLAGYFFWGGWVAGANRPGEIYSYTHNWPYDPDAGNLPTYATYIWSFLSILVLFAGTMLVLYVYGEMKSLPGEPFNGRDWSLTTVDLENKGDAYVRPTQRATYKFFAFAVILFLVQVLAGILGAEDFVGGGPGESILGALGIVIPFSVVRSYHAIVQIYWFFMAWVGYTLFFLPRISKVPNGQRFLINLLF…
NSJL01000014.1_102	NSJL01000014.1	Nitrospira sp. Ru_enrich_NS	Nitrospirae	MSIKYESQKIAQYFYTFAVVLFLVQVLVGIIAAVQFMWPDFFFLNFNTIRTLHINALVVWLLVGLMGATYYVIPEESETELWSVPLALLQFWATVIAVTAVVLGYIWMGLDPQANSTVLGTQLLNEGREYIEAPRWADILIVVSVLLFLFNCLMTVLKTKKWTGIQGTLLGGLVFLALMYLPGMMYMKSMVRDQWWWWWVVHLWVEGSWEVIAGALLAFMLMKVTGAKREVLERWMYVEVGLVLFTGILGTGHHYYWIGTPAYWLWVGGIFSSLEPIPLLVMVWDAFRTTREHRTVANRPGQYYTVSHAIFNFVGAGLWGVVHTLPQVNKWTHGTQITTAHGHLAFYGAYVLLVLAMIYVTLPAIRGVKSFNESRAFQSFWWMTISMVFIVLTITGAGM…
NYVD01000006.1_5	NYVD01000006.1	Parvibaculum sp. CPC32 93100	Proteobacteria	MAIEAAGVDQAPEDPVSNVLKWVLLAVAVICFGILGWVTVLTYRDAPPFPDSFVRSDGTVLMSADDIVRGKEGFQKADLMDYGSLYGMGSYFGEDYTADNLVRLGKLTEANIARSRYGQALDTLPTAERAVVKAEMQSVLQGVDLTQKKVVVPDALAEAITTRRAQITQSLLHHDFARGWTQAYSLDETSAGYTADFLLYSSLTTVARRPGTDASWTQNWPFEPLVGNTPTTSTFRWTWISFCFTFFAFGVVLFIYERFLNDPDNAPMDPVLGEFKPLTPSQRRVWKYFLVVAAVLLLQILVGSIMAHYYTERAAFYGIPIDKYLPFNFLRDVHIQAPIVWIGVSWIAAALFLAPAISGREAKGQAVLVDILFWVTLFIVAGALLGNYLGIMGYIDKHW…
PAAX01000014.1_109	PAAX01000014.1	Ignavibacteriae bacterium NAT134	Ignavibacteriae	MKKYWIGFSAVIVLSFAVLGWVGMKIYQEAPPKPNTVITTEGEIVFEEGLIDKGQNVWQAMGGMEVGSIWGHGSYQAPDWTADWLHREAVFILNEWSNDEYGKAYDNLKAEEKAGLKSRLTKMIRTNNYQKAENKLIIEPIRKKAIEANTEYYSRLFTEGNEDYAIQRNAVTDPYKLRALSAFFFWSSWAASTNRPGEELTYTSNWPHEELVGNKPTGDTIVWTGVSIILLLAGIAGMAWFYASRKEEEELGEIPTDDPLLNAVATPSQRAVIKYFWTVSGLFLLQILLGVVTAHYTVEGHGFYGIPLSDYLPYSVTRTWHTQLGIFWIATAWLAAGLYIGPAVSGVEPKFQKLGVNVLFGALLIVVLGSMAGQWLSIMGLLPDNFWFYFGHSGYEYID…
PABB01000062.1_19	PABB01000062.1	Planctomycetaceae bacterium NAT130	Planctomycetes	MRRLWLLFGLVLITSFAVLSWVGVRIYREMPPLVEKVVTTDGRTVVDEGEIAAGQNVWQSLGGMELGSVWGHGSYVAPDWTADYLHREAIFILDAWAEEEFGAVYEELGEERQGQLRARLAEQFRGNRYDPATGTLTIDPLRADAFEANLAHYAQVFMDGNEDYAIPPGAVTSSERVRKLTAFYFWTAWAAATNRPGDNASYTNNWPHEPLVGNRPTGDNVVWTGVSIIMLLAGISAMAWWYAARKEEDETAGMPIDSDPLARWQATPSQLATIKYFWVVAALILVQMGLGVVTAHYGVEGNGFYGFPLAEWLPYSVARTWHVQIGLFWIATAWLAAGLFIGPLVSDCEPKGQRLGVNVLFAALLVVVVGSLAGEWLSVKNHLSDKVAFYFGHQGYEYV…
PAIY01000061.1_7	PAIY01000061.1	Phycisphaeraceae bacterium NAT22	Planctomycetes	MRYLKLWALLAVVILGSFAVLGYYGVKIYREAPPIPKQVVTTGGAVVCTEQDIQNGKNVWQSIGGQEVGSIWGHGAYVAPDWNGDWLHRECLFLLDRWAKAEFGQPYEQITESQQASLKPRLKNELSTNTYNPDTGELVISKDRAAAYRALSDYYAALFGDAKTFPDHVQFLADAGMTPVQLRDAYAIATNTIKHDDRQSQMNAFFFWSTWATAAHRPDSKISYTQDWPAEPLIDHKPTASIIMWSMVSVVLLLAGVGALSWFYAVQKHKEEDEPEYPGTDPLLAMHLTPSMKATLKYFWTVVALILVQVGLGAVTAHYGVEGEGFYGFPLAEYLPYSVTRTWHTQLGIFWIATAWLATGLFIAPAVSGYEPKFQRAGVNFLYVCLLIIVVGSCFGTWY…
CP017697.1_2562	CP017697.1	Lactobacillus coryniformis subsp. torquens DSM 20004 = KCTC 3535	Firmicutes	MVKNNYTYKRLTKVLVGTLVTVFSILIAGGLLIFKNEAPRPAKIVTTAGETLVTRNELLSGQAVYEKYGLADYGTYLGNGSYLGPDYTAQSLHIYLQGMDNYYAHKFYQHSFKSLSTYKRDAIKDKVRHEIKINRYSAAKKTLTLTAAQTAGYQHLTKYYRHEFINNPRQAGLPENMINTKKTDAFMYKGNKVNHLASFFFWGAWMSSTNRPGQNYSYTNNWPYDLDAGNTMSSESLIWTAISVALLVAGVGVIIYYQRRYAFDMEATYASAAEMPALDTDFAITQSQRKIAKFFLVVVGLFLVQILLGELMAHYYVENEFFGIPLQNIWPFNLAKAWHLQLVIFWVATTWLATGIYIVPRVLRREPKRQGLLVDLLFWALIIVVVGSMLGEWASTLGL…
PBEO01000023.1_64	PBEO01000023.1	Alcanivorax sp. sp32 169255	Proteobacteria	MTHYRNLWWTLIAVLAVTFALLGYFGTEVYRKAPPIPDRVVSESGQVLMTGEDILDGQTAWQSVGGMQLGSIWGHGAYQAPDWTADWLHRELVAWLDLEAEQRYGLAYDQLDGERQALLRQALKQAYRANTFDPEQGTLVLSRQRIEAMAQAADYYKRLFSDDPALRGTRESYAMKEDTLPSPERRQALTRFFFWTAWAAATERTPGEATYTNNWPHEPLIGNVPTAENIVWSIVSVVLLIAGIGFLIWAWAFLRRHDEEEPTAPARDPLTLIQLTPSQKALGKYLFLVVALFIFQVFIGAFTAHYTVEGQKFYGLDVSRWFPYSLVRTWHIQSALFWIATGFLAAGLFLAPIINGGKDPKFQKLGVDILFWALVVVVVGSFVGNYLAIAQVMPAHLNF…
PBYE01000032.1_30	PBYE01000032.1	Chromatiales bacterium NP37	Proteobacteria	MSTSSQQNLALWLVNKKNWLTHFMIVAGISIAGLIYLGGATYTGAPPLVDYVSSSGDTVISQQQIKRGKELFHIRGLMSWGSFWGDGAERGPDFTADALHRTVMGMRAFYGQDLEQRAGSLTQHDQDAISVRVKREVHNNAYDEEAGVIRLNDAQVSALGDLNAHYTRMFNDPAYSEAYEPSGLISDPDDLRDLTAFFFWGGWVSAADRPGETYSYTHNWPGDKDAGNEPTAATFFWSVFSVFALFVGVMIVLYAYGEMKEQPVDVFDQSNESQSGGQSLTTYDLENEYVRPTQRATYKFFVLAIIVFGCQILGGVIAATDFVRPGGVSLNEIIPFNVARSYHTLLQIFWFFMCWVGYTIFFLPRISKVPPGQKSLINLLFFLCVVTGGGALVGIYMGQ…
PDZG01000069.1_13	PDZG01000069.1	Iodobacter sp. BJB302 NODE_69_length_22138_cov_30.604879	Proteobacteria	MHKTRNLWRSLAVIFFLSFAVLGWIGREIYLEKPPIPQQVLSSSGKLLYSGEQIQRGQEAWLSAGGQQMGSVWGHGSYVAPDWSADWLHREAVTLRDIWAKQQFKKDYSQLSREEQAPLDARLISVMRSNTYDKASDTLTIQADRAVAIEQVAQHYMGLFGSDTSQDKLREQYAMISGSIKNADDLKALPAFFFWSAWSATTNRPGLDHISYTSNWPHEPLVANTPTTGTSVWSIASIILLIAGIAAMVLFHQMHRDEEPVICPENDPLVTLKLTPSMKATMKYFYVVIGLLMAQVGMGIISAHYQVEGGSFFGIPLAEVLPFTISRTIHTQLGVLWIATAWLATGLFLAPVLGGKEPNMQKLGVDVLFYALLLIVVGSIACGWVGTLQRLGTSYSFWL…
PEAH01000022.1_50	PEAH01000022.1	Nitrospirae bacterium HCHbin1	Nitrospirae	MKYKSHKIALNFFTFAVLLFLVQVIVGVVAAIQFLKPDFFVFAFNISRTLHINALVVWLLCGLMGATYYVVPEESECELWSIPLAQFQFWATVVAVLGVVVGYIVMGLFPQSNIMIFGTLLLNEGREYIEAPRWADFLIAISAVLFLINNAMTMFKSKKWTGIQGTLLGGMLFLTLMYLPGMFYSSSMVKDQYWWWWVVHLWVEGAWEVIAGALLAFMLMKLTNAPRQALEKWMYIEVALVLFTGILGIGHHYYWIGTPSYWLWVGGIFSSLEPIPLLVMVWDALRITKDTRVNTNKLGLFLATAHAIFNFLGAGLWGVIHTLPSVNKWTHGTQITTAHGHLAFYGAYVLLIIAMVYISVPSMRGVKDYNMSRGYRSFWWQTVSMVMIVFTITGAGMVQ…
PEAK01000015.1_31	PEAK01000015.1	Magnetococcales bacterium HA3dbin1	Proteobacteria	MVYQSQAVAKPYFIAALGLFAGQIVFGLVMGLQYVIGDFLFPYIPFNVARMVHTNLLIVWLLFGFMGATYYLVPEESETELYSPKLALILFWTFLVAGALTILGYLMVPYAALAKLTGNDLLPTMGREFLEQPTLTKAGIVVVCLGFLFNIGMTLLKGRKTAISLILLGGLTGLALLFLFSFYNPTNLVLDKFFWWWVVHLWVEGVWELILGAILAFLLIKVTGVDREVIEKWLYIIIAMTLITGIIGTGHHYFWIGTPEYWQWWGSIFSALEPIPFFMMVVFAFNMVNRRRRNHPNKAATLWALGTAVMAFLGAGVWGFMHTLSPVNYYTHGTQITAAHGHLAFFGAYVMIVLAMISYAMPLLRGHGATSGERSQRLEVISFWLMTVSMVAITLFLTG…
PETK01000092.1_2	PETK01000092.1	Nitrospirae bacterium CG01_land_8_20_14_3_00_44_22	Nitrospirae	MTIKHESQKIAQNFYTFAVLLFLVQVVVGIIAAVQFIWPGFFILNFNTIRTLHINALVVWLLVGFMGATYYVVSEESETELWSLPLAKFQFWATVVTITAVVLGYIIMGLYPQANILVSGTQLLNEGREYIEAPRWADILIVVSVLLFLLNCSMTVFKTKKWTGIQGVLLGGLVFLALMYLPGMFYTKSMVKDQFWWWWVVHLWVEGAWEIIAGALLAFMLMKLIGAKREVVEKWMYIEVGLVMFTGILGTGHHYYWIGTPSYWLWVGGIFSSLEPLPLLVMVWDAFRTTREHRQVTNKVGLFYAVAHAIFNFVGAGLWGIIHTLPQVNKWTHGTQITTAHGHLAFYGAYVLLVMAMIYVTLPAIRGVKEFNSSRAYQSFWWLTISMVFIVLTITGAGM…
PEUI01000295.1_2	PEUI01000295.1	Xanthomonadales bacterium CG02_land_8_20_14_3_00_62_12	Proteobacteria	MNTTRRLWLGLGTLLALSFGVLLWMGGEVHRKAPPMPEQVVSNSGQVLYTRADIERGRVVWQSMGGMQLGSIWGHGALVAPDWSADWLHRQIGAELDLRAQRDYGQAWASLDPGLQAKLQAELTPDYRRNAFDPATGTLSVSDDRAQAITQVAAHYVSLFGHDPATADLRETYAMKSDTVADPEYRQDLAGFFFWAAWAAGTDRDGEANTYTNNWPYEPLIGNAPTSSAFLWTVFSVLFMIFGIALLAWHYAAYQGKEPAPVPPLNDPLAGLKPTPSMKATGKYFWLVLALFLTQILLGAFTAHYQVEGNDFYGIALSDVLPYSLTRSWHTQLAVLWIATAWLATGLHIGPAISGHEPKFQRAGVNFLFVCLLVIVVGAFAGQWFAVMQKLGLANNFWF…
PCUD01000128.1_1	PCUD01000128.1	Ignavibacteriales bacterium CG18_big_fil_WC_8_21_14_2_50_31_20	Ignavibacteriae	MKKYWLGFITVIILSFSVLSWVGVQIYQQAPPIPTKVVTTDGSLVFSKEDIEQGQNIWQAMGGMEMGSVWGHGSYVAPDWTADWLHKEIIFVLNKWSVAEYGMEFNMLSDKNKSILQTRAENIFRTNTFNERTGVITIDSVRAEAINNLTEYYSYLFTNGSEEYAIQKNAMSDPVKLRKLSAFLFWGSWAASTNRINDVVTYTNNWPHEKLISNEPTAAMIVWTGVSIIVLLLGIGGMAAFYASKREAVHQDNFPSTDPLLNAVSTPSQRAVIKYFLIVSGLMLLQIILGIITAHYGVEGNAFYGISLSEILPYSITRTWHTQLGIFWIATAWLATGLFIGPAVSGYEPKYQKLGVDILFIALLFVVLGSMLGEWLSVQHILPDSAWFLFGHSGYEYID…
CP024923.1_3511	CP024923.1	Sphingomonas sp. Cra20	Proteobacteria	MINSKKLWLWLGAIFVISFAILGLIGREIFVKAPPVPETVVTTMGDTLYTKAQVQTGREVWQTLGGMQLGSVWGHGGYVAPDWGADWLHREATALLDIWAKKERGKPFAQLRSEDQAALRQRLKDELRTNSYDAGTGAITVSPERGQAMAEVADHYTKLFSSDPALRELRIDYAIPERSLTNATDRASLGAFFFWTAWTSVTNRPDDTISYTNNWPHEPLVGNTPSAALGIWSIASVLFLIAGVGWLTWYQARQGEEEHADVPAQDPLLGMKPTPSMKATTKYFVTVIGLFLAQVVLGAITAHYAVEGQDFYGVAISDYIPYALTRTWHTQLGIFWIATAWLATGLYVAPMLSGHEPRFQKLGVNFLWVALLVVVIGSFAGEWFAIQQKLGHAANFWFG…
PEKV01000002.1_135	PEKV01000002.1	Ferrovibrio sp. EaCA-1 35	Proteobacteria	MNEYRKLWLVLIAVLVVTFAILGISGREIYREVPPIPAQVVTASGNVLMTGDDILAGQAAWQSTGGMQLGSVWGHGAYQAPDWSADWLHRELVAWLGLAAQESYGKAFDALDIEQKASLTYRLKEEYRRNSADPVTGIVTVSDRRARAIALVADHYVRLYGSDPALRAMRDNYAMKEDTLPSAEKRQKLTDFFFWTAWAASTQRPGTTATYTNNWPPEPLIGNQPTPENILWSLACVVILIAGIGTLIWGWAFLRRHDDTPLVAAERDPLTVTALTPSQRGLGKYLFVVLALFIFQVFLGGFTAHYTIEGQGFYGVDVSQWFPYALTRTWHIQSAVMWIATAFLAAGLFLAPVIHGGDPKFQKLGVDILFWALILVVAGSFIGNYLAIAQVMPDGLRFW…
NWQL01000002.1_565	NWQL01000002.1	Xanthomonadaceae bacterium NML91-0213	Proteobacteria	MRYKSQSVAYWYFAVAMVLFGLQIVFGLLSAAKYLGPDPLLYILPFDVTKTIHTNLLIVWVLTGFMGATYWLVPEESRTELHSTKLAYIQLILWTLMGVTAVIGYLFRYGTGNKLLEQPLPHKIVIVICMLIFLYNIGMTIKKSGRLTTTEGVLLLGLALSAVLYIPALLHYENYTVSIFYRWWTIHLWVEGVWMMIMAGFLAYLLIRLSGVDREVMEKWLYVIVGLVFFAGILGTAHHYYWVGVPQYWLPIGGFFSALEPLALAAMAIYAYAAMRRGGVKHPNTLALHWTIGSAIFALFGAGLLGLAHTWPSVNKWTHGTLITAMHAHSAFYGAYAMIIMAMITYALPGLTNRPHNRYSPLGYWAFWLQVSGMFGMTLSFGTAGIAQVYLERIMGMGY…
NPDZ01000002.1_225	NPDZ01000002.1	Leptospira perolatii FH1-B-B1	Spirochaetes	MKYKSQKIAYWFFATCMLLLSLQLVYGFILGFARMGFDGLHEWIPFNTARATHTNLLVVWLLTGFMGAAHYIIPDESGREIYSEKLAFVQLISLIVVGVISIIGFHFNFWEGRKFLEIPRPLDYLVVINVLLFLFNIGMTLWKGEKHSTTGLVLYFGLFAAALLYLPGMIQFNSQTLDSYFRWWVVHLWVEGVWELIMGGILSYLLIKLTGVDREVIEKWLYVIVGLTFLSGILGTGHHYYFIGVPAYWKVVGGIFSMLEPLAFLAMAMFAVAMYRKSGRNHPNIISLFWTIGSAIMSFVGAGFLGFAHTLPQVNLYTHGTLITAMHGHMAFWGAYAMIVLAIITYAMPLLTGRKLWNNSVGLYAFWASNVGMLGMTGAFAVAGIAQVYLERKFGLDFL…
PHUE01000001.1_865	PHUE01000001.1	Flavobacterium sp. 5	Bacteroidetes	MKKTWIAFISVVAISFIVLIGVGREIYQTQPPIPEKVILKNTGEVIYTKEDIQTGQNVWESIGGMEVGSIWGHGSYVAPDWTADWLHKEATFMLDQWAKEYHIAYANLDVEKKAALKARLIQDIKTNTYDESTKTISISAERLDATKSNIAHYTKIFSEGKAEYAIPKGALTDAKKLEQLNAFLFWTSWAASTNRPNKDYTYTSNWPNEPLINNTITNSSIIWSGLSIVLLLFFIGILTYYYLSNHEKGDLVTKPQSDPLVNLKFLPSQKAVLKYFLIISLLIVLQIVLGIITVHYTVEGQAFFGFEISKFLPYSVTRTWHTQLAVFWIAATWLATGLFLAPMISGKEFKYHVLGINFLFIALLFIVLGSMLGEWLGVHQFLSLTMNFFFGHQGYEYMD…
PHNT01000013.1_58	PHNT01000013.1	Roseovarius salinarum N53	Proteobacteria	MKYETQKIALAYFAAALAIFAVQIAGGLLAGWVYVAPNTLSELLPFNIIRMLHTNSLVVWLLLGFFGAAYFLVPEETEREIHSPRLAYLQLAILLIGTLGVVVTYVFNLFEGNWLLGKEGREFIEQPVWVKIGIVVAALIFLYNITMTLLKGRKTAISNILILGLWGLALLFLFAFYNPDNLSLDKQYWWYIVHLWVEGVWELIMASILAYLMLKLTGVDREVVEKWLYIIVAAALFSGILGTGHHYYWIGTPGYWQWIGSIFSSLEVVPFFAMMAFAFVMVWKGRRDHPNKAALLWSLGCATLAFFGAGVWGFLHTLHGVNYYTHGTQITAAHGHLAFYGAYVCLNIAIFTYAMPILRGRDPYNQVLNMAAFWLMSGGMAFMTFTLTFAGTVQTHMQR…
PGYT01000039.1_18	PGYT01000039.1	Ignavibacteriae bacterium HGW-Ignavibacteriae-2	Ignavibacteriae	MNKHWIVFTIVVVVSFSVLGWVGSRIYQEAPPIPDKIITSDGQIVLVKKDIEEGQNIWQALGGMEVGSVWGHGSYVAPDWTADWLHRESMFVLNYWAKSQFNSEYSKLGNEEQAALKSRLQKIFRKNTFDQSKGTITLDPVRAKAIEANTKYFADIFSKGNDSYAIRKNSLTDPEKLRKLGAFFFWTSWAASTNRPNDEITYTSNWPHEDLVANHPTGEAVVWTGVSIIMLLAGIGGMIWYYGSKEKESPYGDAPGNDPLLGSVVTPSQKAVIKYFWIVSGLFLFQILLGVITAHYGVEGNGFYGIPLSDYLPYTITRTWHNQLGIFWIATAWLASGLYIGPAVSGIEPKFQRLGVNVLFGALLFVVLGSMLGEWLSVMNIMSDDYWFLFGHSGYEYID…
PHBI01000090.1_31	PHBI01000090.1	Deltaproteobacteria bacterium HGW-Deltaproteobacteria-14	Proteobacteria	MQNKRLWVALAIVMAGSFTVLGMMGREIYREAPPIPAQVVADDGAVLFTRAELDLGKTSWQAMGGQQIGSIWGHGAYQAPDWSADWLHREAVVLLDLWAVRDHGAGYDALPADTQAALRERLRRELRTNTYDPATGVLRLSDDRARAVHEVAAHYDGLFGHDPALDDLRAAYAIPVDSVKDPARRAAMNGFFFWTAWACAAERPGADISYTNNWPAESLIGNAPTSASVLWSILSVVVLLLGIGGLVWFMAAKRKAEPLHVVPDRDPLLGLVATPSMRATKKYFWTAIALFLTQVGLGAITAHYGVEGDGFFGVPLDQILPYTVARTWHTQLGIFWIATTWVATGLYIAPAVSGHEPRWQRLGVNVLYVCLLIIVVGSMAGEYLSVQQQMDLDATFWFG…
PGZD01000034.1_12	PGZD01000034.1	Gammaproteobacteria bacterium HGW-Gammaproteobacteria-3	Proteobacteria	MSSNESSAVLTNPSALWHKACTAVNRFKAWVALDGGNLSPGQTLAVKYFCVAVVLFFAQLLFGLLAALQFIFPGFLYEFLDFSVNRMVHINAMVVWMLYGFIGCIYWLLEDESGTEIVGLKWGNLAFLILTAAVALVVLVYILVQIGSGTDSSLWFINEGREYIEAPRWADIGIVAVMLVFAYNVVATFNKGKWSGIAGVLTLDLVALAGLYVAGMFYMTNITHEQYWWWWVIHLWVEATWEVLVGVIMAWSLMKLLGVRRKIVQTWLYIEVALMFGSGILGLGHHYFWIGTPEYWLTIGGFFSALEPIPLVAMVVHAVYDAGAHAFKNSNHPALAWIIAHAFGNFFGAGVWGFMHTLPQINLYTHGTQWSASHGHLAFFGAYATINIAFFYLAIQHWR…
PEND01000001.1_847	PEND01000001.1	Haloferacaceae archaeon SYSU A9-0	Euryarchaeota	MRTGGREPTGVNERPNQFGRALTDWESRPPYKSNPEGHPIGMKVRRKTLAKLLVAVFVFNLVVMGFGAWYSYQQSPPIPQTIVGPDGETVVTAEQVRDGKETFQANGLMNHGSILGNGAYFGVDYTADALDLKVQHMREYYAQERYDRAYADLGDDRRAVIDAAVRAELEDSRSGERIEYSAAELYAHERVREEYVDRYHEGDLERGVPAGTIDSGADARRFADFALWTAWISHTERPGTDHTYTNDWPYQPAAGNVPPASSMTWSVISMVLLVAGAGIGVWLYKSVELPEPDTAGITVPHPDDIDLFPGQTAAVRFVPVAALLFVAQVFLGALLAHYYVERDGFFGLGELFGIDFVGLFPFSIAKTWHLDLGILWIATLWLGAGLFLPALLTGREPKR…
CP022684.1_1889	CP022684.1	Ketobacter alkanivorans GI5	Proteobacteria	MSEAQLRYQSQAVAMPYFIAAIGLFVGQVLFGLIMGLQYVWGDFLFPEIPFNVARMVHTNLLIVWLLFGFMGAAYYLVPEESERELHSTKLALALFWIFLIAGVLTIVGYLAVPYATLAKITGNDILPTMGREFLEQPTITKIGIVIVALGFLYNIGMTVLSGRKTVISVVLLTGLVGLAVMFLFSFYNPENLILDKYFWWWVVHLWVEGVWELILGAILAFVLIKTTGVDREVIDKWLYVIIAAALITGILGTGHHYYWIGAPAYWQWLGSIFSAFEPIPFFMMTIFAFNMVFKRRKQHPNKATVLWAMGTGVMAFLGAGVWGFMHTLAPVNYYTHGTQITAAHGHMAFYGAYAMIVLTIISYAMPKLRGIGTAMSNRAQVVEMWSFWLMTVAMVFIT…
CP025583.1_482	CP025583.1	Paracoccus sp. CBA4604	Proteobacteria	MKYHSQRIAMAYFVTAMALFAVQVTMGLIMGWIYVSPNFLSELLPFNIVRMLHTNSLVVWLLLGFFGSAYYLIPEEAEREIHSPMLAYLQLGILVLGTAGVVVTYLFDLFQGSWLFGTHGREFLEQPGWVKIGIVAAALIFLYNVSMTLLKGRKTAISNVLMLGLWGLALLFLFAFYNPANLVLDKQYWWYVIHLWVEGVWELIMAAILAFLMLKLTGVDREVVEKWLYVIVATALFSGILGTGHHYYWIGMPAYWQWVGSIFSSFEIVPFFAMMSFAFVMVWKGRRDHPNKAALLWSLGCTVLAFFGAGVWGFLHTLHGVNYFTHGTQITAAHGHLSFYGAYVCLVLAIITYSMPIMRNRDPYNQVLNMASFWLMSGGMLFMTFVLTFAGTIQTHLQR…
CP026309.1_2559	CP026309.1	Salinigranum rubrum GX10	Euryarchaeota	MKIRRRTIARVLVAVFVFNLVVMGAGAYLAYEQAPPIPERVEGPDGETISTERDIQAGKAVFQRDGMMNHGSILGNGAYFGEDYTADALDLKTEYMKAYYARERYGGAYESLSAEERAAVDSLVETDLDQGYDGGPIEYSAAEAWAHQQVRETYVERYHDGAPERGVPAGMISSEEEARDFADFALWTAWAAHTERPGSTHTYTNDWPYAPDAGNEPTGASMTWSVVAMILLVGAAGLGIWLYRSVDLPEPEREAIDVPRPGDIDLVPSQMAALSFVPVAALLFCAQVLLGGLLAHFYVERAAFFGLGELLGVNVLQILPFALAKTWHIDLGVLWIATLWLGAGLFLPALLTGYEPENQGRYVYGLLGALVVVAVGGLAGIWLGAQGYIDGPLWWILGN…
PNQY01000106.1_6	PNQY01000106.1	Candidatus Thioglobus perditus CMC-S-2018	Proteobacteria	MKYTSQMVAKPYFIAAIGLFVGQILFGIIMGLQYVIGDFLFPEIPFNVARMVHTNLLIVWLLFGFMGASYYLVPEEAETELHSPILAKLMFWIFLIAGAATILGYLLVPYATLAEITMNDLLPTMGREFLEQPTITKIGIVIVALAFLFNIGMTILKGRKTVINLVLLIGLVGLAVFFLFAFYNPDNIVLDKMFWWFVVHLWVEGVWELILGSLLAFVLIKTTGVDREVIEKWLYVIIAMALITGLIGTGHHFFWIGTPGYWQWWGSIFSAMEPIPFFMMTVFAFNMVNKRRREHPNQPAVLWALGTGVMAFLGAGVWGFLHTLSPVNYYTHGTQITAAHGHMAFYGAYVMIVLAIISYAMPMLNGRKAANSAKSQIVEMWSFWLMTISMVFITLFLTG…
PHQQ01000024.1_12	PHQQ01000024.1	Arenibacter catalasegens P308H10	Bacteroidetes	MKKTWIAFISVVVLSFIVLIWVGTEVYQTQPPIPDLVLVEDTGHTVYTKEDIQIGQNVWESIGGMEVGSIWGHGSYVAPDWTADWLHREAVFLLEHWSEKDFNTPYNNLDVENKAAIKARLIRDIKTNTFSKKNKTITISKERLTAIKANIEHYTTIFSEGKEEYAIPNGALTDAVKLEQLNAFLFWTSWAASTNRPGKDYTYTSNWPHEPLIDNLITKDSLIWSGLSIVLLLLFIGILTFYYLRNHEKGESISKPNTDPLTGMKFVRSQRAVLKYFIVISLLIGLQVILGVITVHYTVEGQAFFGFDLASYLPYSITRTWHTQLAVFWIAATWLATGLFLAPMISGKEMKYQVFGINFLFGALLIIVLGSMLGEWLGVHQFLDLTTNFFFGHQGYEYM…
PIOB01000010.1_30	PIOB01000010.1	Arenibacter hampyeongensis JCM 17788	Bacteroidetes	MNRIYSFLGFAEMNLANKLHQLIQFKFKQMKYKSQKVAYWFFAFSMLLLVLQITYGFVMGFARIGLDGLHDFIPFNTARAVHTNLLVVWLLSGFMGAAYYIIPEEAQRELVNVKLAYVQLISLAIVGVTAIVGYHFNWWEGRKFLEIPRQLDYLVVINVLLFLGLILTTLFKGKRKTTTALVLSMGLLFAALLYLPGMLPFDSQVTDSFFRWWVVHLWVEGVWELIMGGILSFLLIKLTGVDREVIEKWLYVIVGLTFLSGVLGTGHHYYYIGVNKIWLVVGGIFSALEPLAFLAMALFAVNMYRKGEKKHPNTLALFWTLGSAIVSFIGAGLLGFAHTLPQTNLYTHGTLVTAMHGHYAFWGAYAMIVLAIISYSLPNLTGRKLYESVRGRAAFWLSN…
PERU01000007.1_74	PERU01000007.1	Methylomonas sp. FW.007	Proteobacteria	MTLQAYQEKAAVCWAGCKQNYGVLMANPFLSGGQKLAVHYFTVAMVLFMAQLLFGLLAGLQFIFPSFLYEILDFNVNRMVHINAMVVWMLYGFIGSVYWFLEEESGVEIVGLKWGQLAFWVLTGAVTVVVLVYLLIQIGAGNDTSLWLINEGREYIEAPRWADIGIVVVMLTFFYNVAATFAKGKWSGIAGVLTLDLVALAGLYLAGMFYVTNISIDQYWWWWVIHLWVEATWEVLVGCIMAWSLMKLLGVRRQVVQTWLYIEVALMFGSGILGLGHHYFWIGTPEYWFTIGGFFSALEPIPLVAMVVHSIYDAGAHRFKNSNHPALAWVIAHAFGNFLGAGVWGFMHTLPQINLYTHGTQWSASHGHLAFFGAYATINIAFFYLAMQQARGNVWMGGD…
PSNX01000012.1_6	PSNX01000012.1	Zhizhongheella caldifontis BCRC 80649	Proteobacteria	MREYRRLWFTLIGVLAITFSLLGFYGAEVYRAAPPIPQHVVTDSGERLYSKDDILDGQTAWQSVGGMQLGSVWGHGAYQAPDWSADWLHRELLAWLELAAQELHGQPYGRLDATARAGLQAALKAEYRRNTFDEASATVTVSERRARAMAQTASYYDRLFSDHPSLQGTRESYAMKENTLPSAERRDKLAAFFFWTAWVASTERPGSEATYTNNWPHEPLIDNRPTAENLVWSIVSVVLLIAGVGFLVWAWAFLRQQDEEEPEVPKADPLARFGLTPSQRALGKYLFLVVALFVFQVFLGGFTAHYTVEGQAFYGIEVSKWFPYSLVRTWHIQSALFWIATGFLAAGLFLAPLIHGGKDPKYQKLGVDILFWALVVVVVGSFAGNYFAIAQIMPSEWSF…
PTIT01000001.1_8	PTIT01000001.1	Marinobacter persicus UTICA-S1B6	Proteobacteria	MMKYESQRVAMPYFVFALILFAGQIVFGLILGLQYVVGDFLFPEIPFNVARMVHTNLLIVWLLFGFMGATYYLVPEEAQTELHSPLLAWILFWVFAAAGTLTILGYLFVDYATLADVTMNKLLPTMGREFLEQPTITKIGIAVVVVAFLYNIGMTALKGRKTVVNIVLMTGLVGLAVLWLFSFYNPSNLTQDKYFWWFVVHLWVEGVWELIMGAILAYVLIKLTGVDREVIEKWLYVIIAMALITGIIGTGHHFFWIGPPEYWLWLGSVFSALEPLPFFMMVIFAFNMINRRRRNHPNKAAMLWAMGTTVMAFLGAGVWGFLHTLAPVNWFTHGTQITAAHGHMAFYGAYVMIVLTIISYAMPIMRGRPYGNSNTAQIVEMWGFWLMTISMVFITLFLT…
MPZM01000008.1_62	MPZM01000008.1	Oceanisphaera arctica V1-41	Proteobacteria	MANYRRLWTILLVVLGLTFAVLGYFGREVYREAPPIPAQVVTESGTLLTTKDGILDGQTAWQSVGGMQLGSVWGHGAYQAPDWTADWLHRELMAWLDLSALDDFGSHYAELDDEQQALLQHRLKKEYRTNGYNAADDVLVISDRRARAMTDTADYYSRLFGNDADYQSTRQSYAMKENTLPSAERRADLTNFFFWTAWAAGTERPEGGATYTNNWPHEPLIDNKPTAENIVWSIVSVVLLIAGVGGLIWAWAFLRKEDEKEPEAPAKDPLTRFKLTPSQKALGKYLFLVVSLFTFQVMMGGITAHYTVEGQHFYGIELSKWLPYTLTRTWHLQSAMFWIATGFLAAGLFLAPIINGGKDPKFQKLGVDVLFWALVSVVVGSFAGNYLAIAQIMPANLNF…
PVXM01000044.1_41	PVXM01000044.1	Moorella humiferrea DSM 23265	Firmicutes	MLVLLKMIKKLFFPRRRQEKTPVQDSPSQKAAYTYALATFLFLGLQGILATAGSLHLIFPDLPAPLNFASGRAMHLNLSIFWPLLGTMGGVYYFLVEATDRELFSIRLARWGFWYLLGTGMATLGFLAFGKTDGREYLEAPYFLKIALLTGLLAFTFNLLATAIKNRLLVQPEVVVILSGALLAPLLYLPTIFFVTHPTVDDVLRFLVIHLWEEGSLELLATTIGAALLASLKVAGRQKVKRLLLWEAGLVLTSGFIATGHHYYWIGTPDFWKVIGSVASGLQVVPVVLLALTAWQTTANRPRNFTPNLALYFFYASVFWNVVGAGLLGFLLAIPPLNRYAHGTYFTSAHAHMALFGFFGFLVLASSYYILTRRRRLSPTHVKRIKLSLVLLNSGLALM…
PVUB01000009.1_58	PVUB01000009.1	Flavobacterium granuli DSM 17797	Bacteroidetes	MKYKSQKVAYWFFGLCMLLFSLQIVYGFIMGFDRIGIQGLHEIIPFNVARAVHTNLLVVWLLTGFMGAAYYIIPEEAQHELISVKWAYVQLISLAVVGVVAIVGFHFNHWEGRKFLEIPRELDYLVVVNVLLFLFLIIGTLYKGKQKTTTAIVLVMGLFFAALLYIPGMIWFDSQVMDSFFRWWVVHLWVEGVWELIMGGILSFLLIKLTGVDREVIEKWLYVIVGLTFLSGVLGTGHHYYYIGVNKIWLIVGGIFSALEPLAFLAMALFAVNMYRKGEKSHPNKIALFWTIGASIVSFVGAGLLGFAHTLPQTNLYTHGTLVTAMHGHYAFWGAYAMIVLAIISYALPNLTGRKRYNSTQGNMAFWLSNIGMLGMTVAFGVAGVVQVYMERKLKMDFM…
CP028094.1_3231	CP028094.1	Synechocystis sp. IPPAS B-1465	Cyanobacteria	MANSTFDLPIATPPRTKSFGLPAWLVLVCVVTFSVLLGAGAAIYKNAPPIPVTMVSPQQEIVMTQAEVQRGQATYLARGGQHIGSVWGHGSYLAPDWTADVLHRWGLATAGVLYDGDANFSQTDLEALPPVAQAQLQAEVKQEFKPNRYDPETGILSLTNAQTQGLAQVFDDYQALLLNGSAIHSIPRDWFPEAGDRHDVTAFFAWTAWTAAANRPNSPLSYTANWPHDDLIGNQAPGQFIVWSIVSVIVLIAAIALFLFVYLTQEDAEEVQAVAERPALRLATPSQRITTLFFGVAMALFGVQLLMGMVTAHYAVEGEGFYGIPLQQYLPYAASRTWHLQLAVFWIATCWLAAGLYFAPRFGKHEPKGQAIGNGILLAALTLVVVGSLVGAWFGIQGY…
PXRQ01000060.1_3	PXRQ01000060.1	Halobacteriales archaeon QS_5_70_15	Euryarchaeota	MVAFLFNLVVMGAGAVYSYQQAPHIPESFVGPDGERVATAEGIRTGKTVFQSDALMNHGSVLGNGAYYGVDYTAFALDRKTAAMRELYAEERYGEPYDELASPDRAAADTTVREAFVERAGFFRTGEALGIEILQWLPFALAKTYHIDLGILWIATTWLGAGLFLPPLLTGTEPEGQARYVNVLLGALVVAVGGGFAGIWLGAQGYIEGPLWWLLGNEGLEYPEVGRVWQFGLLAGFGLWAVLVARAFRPLLSRERPYGLAHTILYAGGSIGLLFVAGMFYTPQTNIVVTGFWRRWVVHMWVEGAFEFFIVAVVGLTLVSMNPLSRRSAEKAVAFEALFVIILFEAIDEYRALATAGEAFPYTLPFAFIIASGAWNFLGAGVLGFFITLPLVNYYEHGT…
CP028136.1_2919	CP028136.1	Gramella sp. SH35	Bacteroidetes	MSKERKLWTSFIVIVGVSFAVLGYFGFEIYQKAPPLPSKIVTTNGSIVFEGQDIKDGQNVWQSMGGQEVGSIWGHGAYTAPDWTADWLHREALFILNKWAEDEQNTSYKDLSSEKQAALERRLQEKMRKNTYNEETGVITIDPVRAEAAAYLSSYYKGLFMENPELDELRDAYAIPKNSIKDENRMKQMSGFFFWTAWAAVTERPGSDISYTHNWPSEKLVGNRATGDLLIWTGFSIILLLFGIGLMIFYHAKMKEEDHPERPVEDPLMQQTITPSMKAVKKYLWVVSLLILVQVSFGVITAHYGVEGEGFYGFKLADFLPYSLSRTWHLQLGILWIATAWLATGLYIAPAVSGKDPKYQKFGVNFLFICLLIIVLGSMAGQWMGVMQKLGLVENFWFG…
CP028365.1_1071	CP028365.1	Tannerella sp. oral taxon HOT-286 strain W11666	Bacteroidetes	MWLGATVAASFLVLIIFGVEIYRTAPPFPTKIVVSDGEVLYEGQDIKDGQNVWQSMGGQTVGSIWGHGAYIAPDWNADYLHRETEMLLDLFAQKDGKTYKDLPEDEQAKYLVQLRKELRTNTYDAASGVITFSPERAQVARALADYYTKLFMEDPSMDHVRKSYAIPKGAIKDPARMAQMNAFFTWTTWVCSTNRPGSDVTYTNNWPYEPVIGNKPSTSLQMWSGFSVLMLLFGVGLLVYYHASNKEKEENDRLPASDPMRGLKPTPSMRATLKYIWIVSLLILVQMVAGVITAHYGVEGGGFFGLPLDLILPQAISRSWHVQLAIFWIATSWLATGLYIAPAVSGQEPKYQRLGVNVLFIALLIVVLGSLAGQWFGVMQKLGLVENFYFGHQGYEYLE…
NVQC01000003.1_15	NVQC01000003.1	Candidatus Methylomirabilis limnetica Zug	candidate division NC10	MSPNPNEAVSKAKMHRTFAQALLIKKYWWLHALIVTAISVIGLIALGVWTYAGAPPLVNFVSSTTGEVVIPEWEMNRGKQVFFLKGLMTYGSFWGDGAERGPDFTAEALHRTSLSMGTHYRNEIAKTRAVTQDDEDMIKTRVAREIHTNLYDSAAGVIRLNDAQIFAYHELNTHYTRMFTDRTYVEAFQNGRIESYIKNPADIKALTGFFFWGGWVSGANRPGEVYSYTHNWPYDPAVGNFPTYATYIWSFLSIFVLFLGTMLVLYVYGEMKTLPGEPFNGRDWSLTTVDLENKGDAYVRPTQRATYKFFAFAVILFLVQILAGIISAEDFIGGGPVDAMLGMVGLTIPFSVARGWHLIVQIYWFFMAWVGYTIFFLPRISKVPNGQRFLINLLFTLCV…
NVQC01000003.1_16	NVQC01000003.1	Candidatus Methylomirabilis limnetica Zug	candidate division NC10	MSPHPSTPVSKAKVYRTFAQALLIKKYWWLHALIVGLISVVGLIALGVWTYASAPPLVNFVAVSNSGTVVIPEWEIQRGKQVFFLKGLMTYGSFWGDGGERGPDYTAEALHHTSVSMRKYYSAEIVKSRPLTQDDLGMIDSRVKREIHTNLYDEKAGVIALNDAQIFAYQELITHYTRTFTDATYEEAFMKGRIENHISNPADLKALASFFFWGGWVSGANRPGEDYSYTHNWPPDQSVNNYPTFPTYLWSFISIFVLFAGTMLVLYIYGEMKTLPGEPFNGRDWSLTTVDLENKGDAYVRPTQRATYKFFAFAVILFLVQILAGILSAEDFVGGGPGSFLATSVLGFTIPFTVTRGWHLIVQIYWFFMAWVGYTLFFLPRISKVPNGQRFLINLLFTL…
QBKF01000003.1_131	QBKF01000003.1	Pararhodobacter aggregans DSM 18938	Proteobacteria	MKYQTQKVAYAYFLVALALFAIQVMGGLLAGWIYVSPNFLSEILPFNIVRMIHTNALVVWLLLGFFGAAYFLVPEEAERELYSAKLAYLQLAILVIGTLGAVGSYLVGIHGGREFLEQPLWVKFGILIAALIFLFNITMTALAGRKTAITNVLLMGLWLLSLLWVFAIINPENLGLDKMYWWFVVHLWVEATWELVMAAILAFLMLKLTGVDREVVEKWLYIIVATALISGILGTGHHYYWIGTPGYWQWIGSIFSTFEVVPFFLMMSFAFVMVWKGRRNHPNKAALLWSLGSSTVAFFGAGVWGFLHTLHGVNFYTHGTQITAAHGHLAFYGAYVALNLAMFTYAMPILRNRDPYNQVINMGAFWLMTGGMAFMTFTLTFAGTIQTHMQRVLGDDFMS…
QBKP01000010.1_147	QBKP01000010.1	Gemmobacter caeni DSM 21823	Proteobacteria	MKYQTQKIALAYFVVAMALFAVQVTMGLVLGWIYISPNFLSEILPFNVGRMLHTNSLIVWLLLGFFGAAYYLIPEEAEREIHSPKLAWLQLAIFVIGTAGVVVTYLFNLFDGNWLLGNEGREFIEQPRWVKVGIVVAALIFLYNISMTVLAGRKTAITNILLLGLWGLALLFLFAFVNPDNLALDKMYWWYIVHLWVEGTWELVMASILAFLMLKLTGVDREVVEKWLYVIAALALFSGILGTGHHYYWIGTPGYWQWIGSIFSSFEVAPFFAMMSFAFVMVWKGRRDHPNKAALLWSLGCATLAFFGAGVWGFLHTLHGVNYYSHGTQITAAHGHLAFYGAYVCLNLAIITYALPHLLGRDPYNQVLNMVSFWLMSGGVVFMTFTLTFAGTIQTHLQR…
PQAF01000014.1_40	PQAF01000014.1	Rhodocyclales bacterium FeB_8	Proteobacteria	MIEGAFEKIGGMWSRLVMNRRNWWLPLAFVMAVGVGSMLFVGTRTYQDAPPIPDFVAESGETVVAAAAVTRGQLVFLKYGLMNHGSMFGDGAGRGPDFTADALHAMARAMRDHHASREGIEPAAALALTQAEIRRNRHDPASNRVTVGEAQAYAFRELERRYAAMFRGEGAEAFHPAGYITDAGELSDLAAFFFWGGWVCGAQRPGEDYSYTHNWPYDELAGNRPTAPVMMWSVAAALGLIGVLGVVLFLYGRYSGLAGWRQGGQADEGARLAALAHVEAFDPGALQRATYKFFAAAAALFVLQIVAGVLTIHDFLRFTHVLGVDLAEALPITIVRAWHLQLALMWISACWVGASIFVLSTARREVPAGLLREVNLLFGLFVVWVAGSLVGIALGSKGL…
PQAF01000014.1_88	PQAF01000014.1	Rhodocyclales bacterium FeB_8	Proteobacteria	MDTGNRLGNLWNRLVMDRRNWWLPLAVVMVIGMGSMIFVGTKTYDDAPPIPDFVDAEGRPVVTQEAILRGQLAFQRYALMDYGSMFGDGAARGVDFTADALHRTAEAMLEHYAGPPQTENGTAARQAALARVQAEIKANRYDAATNRVTLSEGQAVAYEALVRHYAAMFRGEGPEAFHPAGYISDAQEIRELAAFFFWGGWVCGAQRPGVNYSYTHNWPYDELAGNRPGAPVMLWSVIAALALVLCLGVVLFLYGRYSRMAGWRSGGGQENLATVLRVEGWRPSGTQRAAYRFFAAAGLLFVLQIVAGVLTVHDFIGFTTFFGKDIAEALPLTITRGWHIQLALLWITACWIGASVFVLSAVAEREPAGQSRLVNLLFAMVVVLVAGMLVGVFMGPKNL…
BFFN01000010.1_125	BFFN01000010.1	Moorella sp. Hama-1	Firmicutes	MIAFLIARILFPRRRQKKGEQGDTPSQQAVYPYALAVFLFLGFQGILATGGSLHLVFPDLPTPITFASGRAMHLNLSILWPLLGTLGSVYYFLVELTGRELYSPPLARWGFWYLLGVALVILGYLASGRTDGREYLEAPLMLKIALLTGLLLFAFNLLATAIKTRALWRPEVVIILSGAFLSPLLYLPTIFFIANPTIDDVFRFLVVHLWEEGSLELMATTIGAALLASLGVVSRSRARSLAFWEAGLVLLSGLFATGHHYYWIGTPPFWQLFGAMASGVQVIPVILLAKTAWQSISSRGSPAPTGSSHRRPGYSTRRQPGKEVNPALYFFYASVFWNVAGAGILGFLLALPPLNPYAHGTYLTSAHAHMALFGFFGFLVLASSYYILTRRVELQSTHI…
QETA01000001.1_613	QETA01000001.1	Bordetella sp. 3d-2-2	Proteobacteria	MGEYRKLWFTLIGVLIVTFSLLGYYGAEVYRVAPPIPQQYVVEGSGDTLYTHDTVLDGQTAWQSAGGMQVGSIWGHGAYQAPDWTADWLHRELVAWMELASVEEYGKPVAQLSDSEKAVLEAKLKAEYRRNTWNEDSGTVLLSARRAKAIEQTAEYYSRLFGNDPEFQSTRSNYAMKENTLPSAERREQMAAFFFWTAWAAATQRPGSEATYTNNWPHEPLIGNKPTPENVMWSILSVVIMMAGVGFLVWGWAFLRKEDHAEPEAPKRDPLTLVPLTPSQRALGKYLFLVVALFTFQVFLGGATAHYTVEGQHFYGIELSRWFPYSLLRTWHIQSALFWIATGFLAAGLFLAPLINGGKDPKYQKLGVDILFWALVVVVVGSYTGNYLAIAQIMPENLN…
QEAS01000026.1_11	QEAS01000026.1	Pedobacter sp. FJ4-8	Bacteroidetes	MKKTKKLWLAFAIVVGLSFATLGYYGIRIYQEAPPLPESVISGNQVIFTGEDIKDGQNVWQSIGGQEVGSIWGHGAYVAPDWTADWIHREAEFILDLKAQRKYGAPYSRITDEEKAGLQNTLQKEIRENTFNKADKSLTVSSDRAAAYKQLEKYYASLFSDDPAFDKLREAYAIPKNAIKDPERLQKISAFFFWASWACTTNRPNENVSYTHNWPAEPLVGNVATGDLMLWTGFSVIMLLLGIGILIFYNAQNKEEELSDDIPAEDPLLEVKSTPSMRATLKYFWIVTALILVQVIMGVITAHFGVEGSAFYGIPLDQVLPYSLSRTWHVQIAIFWIATSWLATGLYIAPAVSGYEPKYQKAGVNFLFIALLIIVAGSMAGQWFAIMQKLGYVENFWFG…
PKUV01000120.1_66	PKUV01000120.1	Acidobacteriaceae bacterium palsa_296	Acidobacteria	MSYRKLWIALGFVMTISFAVLGGVGIKVLKSAPPIPSQVVTTEGRVLFNGSTIQDGQGAWQSIGGQEVGTVWGHGAYIAPDWSADWLHRECVFILDRWAKESGAANYAALGIEQQAALQARLKQTMRHNTYDPVTDRITLDPIRAEAFDELYRYYSDIFSRGRDDYAIQRNALSDPVKLRQMSAFFWWTSWAASTNRPGTDVTYTQNWPHEPLIGNQPTGGAIVWSVVSFVLLLAGVGGMVWYFASQPRTVAEEFLPGNDPLLGLRPTPSQRATVKFFFVVAALWVVQVGLGALTAHYGVEGSGFYGIPLDRWLPYSVTRTWHLQIALFWIATSWLATGLYVAPAVSGVEPKGQRLGVNVLFGALLFVVVGSLAGEWMSIEHKLGNLWFWFGTQGYEYV…
PKWT01000337.1_1	PKWT01000337.1	Micrococcales bacterium palsa_659	Actinobacteria	MAQVSTNQRSSDGKRSMMVSRTWVQVAALVILFGFAVLGFLAFRTYETGPPIADRVVSQDGQVIFTGADVTAGQELFLKNGLMEYGSVFGHGAYLGPDFTADYLHRAAVIATREYGGSASDTAAQRVIKDFKTNRYDATTRTLTYTSAQATAFEEMVGYYANYFGPTSHDRGLVTNAISDRSQIRQLTSFFAWSAWSGSALRPGKNYSYTNSWPPEPLVGNAPPANVLVWSVLSLIALLAGIGALFAAFGRWGDRFGWKGRQAESISFRPPGDVVLTPAQRACAYYFLVVGLLFFIQTMVGAASEHYRADITNFFGFDLAHWLPFNLVRTWHVQLSIFWTATSFLAAGIFLTPMIAGREPRRQHWLAYGLLGALAVVVFGSMAGEYLDIHGLLSTTLHT…
PKWK01000268.1_2	PKWK01000268.1	Granulicella sp. palsa_288	Acidobacteria	MSYKRYWWALAIVIIGSFIVLGGEGRKMISGAPPLPDVYTTDGQLLFTGSSITDGQGVWQSIGGQEIGTVWGHGAYVAPDWSADWLHRESEFLLNIWAVKAGAASFDALNVDQQAVFKARLIRDMRTNTYDASSNRVTIDADRAAAFRQLASYYADVFASGRSEYAIPRGALTNVQKQHQLAAFFWWTSWAASTERPDSTTTYTNNWPHEPLVANGLTSGALLWSILSIVGLLAGIGGMVWWYASQEKALVHGPYPATDPFLAVKATPSQRATIKYFFVVVILWGVQIMMGILTAHYAVEGHGFYGFPLDRYLPYAVTRTWHLQLAIFWIATSWLATGLYVGPAVTGHEPKYQRLGVNVLFGALILVVGGSLAGEWMGIQQRLGNMWFWFGSQGYEYVD…
PKXI01000017.1_14	PKXI01000017.1	Acidobacteriaceae bacterium palsa_285	Acidobacteria	MSYKRYWVALAIVIIGSFAVLGGVGRKMISEAPPFPDVYNTDGQLLFTGSSITDGQGVWQSIGGQEIGTVWGHGAYVAPDWSADWLHRESEILLNTWAVRAGAANFAALGPDQQAIFKARLIREMRTNTYDASRNRVTLSADRAAAFEQLRAYYTDVFATGRSEYAIPNGALTNPEKQHQLAAFFWWTSWACSTERPGSETTYTNNWPHEPLIGNVPTSGAVLWSVLSFVGLLAGIGGLVWWYASQEKELVHGPYPEKDPFLAFKPTPSQRATLKYFYVVVILWGVQILMGILTAHYGVEGHGFYGFPLDKYLPYAVTRTWHLQIAIFWIATSWLATGLYVGPAVSGHEPKYQRLGVNVLFGALILVVGGSLAGEWLGIQQRLGNMWFWFGSQGYEYVD…
PLEH01000283.1_15	PLEH01000283.1	Phenylobacterium sp. palsa_901	Proteobacteria	MSETQQLSPWWGRAVALTFVLGFGVLILLTFTAYRNAPPVAGRTADPAGAVLFTGDDVRHGQAVFLKHGLMDNGTIWGHGGYLGPDFSATVLHDWAVDLAARTARTRFSKDYAALDVVQRGAVDGEVAALLKVNRYDAATDTLTLLPAGAETFQNEIALWKRYFEVPAGNGGLPVRAVSDPKELHDLTAFFTWAAWSAVTQRPGTTHSYTNNFPYDPLAGNHPVGAALLWSAASFIFLLGGTAIVLLAFGKFDYLGWHGEPSPPPAWRLSRSQSATLKFMLVAVLLFLGQTLIGAGVAHYRAEPGSFYGLDLTVIFPSNLLRAWHLQTAIFWIATSYVGGALFVAELLGRHSPRRQTLGINILFVAIAVVAVGSLLGEWASLAGWLPKSWFWLGDQGWE…
PLKY01000078.1_8	PLKY01000078.1	Acidobacteriaceae bacterium palsa_418	Acidobacteria	MQMASKRPLMIANSWVQAAGIVLIVGFLIMGILTYYTYTDEPPIPQVVKDAKGLTLFTRADIMAGQGIFLGNGLMEYGSIFGHGAYLGPDFTTEYLHRAALSSIRIYGETNADTAAARTIQDFKANRYDDTTGTLIYTDAQARAFEECRAYYASFFGNPTSKFGLRPNAIGDPEQIRKLTAFFSWTAWAAAADRPGHSYSYTNNWPPEPLVGNHATADAIVWSVLSLAALLGGTGLLLASFGRWNLLGWHGREQQSMSFRAPDEVMLTPAQKACAWFFFVMAALFLVQTLLGGASEHYRADLQSFFGIDLGRFLPFNIVRTWHVQLSIFWVSTSYLAAGIFLAPMISGREPRGQKTLAYCLLGALVVVVVGSLAGEFAGIQGLTHSIWFGDQGFEYLDL…
PLLW01000043.1_7	PLLW01000043.1	Ignavibacteriales bacterium fen_1302	Ignavibacteriae	MKKYWIAFSAVIIISFIVLSWVGVRIYQQAPPIPDKVITTEGNIVYTKDDIQTGQNVWQALGGMEVGSVWGHGSYVAPDWTADWLHRESVFILNYWAHTQFNKNYADLGNEMQAALKSRLEKIIKTNTFNTDNNTITIDPVREKAIQDNTKHFTDVFSNGKDAYAIRIHSLTDPEKLRKLSAFFFWTSWAASTNRPNDDITYTNNWPHEELVNNNPTGETIVWTGVSIILLLAGIGGMIWWRASREKETPYGDTPTDDPLLGSSVTPSQRAVIKYFWIVSALFLLQILMGVITAHYGVEGNSFYGIPLAKYLPYTVTRTWHNQLGIFWIATAWLASGLYICPAVSGVEPKGQRLGVNVLFGALLFVVLGSMAGEWLSVMNKMSDSNWFLFGHSGYEYID…
PLXC01000094.1_91	PLXC01000094.1	Candidatus Melainabacteria bacterium palsa_1081	Candidatus Melainabacteria	MSWRWKLSVLFVLIAGFSTLIFMGHETTNQAPPVSDRVVDANGKLLFSGGDIMAGQAVFQKYGLMDVGSFFGHGAYNGPDFSADYLHREAVISLERMSQLRFGKPYDQLEAGGQGDLTNTLHKELKENRYDDKTKTLTWTDNQVEAYRQLVPYYDTEFGVGRKLPLPANYISDPTERLQLSRFFAWGAWVCSTNRPGKDYTYTNNWPPDQLVGNGPNWHIFFWSAMSLVMLIGGIGLTQFLLSAFPGLGWMPDGEGMKDNVKSFVPYRSQTSLYPYFVVVVLLFLFQTFFGVVTAHYIVEQGFYGFDIRNIFPYSITRSWHLQLSILWIATAWLAAGMFMAPMLSKCEPKGQHWLVKILLVAIVIVAVGSIGGEWLGIKNMLGNLWFWFGHQGWEYLEL…
PLXK01000055.1_15	PLXK01000055.1	Bacteroidetes bacterium palsa_969	Bacteroidetes	MKKEIGLVFIFLALIALVLGLFWGCAGAFQFVFPGFFDAVPFYKTRPLHVSFVISWIVLSAIGGIYYYLNTHFRIPLFSRRMAVVHAWIFGISAALICACYLYGKFGGREYWEFPAVLAIPVFISWFLFGFNYFKTIAKKTGTWPVYLWMWGTGICFFLFTFSESYLWLFPYFRNNIVRDLTVQWKAAGALVGSWNMLVYGTALFVMEKIKGDKQMARSKLAFLMFFLGLANLMFGWAHHLYIVPTAPWIRYLSYAISMSELLIFAKLIWNWRKGLGSIRRGFYFLPYRFLIASDVWIFLNLTLALFISIPAVNVFTHGTHITVAHAMGSAIGINTMILLSSALLIIGEATGYSFSERQKKTINAGFWITNISLFFFCLFLILAGIEKGRLVIENKLSF…
PLXO01000318.1_7	PLXO01000318.1	Acetobacteraceae bacterium palsa_925	Proteobacteria	MGGFARQIEPTPVMPIAVGAICHRGSNVETHVGQLDRPTEDPVANVLKWILLAVAVGTFAILGWTTDLTYKAAPPFPDRFVASDGTLLMSAADIQAGKAGFQKADLMDYGSLYGMGSYFGDDYTAANLVRLATLTEDNIAKAKKGQALSGLPAEEQASVKAAMQDELQGIDLTKQVATLPDAVAAAITTLRGEIAQSLLRHDFAKGWTQAYSLDEQSAAQTADFLIYSSLTTVARRPGTTVSWTQNWPFEPLVGNTPTTSTFRWTWISFCFTFFAFGAVLYIYERYLNDPDQAPMDPVLAKFAALTASQRRIGKYFLVVAAILLLQILVGSIMAHYYTDRTSFYGIEVDRFLPFNFLRDVHIQTPIVWIGLSWIGAGLFLAPAISGGEPNGQAFLVDLL…
PLXP01000127.1_41	PLXP01000127.1	Acidobacteriaceae bacterium palsa_355	Acidobacteria	MSYKRYWLALAVVIIGSFAVLGTVGRKMISQAPPLPDVYTTDGQLLFTGASITDGQGVWQSIGGQEIGTVWGHGAYIAPDWSADWLHRESNILLNTWAVKAGSSDFSALNPDQQAAFKSRLIREMRTNTYDAATNRVVIGTDRAAAFNQLAAYYADVFATGRSEYAIPHGALVDAAKQKQLAAFFWWTSWAASTQRPGSDVTYTNNWPHEPLVANEPAPGAVLWSILSFVGLLAGIGGLVWWYTSQEKVVMHGPYPEMDPFLAFKPTPSQRAAMKYFFVVVVLWGVQILMGVLTAHYGVEGNGFYGFQLDRYLPYAITRTWHLQLAIFWIATSWLATGLYVGPAISGHEPKYQRLGVNALFGALILVVGGSLAGEWMGIQQRLGNLWFWFGSQGYEYVD…
PLZC01000322.1_27	PLZC01000322.1	Acidobacteriaceae bacterium palsa_352	Acidobacteria	MSYKRYWVALAIVXXIGGQEIGTVWGHGAYVAPDWSADWLHRESEILLNTWAARAGATSFAALGPDQQAVFKARLIREMRTNTYIASNNRVTLSADRTAAFDQLRAYYTDVFATGRSEYAIPGGALTNTAKQHQLAAFFWWTSWAASTDRPGSETTYTNNWPHEPLIGNVPTSGAVLWSILSIAGLLAGIGGLVWWNASQEKVIVQGPYPELDPFLAFRPTPSQRATMKYFFVVILLWGVQILMGILTAHYAVEGHGFYGFPLDRYLPYAVTRTWHLQLAIFWIATSWLATGLYVGPAVSGHEPKYQRLGVNVLFGALILVVGGSLTGEWLGIQQRLGNMWFWLGSQGYEYVDLGRLWQILLLVGLVLWLILMVAALKPALVRKSEDRSLLILFLISSI…
PMAF01000076.1_12	PMAF01000076.1	Rhizobiales bacterium palsa_922	Proteobacteria	MYRSQKLALKYLTAAITLFGIMTVAGLMSAYYYINPDFLFGILHFNIAKILHIDTMIIWLLMGFMGAIYWFLPEEFGRELVGIKLAEILFYVFFGAVVVVAVVFIVVQYGNSDETALWFINQGRKYVEAPRWAAIGVVVVMAVFAYNVIGTAYVTGKVSGITAVLMVDLVPLLVLYLDAFPAISNMSADLFWWWWLVHLWVEATWEVLIGCIMAWSLMQLLGTSRRIVETWLYIEVALVLGTGILGLGHHYFWIGAPSYWLTIGGLFSAFEPLPLLGMVVHAVYDAGTHHMKTTNRPAFYWLMAEAFGNFLGGGVWGFMMTLPQVNLYAHGTQWTVSHGHFAFWGAYACGVLSVIYLVIQKLRSLTQVDGALWKWSFAALNLGLVGMVGALLVSGFAQA…
PMAM01000362.1_6	PMAM01000362.1	Acidobacterium sp. palsa_343	Acidobacteria	MQTSERRPLMIANGWIQAAGIVLIIGFFIMGVLAYYTYSDEPPIPETINAPDGSVLFTRADILAGQQIFLSNGLMEYGSIFGHGAYLGPDFTTEYLHRAALSSLEFYGGSTSDTAQVKTIEDFKTNRYDAATGVLTYTTSQTNAFKQCLTYYANFFGNPTTRFGLRPGAIRDPEQIRKLTSFFSWTAWAASTARPGHPYSYTNNWPPEPLVGNHVTADAIVWSMLSLAALLGGTGLLLAVFGRWNLLGWHGREQQSMSFRPPDEVSLTPGQNACAWFFFVMAALFLIQTLCGGAAEHYRADIQSFFGINLGRLLPFNVVRTWHVQLSIFWVATSYLAAGIFLAPMIAGREPRGQKLLAYGLLGALAVVVVGSLLGEFGGIQGLIHNSWFGDQGFEYLDL…
PLZS01000200.1_49	PLZS01000200.1	Candidatus Melainabacteria bacterium palsa_1080	Candidatus Melainabacteria	MLFVLIAGFSTLIFMGHETTNQAPPVPEQIVDSSGKRLFSGADIMAGQGVFQKYGLMDVGSFFGHGAYNGPDFSADYLHREGIISLDQMSQRRFNKPYAALQVGEQGDVAGSLHKELKENRYDAQSKTLTWTDNQAEAYRQLAPYYDTEFSVGRKLPLPVNYINDPTERLQLSRFFAWGAWVCSTNRPGKDYTYTNNWPPDDVVGNAPNWQIFFWSAMSLIMLVGGIGLTQFLMSAFPGLGWAPDGGGMKDNVKSYQPYRSQTSLYPYFAVVALLFLFQTAFGVVTAHYIVEQGFYGFDIRSIFPYSITRSWHLQLSIFWIATAWLAAGMFLAPMLSKHEPKGQHWLVKILFVAILIVAVGSIGGEWLGIKNMLGNLWFWFGHQGWEYLELGRFWQALL…
PLZS01000123.1_12	PLZS01000123.1	Candidatus Melainabacteria bacterium palsa_1080	Candidatus Melainabacteria	MSWRWKLSVLFVLIAGFSTLIFMGHETSNQAPPVPERVVDSKGAVLFTGSDIIAGQGVFQKYGLMDVGSFFGHGAYNGPDFSADYLHREGEIALNQMSEKRFNKPYAQLEGGDKGNLESTLAKEFKVNRYDPQTKTLTWLDGQSEAYRQLAPYYDTEFGVGRKLPLPTDYIHDPQERLQLSRFFAWGAWVCNTNRPGKDYTYTNNWPPDKSVGNGPNWQIFFWSAMSLIMLIGGIGLTQFLLSAFPGLGWLPDGKGMTDNVKSYQPYRSQTSLYPYFVVVALLFLFQTIFGVVTAHYIVEQGFYGFDIRNIFPYSITRSWHLQLSIFWIATAWLAAGMFMAPMLSKHEPKGQHWLVKILFVAILIVAVGSIGGEWLGVKNMLGNLWFWFGHQGWEYLEL…
PMDS01000063.1_37	PMDS01000063.1	Melioribacter sp. fen_1284	Ignavibacteriae	MKKYWIAFALVIIISFAVLGWVGTTIYQQAPPVPEKVITNDGTVVFSKEDIQDGQNVWQAMGGMEVGSIWGHGSYVAPDWTADWLHREIMFVLNLWSIGQFNKEYSNINNEEQAMLISRLQKKYRENTFNVESGIITIDNSRAKAIQNNIEHYSDIFSNGKNEYAIRKHSLTDPEKLRKLSAFFFWSSWAASTNRPNNDMTYTNNWPHEELVANVPTGESVVWTGVSIIMLLAGLGAMVWFYGSKEKEKPFDKVPTDDPLLGSTLTPSQKAVIKYFWVVSCLFLLQIIMGVITAHYGVEGNSFYGINISSILPYTVTRTWHNQLGIFWIATAWLAAGLYIGPAVSGVEPKYQKLGVNILFVALLIVVLGSMAGEWLSVMNKMSDKNLFLFGHSGYEYID…
CP029488.1_2860	CP029488.1	Salinisphaera sp. LB1	Proteobacteria	MDTVKAALVSEWVATIGGPPLKSLSAYILRLCTARDSLAPIFDFRTSDKFETTHQSKPNGGKLKVATNDTNYAARALEDNDPLTTLLKWVLFIVGVASLAALAYGTYATYTHAPPQPTKVVSPSGATLFTNQDIVAGKGAFQQADLGDYGSIYGMGTYYGEDWTAKYLMRLAHLTADAIAENRYGKPFAKLGEGQQALVKTRMQKDLHGLALWKSVLTVPAPVANAIQKLQRDIPNFILHNHFKKGYTRAYSLTPQKARAAADFVIYSSITTVARRPDTNSSWTNNWPYEPFVGNTPTNGTFIWTWVSFMITFALFGAVVFIFEHWINRDTGTPQLLLDRFHPLTPGQRATGFYFLVVAAIFLVQIAAGAMMAHGYSDRANFYGVNTDYLLPFQFLRDV…
QHXR01000012.1_55	QHXR01000012.1	Acidobacteria bacterium gp4 AA15	Acidobacteria	MKKLWILLISVFVFSFAILGWVGTEIFRQAPPIPAQVVTTSGEVFIGDGVISDGQNVWQAMGGMQVGSIWGHGSYVAPDWTADYLHREALFILDEWSGGQYSRGGLSSEQQAGLRQRLQDLLRTNTYDQATNTIKLDPIRKRAFESNLAHYSQIFTNGSSEYAIQRNAQSDPAKLRQLNSFFFWTAWASAANRPDNTISYTSNFPSEPLVGNVPTSSAIVWTGVSVILLIAGIGGMVWFYAGWHKEVEERDTPDEDPLVGEKLTPSQKATVKYFLVVSLLFLLQIVMGIITAHYGVEGGGFYGIPLQDYLPYVVTRTWHTQLGIFWIATAWLAAGLFIAPYICGYEPKLQKLGVDVLFGALLVVVLGSMGGQWMSVMHMLPGDLWFWFGHQGYEYVDLG…
QHXS01000233.1_7	QHXS01000233.1	Acidobacteria bacterium gp4 AA14	Acidobacteria	MKKLWIIFGAVFIFSFSILGWIGTEIFRQVPPIPKAVVTTDGKTLIADDEVLDGQNVWQAMGGMQVGSVWGHGSYVAPDWTADYLHRESLFILDKWSGAEFGKRYSQCTSETQAALRQRLQNLLRTNTYDPASGSIKIDPIRAEAFASNLDHYKQVFINGNTDYAIQKGAQDDPERVRKMTAFFFWTAWASVANRPDNTISYTSNFPSEPLVGNVPTSSAIVWTGVSVILLIASIGAMVWFYAGWHRPVDDRNTPDEDPLINGELTPSQRATVKYFLVVSLLFLLQIVMGIITAHYGVEGGGFYGIPLSDYLPYVVSRTWHTQLGIFWIATAWLAAGLFIAPYICGYEPKKQKLGVDALFVALLVVVLGSMGGQWMSVMHKLNDSNMWFWFGHQGYEYV…
QIEB01000019.1_3	QIEB01000019.1	Flammeovirgaceae bacterium SZUA-212	Bacteroidetes	MNSNGSKSEITRAGINYFMNPKNWWGPLTFILIISLLGVGMIGFQTYNDAPPMTGFKSASGEVVINKSTIENGQLVFHKYALMEYGSMFGDGAQRGPDFTAEALHWTAVYMNEYSVRDFSSTNGRAPSDMELRIIKELTKEELKKNNYNEEDNIVQLTEAQSYALEMLKKYYLDVFTNEHSDNAFKVNNYISDEQELSDLTSFFFWGAWVCVAERPGNDFSYTHNWPYDRDAGNTATSPVVLWSVLGLFAFVLGCGVVLYFIGQYNQLPNRFFKSPAGELLTVEKVEKFAPSKTQRATFKFFVVAIILFFIQVCSGIVTINDFVDFLSFFGINIVGIVPVTISRSWHLMLALYWITTCWVASSIFILPILSKEEIRGQLPLINTLFILLFVLVAGSLTG…
QKMZ01000003.1_168	QKMZ01000003.1	Candidatus Melainabacteria bacterium BJP_IG3402_49_16	Candidatus Melainabacteria	MSWRWKLSVLLVLILGFSTLIFMGHETSTQAPPIPERVVDQSGATIFTGEDILAGQGVFQKYGLMDVGSVFGHGAYNGPDFSAEYLHLEAETALERESQRRFGKAYSNLSAAEQGDLKSGLASEIKQNRYDQQSKNLTFTENQVEAYKANVKHFDSEFTTDNKLPLPSNYIKDENERLQLTRFFAWSAWACSTNRPGKDFTFTNNWPPEELVGNAPNWQIFLWSAMSLIMLVGGIGLTQFLMSAFPNLGWAPDGTTLTDNVKSFKPFRSQTSIYPYFIVVVLLFLFQTAFGVVTAHYIVEAGGLYGFDIRDLLPYSITRSWHLQLSILWIATAWLAAGMFMAPLLSKNEPAGQHWLVKILFIAILIVAVGSIGGEWMGIKNMLGNLWFWFGHQGWEYLE…
QJPH01000358.1_28	QJPH01000358.1	Candidatus Methyloumidiphilus alinensis AMbin10	Proteobacteria	MNSIVSALPGKITSLFGKLDSPYLNGGQQLAVKYFSVATVLFFAQLLFGLLAAIQFVAPGFLFGWLDFSVNRMIHINAMVVWLLYGFIGSVYWFLEEESGTEIAGLKLGNIAFYVLTGAVTIVVLVFLLIQTGPGKDTTIWFINEGREYIEAPRWADFGIVAVMLVFFYNVAGTFAKGRWSGISGVLTLDLIALAGLYCAGMFYLTNITADQYWWWWVIHLWVEATWEVLVGCIMAWSLMHLIGARRKIVQTWLYIEVALMFGSGILGLGHHYFWIGTPDYWFSIGGFFSALEPIPLVAMVVHSVYDAGVHQFKSRNHPALAWIIAHTFGNFLGAGVWGFMHTLPQINLYTHGTQWSASHGHLAFFGAYATINIAFFYMAVQKWRGNVWMGGELPGNGW…
QKDO01000111.1_17	QKDO01000111.1	Nitrospirae bacterium SZUA-452	Nitrospirae	MSIKYQSQKIAEYFYTFAVVLFLVQVVVGIIAALQFIWPSFFILNFNTIRTLHINALVVWLLTGLMGATYYVVPEESETELWSLPLAKLQFWATVVAITAVVLGYIWMGLNPQANSPIMGITPLNEGREYIEAPRWADVLIVISVLLFLFINFMTMLKTKKWTGIQGTLIGGLTVLALMYLPGMFYTKSMVKDQFWWWWVVHLWVEGAWEVIAGALLAFMLMKVVGARREVVEKWMYIEVGFVMFTGILGTGHHYYWIGTPGYWLWVGGIFSSLEPLPLLFMVWDAFRTTREARNVENRAGLYYTVAHAIFNFVGAGLWGVIHTLPQINKWTHGTQITTAHGHLAFYGAYVLLVLAMIYITLPAIRGVKAFNASRAFQSFWWMTISMVFIVLTITGAGM…
QKEH01000131.1_5	QKEH01000131.1	Bacteroidetes bacterium SZUA-471	Bacteroidetes	MSFYNFFLHLCINFKIRRTMNTKKLWIGFILVMVISFGILGYYGREIYREAPPIPEKVVDGNGNLLFTGQNIKDGQNIWQSIGGQEVGTVWGHGAYQAPDWTADWLHREAVYILDRFAQTEFGKNYNDLDEEKQAMLEKRLQKEMRTNTYNTQTKTLHISNIRAEAIKVVGSHYSSLFMDDENLAELREAYAIPANTIKDKERMSKMNNFFFWATWSTVTERPGQEISYTNNWPPEKLVANEPTGALHLWTGFSVIILLVGIGLLAWYYAANRKEEDEHGDVPEVNPLSGVQQTPSMKATLKYFWVVTALIVVQIIMGVITAHYGVEGNGFYGIPLAEFLPYSVSRTWHIQLAIFWIATSWLATGLFIAPAVSGKEPKFQKLGVDVLFGALLVIVVGSL…
QKZU01000012.1_103	QKZU01000012.1	Algoriphagus ratkowskyi DSM 22686	Bacteroidetes	MRNIWIIFISVVTISFIALIWVGTEIYQTQPPIPQSVVIQGTNEIFLTKEDIQVGQNVWESIGGMEVGSIWGHGSYVAPDWTADWIHKEALFLLEYWAQKDFNSSYEALDVEKQAALKARLIKDIKTNTFEESTEIITISAERKLAIETNTAYYSSTFSEGHEQYAIPRGALTDTVKLKQLNAFLFWTSWAASTNRPNHDYTYTSNWPHEPLIGNTITPDSQIWSGFSIVLLILFIGILTYYYLRNHEKGDAVTQSESDPLLGMTLFRSQKAVLKYFIIISFLIVLQIVFGILTVHYTVEGQAFFGFELSQFLPYSITRTWHTQLAVFWIAATWLATGLFLAPMISGKEMKYQVFGTNFLFVALLIIVLGSMLGEWLGVHQFLDLTTNFFFGHQGYEYM…
QLLQ01000002.1_320	QLLQ01000002.1	Gelidibacter algens DSM 12408	Bacteroidetes	MRKIWIAFISVIVLSFVVLIWVGTEVYQTQPPIPELVIIKETNAVAYTKEDIQIGQNVWESIGGMEVGSIWGHGSYVAPDWTADWIHKEAVYMLEHWAQADFDTAYDDLDVEKKAAIKARLIKDVKTNTFNPDTKTITISQVRWDAISENIKHYSSIFSDGYEQYAIPKGALTDTVKLGQLNAFLFWTSWAASTNRPEKDYTYTSNWPHEPLIDNLITDDSIIWSGLSIVLLLLFIGILTYYYLRNHEKGEILEKPNVDPLSNLQLVGSQRAVLKYFIVISLLIALQVILGAITVHYTVEGQAFFGYDLSSFLPYSITRTWHTQLAIFWIAATWLATGLFLAPMISGKEMKYQVFGINFLFFALLIIVLGSMLGEWLGVHQFLDLTTNFFFGHQGYEYM…
QITQ01000003.1_132	QITQ01000003.1	Roseovarius sp. GCL-8	Proteobacteria	MSRRARFVRRGGRPPVGGPDRFHGRETRLVSHATPRSGGFGGIARLLINKKFWGMHFFVVILVCAVGLAYMGRATYVSAPPVAGFHGPDGAQVISADQINRGKEVFHLRGLMSYGSFWGDGAERGPDFTADALHRTYDGMIAHYEAEARAEAPGAELSIRTRDAISAQVRRELRQNDWDEATGTISISAGQAAAFEDVAQHYHRMFNDPDYEELFQTGYLTDAGEIRDLAAFFYWGGWASAASRPGQDYSYTHNWPYDPDVGNTPTADNYIWSIASVLALFIGIGIVLYVYGQMKTLQYDPFEGSQERSLTTYDLENGHVRKTQRATYKFFALTMVVFGLQVLAGIGAATDFVRPFGLFLGDLIPFTVLRSYHTLFQIFWFFMCWVGYTIFFLPRLAPV…
CP031145.1_103	CP031145.1	Intrasporangium calvum C5	Actinobacteria	MVATPTQRDTSQRQMLVGKGWVQGVALVMLFGFFVMGILAYRTYTASMPQPDKVVSQSGETVFTTEDITAGQVIFQARGLMQYGSIMGHGGYLGPDFTAEYLRHATEFTEHQIRDSGAQDPRTLNVEEWRTNRYDETTGVLTFTDNQVSAFQDAKAYYTGFFGENSTKYGLKPRLITDPQQIHQLTAFFAWTAWASAAERPGFDYSYTNNWPMEPRVENGPTPDLLVWSGLSLIALIGGTGLLFAIYGRWSRKIGWHSEEAPAIAFRQPGTVGLTLAQRATAWFFFVIALLFLIQVVVGAAAEHYRADILSFFGFDLAQWLPYNLARTWHVQLSLFWTAAGFLAAGIFLTPLISGREPKGQHRIAYALLGALAVVVFGSLTAEALSIHGVEWAKGPLFQ…
QQST01000002.1_126	QQST01000002.1	Halopelagius longus BC12-B1	Euryarchaeota	MRVTRQTVAKLLVAVFVFNLVVMGVGAWYSAANAPPIPDSVTGPDGETVVTAEQIREGKVVFQQDGLMNHGSILGNGAYFGEDFTAQALDSKVQYMREYYAEERYGSSYEQLSADQKAAVKSQVERELDASTGGEGTVEYSAAEVYAHQQVRQDYVERYHEGSAEHGVPANMIDSEEEAKRFADFAMWTAWISHTDRPGSDHTYTNNWPYAPDAGNVPTAGTMTWSVIAMVLLVAGAGIGVWLYKSVELPEPETKGVTVPKPSELSLTPSQRAATRFVPLAALLFVGQVFLGGLLAHYYIERGDFFGLNELLGIDILSYLPFALAKTYHLDLGILWIATMWLGAGLFLPPLLTGYEPSNQGRYVNGLLGALLVVVVGGFAGIWLGAQGYIDGALWWIVG…
CP031229.1_513	CP031229.1	Ornithinimicrobium sp. AMA3305	Actinobacteria	MAVVDERQEVQEGGRAELPISKGWVQGIALVFVFGFTVMGILAARTYTDSMPQPQTVVSSSGETVYTSEDITSGQQIFLRRGLQQYGSVMGHGGYLGPDFTAEYLRLSSDNVAQQLTDAGVQDPTAATVEMMRTNRYDAATGTLVLTPEQVVAFEDITAHYAAYLGEDSTKYGFIPRMITDPQEIHDITAFFGWTAWAAAAERPGHDYSYTNNWPPETRVANAPTADILVWSAMSLVALLAGLGALFALYGRWSRKIGWHGSEMPSLAFRQPGDVEITPSQRVTAWFFLVVAVLFVVQAMLGGAVEHYRADLASFFGFDLARILPFNLARTWHVQLSLLWTVGSLLAAGIFLAPIISGREPRRQSWLAVALLVALAIVVGGTMVGTALSTFGVSWAKGS…
QQVL01000004.1_309	QQVL01000004.1	Acidobacteria bacterium MA_ACB_1	Acidobacteria	MKKLWLVFGIITALSFGTLLWIGTEIFREAPPIPDKVVTTDGEVLIGPGEISDGQNVWQAMGGMQVGSVWGHGSYVAPDWTADYLHREAVFILDAMATEKYGGSYASIPEGEQALIRQQMESMVRKNNYDSDKATLTIEPERAEAFRSNLEHYREVFGEGNAEYAIQANAQSDPERQRKLVAFFFWTSWASTANRPGNSISYTSNFPSEPLVGNTPTSATIIWTGVSIIMLLAGIGGMVWYFASLHEEAPTEGAPDEDPLVGAEITPSQKATVKYFLVVTLLFLLQIVVGVITTHYGVEGHGFYGIPLSDYLPYVVTRTWHVQLGIFWIATAWLAAGLFIGPFISGFEPKYQKLGVDVLFGALLLVVLGSMTGQWLSVMHMLPGDSWFWFGHQGYEYVD…
QUNS01000003.1_371	QUNS01000003.1	Tenacibaculum gallaicum DSM 18841	Bacteroidetes	MRKIWTGFIAVVVLSFIALIWVGTEVYQTQPPIPETVKVNGSNETIYTKKDIQDGQNIWESIGGMEVGSIWGHGSYVAPDWTADWIHKEAVYLLNYWSKRDFNIEYNTLDEENKAALKARLIKDIRTNTFNEKDQSITISKERKEAIVVNSTHYTNIFSKGHEKYAIPEGALTDIEKLRKLNAFLFWTSWAASTERPGKDYTYTSNWPHEPLINNTITPDSQLWSGFSIILLLLFIGVLTYYYIRNHEKGEAVTNPNKDPLLDLKLFRSQKAVLKYFLVISLLIVLQVVLGIVTVHYTVEGQAFFGFNLSEYLPYSISRTWHTQLAVFWIAATWLATGLFLAPIISGKEMKHQVFGINFLFVALLIIVLGSMLGEWLGVHQFLDLTTNFFFGHQGYEYM…
QQVG01000009.1_681	QQVG01000009.1	Bacteroidetes bacterium LB_BCD_1	Bacteroidetes	MRLITENKISLLTSVSVISALLFLLIGLLAGLASSLQYIFPDFLKSSLPFSHLRPIHTSLVISWIVMAACGGIYFYLREIKGNELKFQRFGWLQVIMFITANIIACCAYAFGYFGGREYLEFHPSIAIPLLVSWLAFGIFFVKNTAEVRKNPPVYIYMWITGIVFFILTLTESQLWLFRHFSGNPVRDVTVQWKALGMMVGSWNMLVYGTAFYLLVRISGDENSARSGKSFFFYFLGFINLLFNWGHHTYVVPASPWIKNIAYIISMTELIILFRIIWEWKQSLRESAKHLHLMSYRFIMAADVWIFINLILAIGISVPWVNSFTHGTHITVAHAMGATIGINCMILFASLIYIQEKVNSSVISGKRKSLNAGFFVSNFSLFVFWMALLAAGMQNIINR…
QQVE01000028.1_22	QQVE01000028.1	Planctomycetes bacterium LB_PLM_3	Planctomycetes	MKRLWIFFGLVVVPSFVVLSWIGTRIYDEAPPVADRVVTTGGTVVIADGEIQAGQNVWQSLGGMEVGSIWGHGSYVAPDWTADWLHREAVFILDRWAKDDFDADYDQLDEERQAQLSGRLAQELRANTYDPETRTITIGPLRAEAFQANVAHYSEVFSQGETDYAIPAGAVTDESRLRQLSAFFFWSSWAAVTNRPGEQISYTNNWPYEPLVANRPTGEAVVWTGVSIIMLLAGISAMAWWYASRRAEEPQSAPPETDPLGNWAATPSQRATIKYFWVVSALILLQMLLGVVTAHYGVEGDAFYGFPLSEWLPYSVTRTWHVQLGLFWIATAWLAAGLFIGPLVSEQEPKWQRLGVNVLFLALLVVVVGSLSGEWLSIHNKFSDVVSFYFGHQGYEYVD…
CP031447.1_1289	CP031447.1	Austwickia chelonae LK16-18	Actinobacteria	MDAATPLQGEPDSIPDPSGRRWRNSRLKNQDLRWWAALVLVVLGSFAVLLWMGTQINAAKPPLPTKVVSQDGRTLLEHEDIVKGQQVWQSLGGQQIGSVWGHGAYVAPDWTADWLHREATGILDTWAKDAGADTYADLPATKQGELKARLKETIRTNTYQADTGVITLSPERIAALEANTRYYSSIFADGHERYAIPKGTLNDAESARKMSAFFWWTSWSASTNAPEKTATYTQNWPHEPLIDNVPPADNIMWSLLSIVLLLIGISGMVYYHGANFHEDEEDVVDRVPDSDPLLGYQPTPSQRATLKYFFAVGLLFMLQIGCGIISAHYGVEGGALFGIPIDQILPYAVVRTWHTQLGILWIATAWLATGLYIAPAVGGKEPAYQKLGVNILFVALLLV…
NFZW01000009.1_105	NFZW01000009.1	Alkalilimnicola ehrlichii AK93	Proteobacteria	MNPTKRLWWILGILFVASFLALGLIGGEIYRKAPPMPEQVVSEDGTLLYTLEELQTGRQVWQTTGGQQVGSVWGHGAYLAPDWTADWLRREAEALLNIWARNQHGMDYRELPSETQAGLRDRLKAEMRHNSYNPETGIITVSPERAEAIQYVHRHYRDLFGNAPELAELREMYAIPHNALPDEGRRELLPGFFFWSAWAATTNRPDSNITYTSNWPPEPLVGNSPTPGTAMWSMASIILLLAGIAALVWYYVATRHEDELPKPPENDPLLGKQPTPSMRATAKYFYTVVALFLAQMTLGAITAHYAVEGHGFFGFPLAEYLPYSVARTWHTQLAVFWIATAWLATGLYIGPLVSGREPKYQKLGVNILYAALVFVVVGSLAGEWLGVHQFFSLDANFWF…
QVQT01000007.1_144	QVQT01000007.1	Acidipila sp. 4G-K13	Acidobacteria	MKSYKRLWIAFGLVIGISFAVLGTVGHHLISHAPPVPARVVTPDGAVVFTGTDIVDGQGVWQSIGGQEIGTIWGHGAYVAPDWTADWLHRESIFTLDNWAQQMGSASYSALSDEQQGALQARLRDAMRRNTYDAAAGTITISPLRAEAFSKLEQYYAGIFAKGRDAYAIPAGALTDTAKQRKMAAFFWWTAWAATTDRPGESTTYTNNWPHESLVGNEPTPGAIVWSIISFVLLLAAVGGMVWYFASKEPAPVYEAPPASDPLLGLHPTPSQKATIKYFYVAALMVLLQIACGIITAHYGVEGSALYGIPLAKWLPYSISRTWHLQLAIFWIATSWLATGLYVAPAVSGFEPKGQRLGVNLLFGALVVVVGGSLAGEWLGIEQKLGNLWFWFGSQGYEY…
CP031965.1_4235	CP031965.1	Aquimarina sp. AD10	Bacteroidetes	MRKIWIGFSSVVILSFIALIWVGTEIYQTQPPIPDLVIVSETGAVVFTKNDIQTGQNVWESIGGMEVGSIWGHGSYVAPDWTADWIHKEAVFMLDAWARKDYNDNYDNLGVEEKAALKARLIKNVKTNTYNHTTKSITISKARYDAIKQNSGYYATIFSEGHEQYAIQKGALVDTEKLAQLNAFLFWTSWAASTNRPNETYTYTSNWPHEPLIDNTITPDSQIWSGFSVVLLLLFIGVLTYYYIRNHEKGEAVVQPNEDPLTDILLTRSQKSVLKYFIVISLLIGLQIILGILTVHYTVEGQAFFGFDLASILPYAITRTWHTQLAVFWIAATWLATGLFLAPMISGKEMKYQVFGINFLFSALLVIVLGSLLGEWLGVHQFLDLTTNFFFGHQGYEYM…
DMBU01000046.1_4	DMBU01000046.1	Bacteroidales bacterium UBA12171	Bacteroidetes	MKTKRLWIGFILVMVISFGILGYFGREIYRKAPPIPEKFITSNGDVIMTSSDIKDGQNIWQSIGGQEVGTVWGHGAYKAPDWTADWLHREAVFILNKWASNDHSLSYEELDNEYKAMLRERLKKELRKNTYNENTNTIIISPVRAEAFKEISKHYAGLFMNDLSKANLRESYSIPANTIKTNDRMFKMNAFFFWATWSTVTERPGKEISYTNNWPPDKLVGNEPTSPLILWTGFSVIILLAGIGLLGWYYAANREDEDHSPVPDVNPLSGTKLTPSMKATLKYFWIVTLLILVQILMGVITAHYGVEGLGFYGLPLADFLPYSISRTWHVQLAIFWIATSWLATGLFIAPAISGKEPKFQKFGVNFLFIALLIIVAGSLIGQWMGVMQKLGLIENFWFG…
QRAN01000016.1_26	QRAN01000016.1	Halioglobus sp. U0301	Proteobacteria	MSASSNRKTRKPVPVWQKWVMTPGNWWLPLLFVTFTGVGSLLFVGSRTYTDAPPRVDMVTDDGRVIISERNIINGQVIFLQRALMEFGSMFGDGAGRGPDFTADALHQVSSAMQRFYRQQLQADQREQAGDFARDAVRSRVQRELKQNRHDAATAQITLSLAQVYAFEQLKQHYRDLLLKQHRNELPELQDLSAESMHDLAAFFFWGAWVSAAERPGASYSYTNNWPFDPDAGNTAPEPVLFWSVIGTLGLMLGLGAVLFLHGRFAELVGWKSSVRKPEPNTLQQMQEYQPIRLQLATYKFFWIAALLFLMQVFAGVLTVHNFLGLNTLFGWNVSEWLPLTVVRSWHLQLALLWITACWIGASIFLLATFSGSEIRGQLLLTNILFCLIVFMTLGNLIG…
DOUP01000261.1_21	DOUP01000261.1	Maritimibacter sp. UBA9533	Proteobacteria	MKYQTQKIAYWYFLVAMILFAVQVTVGLTMGWVYVDGNFLHDILPFNVLRMLHSNSLIVWLLLGFFGAAYFLVPEESEREIHSPMLAYIQLAIFVLGTAGVVFTYTFNLFEGNWLLGKEGREFLEQPKWVKAGIVVAALIFLYNISMTVLKGRKTAITNILLLGLWGLALLFLFAFYNPANLALDKQYWWYVVHLWVEGTWELVMASILAFLMLKLTGVDREVVEKWLYVIAALALFSGILGTGHHYYWIGTPGYWQWIGSVFSTLEVAPFFAMMAFAFVMVWKGRRDHPNKAALLWSLGCATLAFFGAGVWGFLHTLHGVNYYTHGTQITAAHGHLAFYGAYVALNLAIITYAMPLLKGREPFNQVLNMASFWLMSGGVVFMTFTLTFAGTVQTHLQR…
DPRR01000006.1_200	DPRR01000006.1	Ignavibacteriales bacterium UBA8501	Ignavibacteriae	MKKYWIAFSLVIVISFAVLSWVGVKIYQEKPPVPEKVITESGELVFTKSDIQDGQNIWQAMGGMESGSVWGHGSYVAPDWTADWLHREAIAVLNIWAQEQYKIDFDNLSIELQSSLKAKLTEIYKTNTYNDKTGFITIDDARFKAIKSNTEHYSDVFKNGKDEYAIPKNTLSDPEKLRKLNAFFFWGAWAASTNRPNSDATYTNNWPHEELIRNVPTPDTIVWTGVSIIMLLLGIGGMAWYYAANRGEVEHNKIPSSDPLLGAMVTPSQKAVIKYFWIVSALFILQIILGVITAHYAVEGGAFYGIPLAEIFPYVITRTWHTQLGIFWIATAWLAAGLYIAPAVSGVEPKGQKLGVNVLFVALLIVVLGSMIGEWLSIKHLLPDQFWFYFGHSGYEYID…
QWET01000003.1_26	QWET01000003.1	Mariniphaga sediminis strain SY21	Bacteroidetes	MKTKKLWLGFIGVMVISFGVLLYYGKEIYREAPPVPDKVLTEDGRTLFTGQDIKDGQNVWQSLGGQQLGTIWGHGAYQAPDWTADWLHREAVFMLDELGMETYGRGYDDLTEEQQAALRVTLQRDMRTNTYDPERDVITVSSLRAEAFIHNSKHYGGLFTDDPELAHLRDAYSVPENSLKDEERVRKLNTFFFWASWACITERPDKDITFTNNWPPDDLIGNKPTGSLILWTGFSVILLLAGIGIMIWYYASKKEDDELKPPASHPLKNIVQTPSQKATLKYFWIVTLLILVQVIMGVVTAHYGVEGQAFYGIPLADWLPYSISRTWHVQIAIFWIATSWLATGLYYAPAISGVEPKFQRLGVNVLFSALLVIVVGSLAGQWMGVMQKLGLVENFWFGH…
AP018558.1_935	AP018558.1	Hydrogenophilus thermoluteolus TH-1 DNA	Proteobacteria	MKYQSQAVAKPYFVAAIALFVAQVLFGLIMGIQYVVGDFLFPAIPFNVARMVHTNALIVWLLMGFMGAAYYLVPEEAERELHAPKLAIATFWIFLVAAALTVLGYLLVPYAKLAEMTGNDVLPTMGREFLEQPTITKIGIVLVALSFLYNLSMTFLKGRKTAISSVLLLGLWGLAIFFLFSFVNPDNLVRDKFYWWWVVHLWVEGVWELIMGAILAFVLIKVTGVDREVIDKWLYVIITLTLVTGIIGTGHHYYWIGTPGYWQVWGSVFSALEPIPFFAMTLFAFNMVNRRRRNHPNRAATLWALGTGVMAFLGAGVWGFLHTLSPVNYYTHGTQITPSHGHLAFYGAYAMVVLTMISYVWPKLNGREANGNRSQVLEMWGFWVMTISMTFIALFLTAA…
QEVJ01000036.1_16	QEVJ01000036.1	Planctomycetes bacterium isolate PLA5	Planctomycetes	MQYRKLWLGFAVVTAASFAVLGYYGTEIYRQAPPVPDQVVTSDARTLFTGQEIKDGQNVWQSMGGQQLGSIWGHGAYVAPDWSADWLHRECVWLLDFWSKQSHGKPFNALREVDQATLTTRLKTEMRTNTFDAKRNVITVSPDRARAIEAIARYYAAIFGSAEQFPDDLRHVADGGMSPAELRAAYAIPANTIRDPERQRRLNAFFFWASWACATERPQDFAAMSEQTAAGGREPPQTAAVTYTNNWPAERLIGNEPSGSIVVWSVVSFVLLLAGIGALAWYYAVLKHKDEEQPDLPERDPLLALAPTPSMKATLKYFWVVVALIVAQVGLGAVTAHYGVEGGGFYGIPLAEWLPYSVTRTWHTQLAIFWIATAWLATGLFIAPAVSGYEPRWQSAGVN…
QEVI01000349.1_3	QEVI01000349.1	Planctomycetes bacterium isolate PLA4	Planctomycetes	MNYRRLWLAFFLVIVASFAVLGYYGGEIYRQAPPIPSKVATADGQALFDGQAIKDGQNVWQSIGGQELGSIWGHGAYVAPDWSADWLHRECVWLLNRWSQAEHNQPFDALSDAQQSELLARLRGEMRTNTYDPQTDVITLSADRAAAFDALSRYYAAIFGDAEQFDDDLKLIADGGMTPPQLRDAYAIPANTIRDDERQRHMNAFFFWTAWACGTERPQTASASDGSPRSGLWPTAITYTNNWPSEELIGNVPSGEIVVWSVVSFVLLLAGIGALAWYYAIVHRHEEEPAELPAADPLLALRATPSMQATLKYFWVVAALIVVQVGLGAVTAHYGVEGEGFYGIPLAQWLPYSVTRTWHTQLGIFWIATAWLATGLYIAPAVSGYEPKLQREGVNFLFV…
QEVF01000012.1_12	QEVF01000012.1	Planctomycetes bacterium isolate PLA1	Planctomycetes	MHPKDWWKYLLVVVVLGAAGMMYMGVKTYDDAPPIPDFKDSTGRVLASRETILDGQAVFQKYALMQYGTMFGDGGARGPDFTAEALRQVALSMKAHYDSELKAGADFKGEGIGPRVQREIKENAYDSATKSVTLNAAQAKAYADIEKFYVAKFTQQGPESFKPAGYITNEAELKQLAAFFFWGAWVCGAERPGGNSSYTHNWPYDELAGNRPTAGTVFWSVMGTFALIFVFGLVLYVHGRMGQAASWQPNTCDPVATHERANSQAITATQRATYKFFAVAMLLFFLQIVAGIFTVHDFVGFTTFFGYDFSRVLPITITRSWHVQLAVLWIATCWIAGSLFLLTRISPLEPKGQVRLINLLFALLATVVAGVLVGGALGPHGLLGEWWRWLGNQGWEFVE…
QEVO01000005.1_120	QEVO01000005.1	Proteobacteria bacterium isolate PRO5	Proteobacteria	MSAQANIWTRFVMKRSNWWLPLLLVMLVGAGSLAFVGKETYTEAPPIPDFVGPDGAPIIRSADITRGQTVFLQKALMEYGSMFGDGAGRGPDFTAEALQLTARHMRDYYLKQSGVDPADELQQALATSRAQVEIKKNTYDAQTNAVRLTAGQVYALGRLEEHYREFFTTAFQPSGYIVDDSEIRSLAAFFFWGGWVCGAERPGFDYSYTHNWPFDPLAGNRPAGPLVLWSVIGSMGLMVALGAVLFLYGRYNSIAGWGAAERAPTVATTRRVTAHAPSQIQKATYKFFATAAALFVLQIIAGILTVHDFLGLTTLFGVDLSTALPITITRSWHLQLALMWISACWIGASIFVLSTAAEETPRGQLTLVNVIYGLTVTMVAGSLVGVFMGPHGLLGAQWN…
AP017928.1_3637	AP017928.1	Methylocaldum marinum DNA	Proteobacteria	MGNYRKLWFTLIGVLAVTFTLLGYYGAEIYRSAPPVPQRIITDEGRTLYTQERILDGQTAWQSVGGMQLGSIWGHGAYQAPDWTADWLHRELSNWLELAARAEYGMSFDALDGERQAILTARLKHEYRHNTFDEATGTATVSVQRAEAIARTAAYYDRLFGDAPELRSTRESYAMKEATLPSAERRGDLSAFFFWTAWAAATERPGSSATYTNNWPHEPLIGNRPTGENIVWSIASVAFMMAGVGFLIWGWAFLRKHDGSDPKAPARDPLSLIALTPSQRALGKYLFLVVALFSFQVLLGGLTAHYTVEGQEFYGLDISRWLPYSLARTWHIQSALFWIATGFLAAGLFLAPLINGGKDPAYQKIGVDILFWALVVVVLGSFIGNYLAIAQIMPKELNF…
QZJG01000025.1_19	QZJG01000025.1	Nitrospiraceae bacterium isolate SURF_45	Nitrospirae	MQYQSQKIALNFYTAAVVLFLVQVLVGIIAAVQFMWPDFFILNFNTIRTLHINALVVWLLMGMMGATYYVVPEESETELWSVPLAQFQFWATVLAVGAVVAGYIVMGLNPQANTEIFGTRLLNEGREYIEAPRWADVLIVVSVLLFLFNNLMTILKTKKFTAVQGVLLGGLTFLALMYIPGMFYTKSMVKDQFWWWWVVHLWVEGSWEMIAAALLAFMLHKLLGADVKVLAKWMYIETGLVLFTGILGLGHHYYWIGTPKYWLWVGGIFSSLEPIPLLLMVWDAFRTTRETRGVVENRVGLYYTVAHAIFNFVGAGLWGVVHTLPQVNKWTHGTQITTAHGHLAFYGAYVLLILSMIYVTLPSLRGVKEFNQSKGYLAFWWMTISMVFIVITITGAGMV…
QZKC01000096.1_22	QZKC01000096.1	Nitrospiraceae bacterium isolate SURF_23	Nitrospirae	MKYQSHQIALNFYTASVLLFLVQALVGIIAAFQFIWPDFFILNFNTIRTLHINALVVWLLMGMMGATYYVVTEESETELWSIPLGHLQFWATVIAVSAVVVGYIIMGLNPQANIEVFGTRLLNEGREYIEAPRWADILIVVSVLLFLLNCFMTILKTKKFTAVQGVLLGGLTFLALMYIPGMFYTKSMVKDQFWWWWVVHLWVEGSWELIAAALLAFMLHKLLGTDVKVLAKWMYIEVGLVLFTGILGLGHHYYWIGTPEYWLWVGGIFSSLEPIPLLLMVWDAFRTTRETRGVVENKIGLYLTVAHAIFNFVGAGLWGVIHTLPQVNKWTHGTQLTTAHGHLAFYGAYVLLIVAMIYVTLPSIRGVKEFNQSRGFQSFWWMTISMIFIVITITGAGMV…
RAQF01000002.1_1152	RAQF01000002.1	Chryseobacterium sp. AG363 Ga0222363_101	Bacteroidetes	MKNNAYPFYYILIGLLSLVLCLFVGFLSGVQYAVPDFAKTIFPFTVLRPLHTLFALSWIFMTAIGGIMWYIQNDKTSSGIMKWQFWVFTFTGILIAACYIFKKFEGKEYLEFPHGFYVPILLGWILFGIYYFRVMWRTFSRWPVYYWMWGTGIVLMIFHFTEAHLWILPYFREHYTQNLTMQWKAGGAYVGAWNMLVYGTSMYVMERNSGKSGYSHSKTGFFFFFLGLINVMFNWAHHIYPVPNAEWIRYLAYIISMTEWIILLRIIYLWKKDIPAQSKKQFSVSYRMLMLSELWIFLNLFLALLISIPAINLFTHGTHITVAHSMGTIIGINTTILLSSVSFILEIVKGMRPKVKKTIFLGSRIFNASFLGFWLILLVMGVKRSKWIYFSEQISFGMF…
QYCZ01000001.1_501	QYCZ01000001.1	Bergeyella cardium 1	Bacteroidetes	MTAKKLWMWLAITVLASFMVLIFYGVEIYRTAPPFPSKIVTTDGEVLYEGQDIKDGQNVWQSIGGQTVGSIWGHGAYIAPDWTADYLHRESLLLLEELTKKDGKTYKDLPEEEQAKYRTLLQKELRTNTFDEETGIITYSPERAKVAKEVGEYYTKLFMGDPSLKSTRLSYAIQDKAIKDPQRMEQMNAFFAWSTWVCITNRPNDDVTYTNNWPHDPLVGNTPPTSLHMWSGFSVLMLLTFVGILVFHHARSNEDDENENLPLEDPMRNMKPTSSMKATLKYIWVVSLLILVQMLVGVITAHYGVEGEGFFGIPLDDVLPQAVSRSWHVQLAIFWIATSWLATGLYIAPAVSGVEPKYQTLGVNVLFGALLIVVFGSLAGQWLGVMQKLGLVENFYFGH…
RBZQ01000003.1_317	RBZQ01000003.1	Pseudomonas sp. T3	Proteobacteria	MRYQSQSVAYWYFAVAMVLFGLQLVFGLLSATKYLGPDPLLYILPFDVTKVIHTNLLIVWVLTGFMGATYWMIPEESRTELHSVKLAYIQLGLWTLMGVTAIIGYLFRYGTGNKLLEQPLPHKIVIVICMLIFLYNIGMTIRKSGRFTATESVLMIGLVSSAILFFPALLHYENYTVSIFYRWWTIHLWVEGVWMMIMGAFLAYLLIRLSGADREVMEKWLYVIVGLVFIAGIIGTAHHYYWVGVPTYWLPIGGFFSALEPLALVGMAAYAYGAMRRSGLAHPNTLALHWTIGSAVFALFGAGLLGLAHTWPSVNKWTHGTLITAMHGHAAFYGAYAMIVLAMITYALPSMTNRREPGSAIGYWAFWLQISGMFGMTLSFATAGIGQVYLERIMGMGYL…
QNFS01000001.1_14	QNFS01000001.1	Gammaproteobacteria bacterium B36_G6	Proteobacteria	MSSQNLGTVLTSRKNWFGVFLLVAAISVAGLIYLGGATYTGAPPLENYESSTGDVIISRDQIHKGETVFHLRGLMSWGSFWGDGGERGPDFTADALHRTAMSMRRFYELEVEANSGRPATQYDKDAISVRVVRELHNNAYDEDRGLIEINDAQIFALKELNEHYTSMFMDPSYSEAFDPAGYISDPTDIKNLTAFFFWGGWVSAANRPGENYSYTHNWPGDKAAGNAPTSATFMWSVFSVFALILGISAVLYVYGEMKDQDQDMFEAEEGTTLTTYDLENEYVRPTQKATYKFFVLAIVVFAVQIIAGTIIATDFVRPGGMSLNEIIPFPIARSYHTLLQIFWFFMCWVGYTIFFLPRISKVPTGQKLLIDVLFVLCLITGVGSIVGIYLGQSGVLTGD…
QZVR01000001.1_564	QZVR01000001.1	Nocardioides sp. SZ4R5S7	Actinobacteria	MTLHAREADRADRSELNLSKGWVQGIALVMIFGFFVMGMLAVRTYTDSMPQPERVVGEDGETVYTGDEITAGQQIFLRRGLQQYGSVMGHGGYLGPDYTAEYLRLSAEEIEAAIAESGAQEPSRATRDMLRENRYDEDSGELVFTPEQVAAFEAVRAHYAEIFGEDSTKYGLIPKVITDEQEIHELTAFFSWTAWAAAAERPGHSYSYTNNWPSEPRVDNGPTADIVVWSGLSLIALLAGLGGLFALYGRWSRQIGWHATEQPALAFRQPGDVEITKAQKVTAWFFFVVAVLFLGQTLLGAAIEHYRADLASFFGIDLAQVLPFNLARTWHVQLSLFWTAASFLAAGVFLAPIISGREPRNQHLLTWGLLVAVAIVVFGSLAGEAVSIFGADWAKGSIF…
RCCJ01000001.1_1229	RCCJ01000001.1	Hydrogenivirga caldilitoris DSM 16510	Aquificae	MGKLYESQKIALLYFSVAIVLFGAQLFFGLIAAYQYINPDFLYGILPFSVTRMLHINAMVVWLLMGFIGGIYWLLPSETGRDVVGAKLGKLAWFLLTAAVGIVVLVYLFKQIGKGDIFTLWFITEGREYIEAPRWADLGIVAVMLIIYFNVAATVLKAGKITGLLGVLLVDLLALAGLYVAGMFFTPNITHDQFWWWWVVHLWVEATWEVLVGVLMGYALMTVLGTPRRIVEGWLYLEVLLVFGTGILGLGHHYYWIGTPEYWLGIGGFFSSLEPLPLVAMIVHAVYDAGVHKLQTVNRPALFWIFLQAFGNFFGAGVWGFMHTLPQINLYSHGTQMSASHGHLAFFGAYVATNVALIYIALQHIRAPEGPILDSKTWKVAYIGMIVSMVGMVGALLVA…
RCFQ01000004.1_95	RCFQ01000004.1	Zetaproteobacteria bacterium EBB-1	Proteobacteria	MNINHLNGGQKLAVKYYIVAMVLFGAQILFGLLSGMQYLYPKLLFGILDFNVTRTVHINAMIVWMLYGFIGSVYWLLEEESETEVVGLKLGTLGFWVLTSAVTVVVLVFLLVQGGPGDDFTRWFINEGREYIEAPRWADIGIVVCMLIFFYNVSATFMKGKWSGISGVLTLDLVALAGIYIAGMFYTPNISMDQYWWWWVIHLWVEATWEVLVGCLMAWGLMKVLKVDRKIVTTWLYIEVALMFGSGILGLGHHYFWIGTPEYWLTIGGFFSALEPVPLVAMVVHAVYDSGVRHMKGNNNPALAWLIAHAFGNFFGAGVWGFMHTLPQINLYTHGTQWSASHGHLAFFGAYATIIIAMIYIAVPYIRGQEGIGSNLPDGGWKWKWALGLLNMGVVGMTI…
RFIQ01000313.1_6	RFIQ01000313.1	Planctomycetes bacterium J080	Planctomycetes	MKRLWLLFGLVLVVSFAVLGWVGTRIYQEMPPIPDLVVTSDGKTIIDNGEISAGQNIWQTMGGMEVGSVWGHGSYTAPDWTADYLHREAEFILERWANDEFNQPFSELDQEYQGQLTARLTKQFHTNNFDAETATLTIDPLRAEAFAANVEHYRTVFMDGNADYAIPARAIPDSERIRKLVAFFFWSSWAAAADRPGDVASYTNNWPHEPLVGNRPTGDNIVWTGVSIIMLLAGISAMAWWYASRREEDEAAGLSLESDPLARWEATPSQKATIKYFWVVAALILVQMGLGVITAHYGVEGDGFYGFPLSDWLPYSVSRTWHIQTGLFWIATAWLAAGLFIGPLVSDHEPKGQRLGVNILFGALLVVVVGSLSGEWLAIHNQMSDAQSFYFGHQGYEYV…
RFFV01000119.1_15	RFFV01000119.1	Cyanobacteria bacterium J007	Cyanobacteria	MANTTAFDTETEGRSQKRQLSLPAWLALICIVAFSVLLIAGAAIWKNAPPVPEIVRSSQQETVLTRADIQDGQETYLARGGQHIGSIWGHGSYLAPDWTADVLHRWGLATAGILYRNNPDFSQQDLDALSPVDRASLQARVSEQFKTNRYDPKTHSLILTKAQTKGLQKVFEDYRDLLKNGSVVHSIPRGWFKDDSQIHNVTAFFTWTAWAASANRPNAPFSYTANWPHDDLIGNQPPTQFIIWSIVSVIVLIAGIGAFVFIYLAQEETDEILPVPARPAVRIPTASQKVTALFFGVAMALFLVQIIMGMVTAHYAVEGDAFYGIPLDQFLPYAASRTWHLQLAIFWIATCWLAAGLYFAPRFGGFEPKHQALGNTVLLVALTVVVLGALAGSWAAVQG…
RFHP01000352.1_2	RFHP01000352.1	Nitrospirae bacterium J053	Nitrospirae	MKYKSQKIAQNFYTFAVLLFLVQVLVGIIAALQFIWPDFFPLKFNIIRDLHINALVVWLLMGLMGATYYVVPEESQSELWSIGLAKFQFWATVVAVTAVVLGYIWMGFNPQANKFVAGTLLLNEGREYIEAPRWADWLIALSVILFLVNNFMTMYKTKRWTGIQGTLLGGLTFLALMYLPGMFYTKSMVKDQFWWWWVVHLWVEGAWEVIAGALLAFMLMKVTNAERHVLERWMYLEVALVLFTGILGTGHHYYWIGTPKYWLWIGGIFSSLEPVPLLLMVWDAFRTTRTHRVVSNRLGLFYATAHAIFNFVGAGLWGVIHTIPQANKWTHGTQITTAHGHLAFYGAYVLLVISMVYITLPLIRGKTEFNTSRGYRSFWWMTISMVFIVLSLTAAGMVQ…
RFGC01000037.1_246	RFGC01000037.1	Acidobacteria bacterium J014	Acidobacteria	MKRLWLLLVAIFVVSFSILGWMGVEIFRQAPPIPDEVVTTDGRVLIPSGEIQNGQNVWQAMGGMQVGSIWGHGSYVAPDWTADYLHREAVFILNRWAQEEFGKNYDALNSEQQAVLRQRLQDMVRKNNYDPSSGKLIIEPIRAQAFEENLRHYSEIFSKGSLEYAIQKNAQSDPTKLRQLVSFFFWTAWASTANRPGNTISYTSNFPPEPLVGNVPTSSAIIWTGVSVIVLLAAIGWMIWFYAGRKVEIAAEDVPNEDPLVGVKLTASQKATVKYFVVVTLLFLFQIVVGVITAHYGVEGGGFYGFPLQDYLPYVVSRTWHVQLGIFWIATAWLAAGLFIAPFVCGYEPKYQRLGVDILFVALLVVVIGSLTGQWLSVHHFFEGDSWWWFGHQGYEYVD…
CP023865.1_5862	CP023865.1	Actinoplanes teichomyceticus ATCC 31121	Actinobacteria	MGCPVAATDRSESPARRPLLVGKGWIQAVALVLLCGFAVMGLLAYRTYTAEPPIPDRVVATDGRVLYTGPDVSRGQQVFLHNGLMEYGSVFGHGAYLGPDFTDDYLHRAAESVTRQLGGGSDAVARQVVRDFQANRYDPATGTLTFTGEQAVAFEENVAHNTAFFGANDTRRGLRPKAITDPTETRQLTAFFSWSAWAASAQRPGKNYSYTNNWPPEPLVGNQPTANVVVWSVLSLVALLAGIGALFAVFGRWGDRLGWRGRQADTISFRRPDAVTLTPAQRATAWFFLVTGVLFLAQTLLGAASEHYRADVTSFFGIDLARLLPYNLVRTWHLQLALFWVSAAFLAAGIFLAPIIAGREPKRQNVLAYVLLGAVAVVVFGSLAGEAMSIHGVFSEPGS…
RIZB01000003.1_482	RIZB01000003.1	Halarchaeum sp. CBA1220	Euryarchaeota	MLIRRETLAKALVVAFVFNLIVMGAGAYLAYEQSPQRPAEVVGPGGDVIATNDDIVAGKAVFQQNSLMNHGSILGNGAYFGADYTADALDRLTTNMREYVARERYGASSYAALDEAEQAAVNDVVERQLSEGEFGATLELTAAEAYAYGEVRESYAEQYHDGEREAGIPAGFVSTPEDARRFADFAVWTAMFSAIDRPGTAHSYTNDWPYAPGAGNDAPVSALTWSVVAMVLLVGGGGLGIWLYSAVELPEPDAEGVDVPDPADVTLTPSQFAAARFVPVAAVLFLAQTLLGGLMAHYYIERGGFYGLASALGVDALSALPFAITKAWHIDLAILWIATLWLGIGLFLPPLLTGREPANQKRYVHVLLGALFVVVVGGLVGIWLGSQGYIEGALWWIIG…
RKHG01000001.1_2156	RKHG01000001.1	Luteococcus japonicus strain DSM 10546	Actinobacteria	MPSRDKKWWIALATVVLGSFVVLLYMGMRIDHSKPPVPTSVVAADGTQLISEGEIMDGQRVWQSIGGQQVGSIWGHGAYVAPDWTADWLHRESTFLLDGYARADGAKDHASLDTEKQAALQARLKKAMRTNTYDARTGTVTLAPGRAEAYKANSAHYADIFTHGHEQYAIAKGAVKDHEAMQKMNAFFWWSAWAASTDRPDGSESYTANWPHEPLVDNVPTTTNVLWSIVSFILLLGGIAGMVWYHNMSDEDEVTDEAPANDPLLGYQATPSQKATLKYFFVVGGLFVLQIAMGILSAHYGVEGGALYGIPIDRILPYPVVRTWHTQLGILWIATAWLATGLYVAPAVGGREPRLQKLGVNVLFWALILVVLGSMAGEWLSIRGSLGYGTELSWWLGTT…
REFA01000003.1_113	REFA01000003.1	Flavobacteriaceae bacterium KYPW7	Bacteroidetes	MKNNVVGSAYVIIAIMSLFLGLTFGILGGLQYAFPDFLKLDFSFQKIRPLHTYLSVNWIFCAATGIIYYYLPEVSRRKIFSTVLGKIQAGLQVLILVVVCVFFILGKFSGREYLEFPPYMVAIIVLAWVMFMLNVFITLKPNYKTAPVYIYSWTTGLVFFLLTILEAQLWQLPFFNNNIIRDVTVQWKAMGAFVGSWNALVYGTAMYAMERISGDKSINRSKKAFFFYFLGLTNLMFNWGHHTYIVPASPWIKTISYVISMTELLILANIIWGFRQSYIKANYQNNKLSFKFLTYAEMWILLNLILSISISVPYINQFTHGTHITVAHAMGSTIGINTLLILASLTLIMDEINPKCLSLKTYSRWVLTFNTALFFFWFSLIGMGLNKIAGTLENKGFQQ…
REFA01000010.1_70	REFA01000010.1	Flavobacteriaceae bacterium KYPW7	Bacteroidetes	MKYKSQKVAYWFFGLCMLLFSLQIVYGFVMGFARIGYDVLHDFVPFNAARAVHTNLLVVWLLAGFMGAAYYIIPEEAQRELVNVKLAYVQLISLAVVGVAAIVGYHFNWWEGRKFLEIPRELDYLVVVNVLLFLGLILATLYQGKRRTTTALVLTMGLVFAALLYLPGMIWFDSQVTDAFFRWWVVHLWVEGVWELIMGGILSYLLIKLTGVDREVIEKWLYVIIGLTFLSGLLGTGHHYYFIGVNKIWLVVGGIFSALEPLAFLGMALFAVYMYRKGEKSHPNKIALFWTIGSTIVSFVGAGLLGFAHTLPQTNIYTHGTLVTAMHGHYAFWGAYAMMVLAIISYALPNLTGRKRYDSFYGHMAFWLSNVGMLGMTVAFGVAGVAQVYMERKLKMEFM…
RXJR01000026.1_112	RXJR01000026.1	Candidatus Melainabacteria bacterium isolate AWTP1-20	Candidatus Melainabacteria	MSWRWKLSVLLVLIAGFSTLIFMGHETSNQAPPIPERVVDSSGKVLFLSNDIMAGQGVFQKYGLMDVGSFFGHGAYNGVDFSADYLHREAVIALDYLAQSKFKKNFDQLDASAQGQLLARVHKDFKENRYNPETKTLTLTEEQAVSYQKLIPHYDTEFGAGNKLPLPPDYIKDKTERLQLTRFFAWGAWVCSTQRPGKDYTYTNNWPPDAAAGNAPNWQIFFWSAMSLIMLVGGIGLTQFLLSAFPGLGWAPDGSGEMVDAVKTYRPFRSQTSLYPYFVVVVLLFLFQTAFGVVTAHYIVEQGFYGFDIRSIFPYSITRSWHLQLSIFWIATAWLAAGMFMAPMLSKHEPKGQHWLVKILFVAILIVAVGSICGEWLGVKNMLGSLWFWFGHQGWEYLE…
RXJI01000030.1_62	RXJI01000030.1	Sphingobacteriales bacterium AWTP1-11	Bacteroidetes	MAKNNFIRYLLNPKNWWLPLLVIFVISIAGVTMIGLHTYTEAPPIPNYVSAKNETVFSKEDVLKGQALFQKYALMEYGSMFGDGANRGPDYTAEALHYVSQYMNDYYLSRLKAGANSNLLKKGVAEQVKAEIKSNHYSKDNNSVTLSHAQVFAIRELIKYYHQKFTNSSSSGAFKPDGYISDENEIKSLTAFFFWGSWVCGVERPGEHYSYTHNWPYDPAAGNTPSAAIILWSIIGSLGLIFGLGIVLFYHGKLDKLGDDVYTKKAEPFMTKGDIQKFQPDAIQKNTYKFFYVAIILFAVQVLAGILTVHDFLGFINFFGFNISEALPITVTRSWHVQLSILWISTCWIGASFFMMSFVSPNQSKKQVTLINTIFWLTVLLVAGSFFGMLLGPKGLAGK…
RXIY01000107.1_9	RXIY01000107.1	Rhizobiales bacterium AWTP1-1	Proteobacteria	MACLGKEFGQLGEDQQAGVTAAMQRALQGIDLTKSVVTLPDSVTNAFLAVRDEVANSLRTANPSAGWTPAYSLDPKAARQTADFLVFSALTTVARRPGVSWSWTENWPFEPLVGNTPTLNTFRWTWISFCFTFFAFGVVLFIYEFFLNKLDVGRMDPVLAEFRPLTPSQRRIGKYFVVVALLLLVQIAAGTIMAHSYYDRTSFYGIAINDVFPFNFLRDVHIQAPILWIGLSWIGAALFLAPAMAGGHEATGQRFFVDMLFWATLLIIAGALIGDYYGIMGSIDSEWFWFGNQGLSYIELGRFWQIGFFVGLLLWSVLVMRALWPSGPLWWRAAGEFWAGRIRLEHLIWASTINVAVLYVFGMIPLTGIEKSFTLTDFWRWWVVHLWVEQSFEFFASCM…
AP018718.1_1843	AP018718.1	Sterolibacteriaceae bacterium J5B	Proteobacteria	MQYQSQAVAKPYFIAAIALFVAQILFGLIMGLQYVVGDFLFPYIPFNVARMVHTNALIVWLLMGFMGAAYYLIPEESETELYSPKLALAMFWIFLVAAGLTVVGYLTVPYARLAAMTGNDLLPTMGREFLEQPTITKLGIVVVALAFLFNLTMTVLKGRKTAVNTVLLIGLWGLAVLFLFSFVNPHNVVRDKFYWWWVVHLWVEGVWELILGSILAFVLIKVTGVDREVIEKWLYVIITLTLVTGILGTGHHYYWIGTPEYWQLIGSIFSALEPIPFFAMTLFAFNMVNRRRREHPNKAATLWALGTGVMAFLGAGVWGFLHTLSPVNYYTHGTQITAAHGHMAFYGAYVMANITMISYAMPILRGRAANSNRSQVAEMWGFWLMTISIVFITLFLTAA…
AP018721.1_717	AP018721.1	Sulfuritortus calidifontis J1A	Proteobacteria	MAALGMLDSANLNGGQKLAVKYFTVAIALFGAQVLFGLLAGIQYLKPDFLYGVLDFSVNRMVHINAMVVWLLYGFIGSTYWLLEDESGHSVVGLALGNLIFWVLTLAVAVVVVVYLLIQVGPGDQSTIWLINEGREYIEAPRWADIGIVVSVLVFFFNVAATFAKGKYTGIGGVLVLDLVALAGLYLAGVFYTPNISVDQYWWWWVIHLWVEATWEVLVGCLMAYALIKTLGVRRKIVETWLYIEVALMFGSGILGLGHHYFWIGTPEYWFTIGGFFSALEPIPLVAMVVHSVFDSGVHKMKNTNHPALAWIIAHAFGNFFGAGVWGFMHTLPQINLYTHGTQWSASHGHLAFFGAYATLVIGFVYLALQKWRGNVWMSGGLADNGWKWKWALGLLHLG…
CP034563.1_172	CP034563.1	Flammeovirga sp. L12M1	Bacteroidetes	MKKIWLIFSSIMLLSFAVLVWVGTEIYQKQPPIPDKVIVQETGEVLFTKDDIQTGQNVWESIGGMEMGSIWGHGSYVAPDWSADWIHKEAIYILNNWSEKEFAKEYEQLPAVDQRILQVKLRAAIKTNTYNSSTKEITISRLRLAAIQKNMNYYAALFKNGNAKYAMQKGVLTDKSKLFQLNAFLFWTSWAASTDRPDQDYTYTSNWPHEPLIGNTLTNDSMIWSGFSVILLILFIGILTFYYLKTHEGEEGIAKPTADPMKSFKLVPSQKAVLKYYIVISLLIALQVVLGAITVHYTVEGQGFFGFELSKFLPYVVTRTWHTQLAVFWIAATWLATGLFLAPIVSGKEMKVHIYGINFLFVALLIIVLGSMAGEWLGVHQFFDLTTNFFFGHQGYEYV…
RYZH01000001.1_96	RYZH01000001.1	Isosphaeraceae bacterium GM2012	Planctomycetes	MRRLWIAFIIVMGASFLVLGWIGTRIYQEMPPIPAKVVSNDGKMLTDEGEILAGQNVWQSLGGMEVGSVWGHGSYVAPDWTADWLHREATFILDRWATDEFGAEYARLDEERQAQLQGRLAEVMRSNTFDPDSRTISLPSIRAEAFEANLEHYSDVFANGRAEYAIPKDTVTNADRMKTLSAFFFWTSWAASTNRPGSDVTYTQNWPYEPLVGNRATGETVVWTGVSIIMLLAGISAMVWWYAARKSENVSSSLPDSDPLGQWVATPSQRATIKYFWVVAALVLVQMLLGVVTAHYGVEGDGFYGIPLSKWLPYSVTRTWHVQTGLFWIATAWLAAGLFIGPLVSEHEPRGQRLGVDLLFLALLLVVGGSLTGQWLSVRNQLTDRTSFYFGHQGYEYVD…
QNZF01000043.1_14	QNZF01000043.1	Persephonella sp. MAG 67	Aquificae	MTKLMDQTTKKWFLIFTIATIVAVGLFTAFTVKQIKEVPPIPQEVRGTKTLYTYNDIVQGKAYFQKYVLMDQGTLLGNGAYIGPDYTAWILHEKIVKLQDIYAQEEYGKNYSELSKDEKAKVDYLVKEDVRKKSILKEGITQITPEHEKAWLQVKEKLVDYLVNGNPQYAMVGGIIKPEEAEKMAAFIDWTTLVAVTPRPNAKSGEEVSVIKSLGEPLTVDENLNMHPTYTNNWPPEPAIGLNATYSSLFWSIVAFMACWTLTIVVMWAFYDYFLKFDNEKEYSPALNITRLTPLQEKVIKFVPLVPLFFVLQTLLGGYMAHLFADPSHNWIIPQSLLPFNVAREFHLNLAVLWIAIGWLAGGLFVAPLASGGKDFKFPIAVDILWIALLIVGGGGLIG…
QNXQ01000121.1_23	QNXQ01000121.1	Aquifex sp. MAG 11	Aquificae	MEKILTRFWGDISNLPESRKIALMYWTVAIALFGAQLLFGLIAAYQYINPDFLYTVMPFNITRMLHINAMVVWLLMGFIGGIYWLLPDETGRDVVGAKLGRIAFYLLTGAVAVVVLVYILVQMGKGNFFTMWFINEGREYIEAPRWADIGIVAVMGIIYYNVLATVLKAKKITGLLGVLLIDLIALAGLYVAGMFFTPNITYDQFWWWWVVHLWVEATWEVLVGVLMGWALMHVLGTPRRIIEGWLYLEVLLVFGTGILGLGHHYYWIGTPEYWLGIGGFFSSLEPIPLVAMIVHAVYDAGVHKLQTVNRPALFFIFLQAFGNFFGAGVWGFMHTLPQINLYSHGTQMAASHGHLAFFGAYVATNLVLMYIALQHIRAPHGPILDSKTWKIAYVGMIVS…
PIQD01000001.1_490	PIQD01000001.1	Idiomarina salinarum ISL-52	Proteobacteria	MRYKSQSVAYWYFAVAMVLFGLQLVFGLLSAAKYLGPDPLLYILPFDVTKVIHTNLLIVWVLTGFMGATYWMIPDESRTELHSVKLAYIQLILWTLMGVSAIIGYLFRYGTGNKLLEQPLPHKIVIVICMLIFLYNIGMTIKKSGRFTTTEGVLLIGLVSSAVLFFPALLYYENYTVSIFYRWWTIHLWVEGVWMMIMGAFLAYLLIRLSGADREVMEKWLYVIVGLVFIAGILGTAHHYYWVGVPQYWLPIGGFFSALEPAALAGMAIYAYSAMRRSGLAHPNSLALHWTVGSAIFALFGAGLLGLAHTFPAVNKWTHGTLITAMHGHAAFYGAYAMIVLAMIVYALPKLTHGRSEEGSTLGYWAFWLQVSGMFGMTLSFATAGLGQVYLERIMGMGY…
RZIJ01000007.1_135	RZIJ01000007.1	Azospirillum doebereinerae GSF71	Proteobacteria	MKYESQKVALWYFAAAMGLFAVQILVGLLAGAVYVMPNLLSELVPFNIIRMIHTNALIVWLLIGFFGAAYYLIPEEAETELHSPTLALVQLGLFVFGALAAVVGYLFRIYEGREFLEQPTWIKAAIVVVALMFLYNITLTLIKGRRTVITNILLVGMWGIAIFFLFSFYNPSNLALDKMYWWYVVHLWVEGVWELVLASILAFLMIKMTGVDREIVEKWLYAIVGLALFSGILGTGHHYYWIGTPGYWQWIGSIFSALEVAPFFTMVVFAFMMVWKSGRRHPNKAAMLWSLGCSVFAFFGAGVWGFLHTLAPINYYTHGTQVTAAHGHLAFFGAYAMINFAIITYAMPYLRGRQPYNQLLNMWSFWLMCGGMAFMTFVLTVAGVVQTHLQRVLGMDYME…
RYFG01000018.1_44	RYFG01000018.1	Methylobacter sp. KRF1	Proteobacteria	MNTSGLNGVIQQAAALSDKSRLYLNNFKAWVQLDSSHLSDGRQLAVKYFTVAVILFFAQILFGLLAAMQFIFPGFLYEILDFSVNRMIHINAMVVWMLYGFIGCVYWFIEEESGTEIVGLKLGNIAFWVLTGAVTLVVLVYLLVQIGPGKDSSLWFINEGREYIEAPRWADIGIVVVMLIFFYNVVATFSKGKWSGIAGVLTLDLVALAGLYTAGMFYMTNISHDQYWWWWVIHLWVEATWEVLVGVIMAWSLMKLLAVRRKIVETWLYIEVALMFGSGILGLGHHYFWIGTPEYWLTVGGFFSALEPIPLVAMVVHAVYDSGAHAFKNGNHPALAWIIAQAFGNFFGAGVWGFMHTLPQINIFTHGTQWSASHGHLAFFGAYATINIAFFYLAIQQWR…
CP034142.1_3246	CP034142.1	Marinobacter sp. NP-4(2019)	Proteobacteria	MAKYRRLWLLLITIVGITFTLLGYFGAEVYRAAPPIPDQVVSANGDTLMTEESILDGQTAWQSVGGMQLGSIWGHGAYQAPDWTADWLHRELENWLAIAAQEEYGQDWHSLNGQERNALQYDLKTEYRSNSYDEATGTLHLSERRTRAIAETADYYSRLFSNSPELQSTRENYAMKENTLPSVERRQRMTEFFFWTAWAASTERPGSDATYTNNWPHEPLIDNKPTAENVVWSIVSVVLLIAGVGGLIWAWAFLRKEDEEDPAAPVRDPLSTFALTPSQKALGKYLLLVVGLFTFQVMLGGFTAHYTVEGQSFYGFNVSEWFPYSLVRTWHIQAALFWIATGFLAAGLFLAPIINGGKDPKFQKLGVDVLFWALVVVVAGSFIGNFLAIAQIMPVNLSF…
CP033219.1_2251	CP033219.1	Sedimentitalea sp. W43	Proteobacteria	MKYQSQKVAYAYFLVAMALFAVQVLGGLIAGWIYVSPNFLSELLPFNVVRMLHTNALVVWLLLGFFGAAYYLLPEESEREIYSEKLAYLQLIILVIGTLGAVLTYVFNPFPGNYLLGMQGREFIEQPTWVKLGILVAALIFLFNVSMTVLAGRKTAITNVLLTGLWLLSLLWIFAFINPDNLSLDKMYWWFVIHLWVEATWELVMASILAFLLLKLTGVDREIVEKWLYVIVSTALFSGILGTGHHFYWIGLPGYWQWIGSIFSTLEVIPFFLMMSFAFVMVWKGRRNHPNKAALLWSLGASTVAFFGAGVWGFLHTLHGVNFYSHGTQITAAHGHLAFYGAYVATNLAVMSYAIPHLRGRDPYNQVLNMASFWLMTGGMAFMTFVLTFAGTIQTHMQR…
ATDQ01000014.1_15	ATDQ01000014.1	Mycolicibacterium brumae DSM 44177	Actinobacteria	MAFNVTDKSFLEPQGDKEPTIGKGWVQGVALVLIFGFFVMGILVYRTYTASMPMPDKVVTQSGQTVFTGEQITRGQTIFQARGLMQYGSIHGHGAYLGPDFTADYLRMATDNVADQLEKAGSPQVHDAVVAEFRTNRYDDTTKVLTYTDHQVKAFEDIVAHYANLFGPESSKIGLPKDFITNPQDIEDLTAFFSWSAWASAAERPGHNYTYTNNWPAEPRVDNGPTADMVVWSALSLVALLGGTGIMFAVYGRWSQKIGWHNEEAPLVSYRQPGQVVLTPSQRATVWFFAIVTVLFFAQAMLGALAEHYRADLSSFFGLDLNNILPYNLARTWHLQLALFWTAAAFLAAGIFLTPFITRREPRKQHWLAYGLLGAVALVVFGSLASEALSVFGVIDEGT…
RXOC01000004.1_124	RXOC01000004.1	Pedobacter tournemirensis R1	Bacteroidetes	MKNPRKLWLAFAIVVGLSFAVLGYYGIEIYQKAPPIPEKVVSGDEVLFSGEDIKDGQNVWQSIGGQEVGSIWGHGAYAAPDWTADWIHREAKYMLDHQATKRFNNVFDKLNDEQKAALQTTLQKEIRKNTFDEAQGTITLSAERAMAYKQLEQYYSGLFSDDPAFNDLREAYAIPKNTIKDPVRLKKISAFFFWASWACVTNRPGENVSYTHNWPSERLVGNVATGDLMLWTGFSVIMLLLGIGILVFYNAKNKEEEVADDIPTEDPLLQIKSTPSMRATLKYFWIVTALILVQVILGVVTAHFGVEGSAFYGIPLDEVLPYSLSRTWHVQLAIFWIATSWLATGLYIAPAVSGYEPKYQTLGVNFLFIALLIIVAGSMGGQWMAIMQRLGYIENFWFG…
CP035311.1_2749	CP035311.1	Janthinobacterium sp. 17J80-10	Proteobacteria	MRYKSQQVAYWYFAVAMVLFGLQIVFGLLSATKYLGPDPLLNILPFDVTKVIHTNLLVVWVLTGFMGATYWIVPEESRSELHSTKLAYYQLGLWVLMGVTAVIGYLFRYGTGNKLLEQPMPHKIVIVVVMLMFLYNVGMTIKRSGRFTTTEGVLLLGLGSAALLYLPALINFNNYTISIFYRWWTIHLWVEGVWEMIQGSFLAYLLIRLSGADREVMEKWLYVIVGLVFIAGILGTAHHYYWVGVPHYWLPVGGFFSALEPLALIGMAMYAYSAIRRSGLAHPNTLALHWTIGSAVFTLFGAGLLGLAHTWPSVNKWTHGTLITAMHGHAAFYGAYAMIVMAVISYALPLMTPGRNEQGSKAGYFAFWLQLGGMFGMTISFATAGIGQVYLERILGMGY…
PDKN01000004.1_90	PDKN01000004.1	Arcobacter sp. CECT 8987	Proteobacteria	MENSLKWESQKLGTWYFTFAAVIFGAQLLFGLIAAIQYLYPSFLFEVLDFSIARIVHINALVVWLLCAMIGSVYYIMPEETGIETVGVGIGKLLFGILVAAVTVVVLVYILIQVGPADHSTLWFITQGREYIEAPMWADIGIVVVVLGFLANVYLTSIKGERTGIMTVLMADLLALAGLYLAGMFYTANISMDQYWWWWVIHLWVEATWEVFVACLAGYGLIKTIGASRQIVEMWLWIEVAMLFGSGILGIGHHYFWIGTPEYWWEIGALFSALEPVPLIGMFVHVIYDWGKESGHAAAEGHKHEISNTPAFSWFVVNTFGNFLGAGVWGFMHTLPQINLYTHGTQWPAAHGHLAFYGAYATILIGMFYMGVQGSNNIKYLRATFSSKMAITLITGGVL…
SDIC01000009.1_211	SDIC01000009.1	Haloferacaceae archaeon SYSU A00711	Euryarchaeota	MEVTRKTLAKLLLTVFVFNLVVMGAGAWYSYQQSPAIPQTVVGPDGDTVVTAEQVRDGKAAFQVNGLMNHGSILGNGAYFGVDYTADALDLKVEHMRDHYAQERYDREYAALDEDQRAVVEATTQRDLEEGRADDRVEYSAAEVYAHEQVREEYVDRYHEGDLERGVPAGMIDSESDARAFADFALWTAWISHTERPGTDHTYTNDWPYQPDAGNVPPASSMTWSVIAMVLLIAGAGIAVWLYKSIELPEPDTEGITVPKPEGIDITPSQRAAVWFIPVAAGLFIAQVFLGALLAHYYVERDGFFGVGELLGIDFVGLFPFAIAKTWHLDLGILWIATLWLGTGLFLPALLTGREPRRQKTFVNLLLCALVVVTVGGLGGIWLGANGYFDGDLWWLLGN…
SDSC01000002.1_85	SDSC01000002.1	Macrococcus sp. DPC7161	Firmicutes	MNHQSSYKKLMRILVSTLIVVFSILLVGGFLVFKNEAPRPAKIVDSKGNTLVSKSELISGQAIFEKYGLTDYGSYLGNGSYLGPDYTAETLHHYLIGMHDYYSKKLYHKPFKSLNELQQEGIKGKVKHEIRINRYSKENETLTLTDAQVAGLKYIQSYYQKEFINNPDQAGLPENMIDQFKTNGYMVKGDKIKHLSNFYFWGAWLSSTNRPDRDFSYTNNWPYDQDAGNTMPSEAIIWSAVSVALLVGGLGIIIYFQRKYEFDMEPTYSDESSLPTIDPDVAITPSQRKTAKYFVIVMLLFLVQILLGELMAHYYVENEFFGIPLQKIFPFTMAKTWHLQLVIFWVATTWLAAGIYIVPRVLGREPKHQGKLVDLLFVALIIVAVGSMLGEWGSTLGIV…
SEMD01000004.1_172	SEMD01000004.1	Sporolactobacillus sp. THM7-4	Firmicutes	MGYKKLWISLAIVFIVSFSVLGFFGGRLYNTKPPIPSKVVTTGGKVLFTSKEIETGQNVWQSMGGQELGTVWGHGAYVAPDWNADWLHRESLWILNAWAKADFNKSYKTLNSEQKAALKARLEKELRTNTYKKATGTITVSTVEAKAIAAVSRHYKGLFSDDPKLDRLREDYAIPKNTIKDPDRLNALVSFFWWSTWATHTNRPGDTVTYTNNWPNEPLIDNKPIGEMLVWSVVSFVLLLAGIGALAWYYASTNRQGEHEELEQFPKNDPLLGVASTPSMKATTKYFWVVALLWIIQVGLGAIAGHYQVEGSGFYGIPLDKWLPYAVVRSWHTQLGILWIATAWLATGLYIGPAISDHEPKYQRFGVNFLFVCLLIIVVGAMAGEWFSIMQKQSLTTSF…
SEAC01000002.1_238	SEAC01000002.1	Chitinophagaceae bacterium PMG_218	Bacteroidetes	MLPIPKLHSRSDRIALAFLGLGLSYLMLGVVFGLLGGLQYVLPEFLRTQLAFQKTRPLHVYLVTSWIFTAAQGGLYFYVPRAAGRPLCWPRAGWSHFALQLVTSIVIVGCFFAGKFGGREYLEFPPALGGLIALSWMPLAINFFATLRPRFKNAPVYYFSWTAGIVFFFVTLSESYLWLIDSFFGNAVRDVTVQWKALGSMVGSWNMLIYGCTLYVMGQLKGDDKLARNSTSFFFFFLGFTNLLFNWGHHTYVVPAAPWVRTVSYVISMTELLLLAQLLYKFRRTIREARKRFHQVTYRLLALADGWVLLNLGLAIVLSVPAINRYTHGTHITVAHAMGATIGINTLLLLASVTYILSQLKPVALRPAKRRVRRAALWTNASLLLFWCSLLGSGLVKIA…
SHKQ01000001.1_4330	SHKQ01000001.1	Plantactinospora sp. CNZ321 Ga0193658_11	Actinobacteria	MSEQVQVRGSGRAGLTLSKGWVQGVALVMVFGFFVMGMLALRTYSDSMPLPQRVTGPDGAVIYTAADVTAGQQTFLRRGLQQYGSVMGHGGYLGPDYTAEYLRISAEHIKADLAGSGAQEPSEAAKRMLRENRYDEASGELVFTAEQVAAFEHATRYYADFFATDSTKFGLIPQVITDPREIHELTAFFSWTAWASAAERPGHTYSYTNNWPPEPRVDNTPTADIVVWSGLSLTALLVGLGALFALYGRWSRSIGWHASEQPPLAFRQPGEVQITKAQKVTAWFFFVVAALALAQTLLGGAIEHYRADLSTFFGIDLAQVLPFNLARTWHVQLSLFWTAAAFLAAGIFLTPIISGREPRRQHWLAWGLLGALVVVVVGSLAGEAISIFGVDWAKGSILF…
SHNE01000029.1_14	SHNE01000029.1	Bacteroidetes bacterium Bin7_1	Bacteroidetes	MDKPHQIQSHSMVRLPVFFISLALVFLFFGLFFGLIGSFQYVFPVWLRDSLPFSRIRPLHVSLVISWIFTASTGGLYFYIQDYLKRPLYSERLGWMHFILLSIVSLLTILTYASGKFGGREYLEFPALLGVPLILYWLLFMINFFKTVNVKLKAAPIYIWMWSTGLVFFLITFLESQLWLLSFFGENLIRDTTVQWKALGSMVGSWNMLVYGTAFYVMEKISGNSKVTNSNQTFFFYFLGLTNLMFNWGHHTYIVPASPWIKHIAYIISMTELLILFNIIREWKISLDTAKKNFHLIPYRFLIAADLWIFVNLILAIAMSVPAINRYTHGTHITVAHAMGTTIGINTMILFSSLCYLCDRFSLIKFNRFRRHFHIGFWISNISLLVFWISLLISGFFKS…
SCUJ01000005.1_212	SCUJ01000005.1	Gammaproteobacteria bacterium FW602_bin.35	Proteobacteria	MQIDFPKSKHQNFAHILLAKKYWWAHFLIVAGISTIGLVALGLWTYSGSPPLTGFVSSTTGEVVIPEWRIQRGKEVFHLKGLMSYGSFWGDGAERGPDFTADALHRTIVSMRSFYGKEVTSRQTDLAQYDKDAIAARVTREVHTNGWDEKAAVIRINDAQVAAYRELINHYTRMFTDPEYPEAFQSGRMMGHISDPEDIEALTAYFFWGGWVAAADRPGETYSYTHNWPYDPEAGNTPTFATIFWSLASILALLAGTMLVLYVYGQMKALPADPFKGKGWSLTTVDLENSGDAHVRPTQSSTYKFFAFAIVLFLLQVLAGVLSAEDFVKGGPTTAIVNLFGITIPFTVVRGWHLILQIYWFFMCWVGYTIFFLPRLSNVPGGQRFLINLLFWVCFIVGA…
SCUJ01000006.1_1389	SCUJ01000006.1	Gammaproteobacteria bacterium FW602_bin.35	Proteobacteria	MQFRSQAVAKPYFIAALALFTGQILFGLIMGLQYVVGDFLFPLIPFNVARMVHTNLLIVWLLFGFMGASYYLVPEEAETELWSPKLAIVTFWVFLAAGALTVLGYLLVPYAALAKLTGNDLLNTMGREFLEQPLPTKVGIVIVALAFLFNIGMTLLKGRKTAISLVLVLGLLGLAVLFLFSFYNPANVVKDKFYWWWVVHLWVEGVWELILGAILAFVLIKVTGVDREVIEKWLYVIITLTLITGILGTGHHYYWIGTPEYWLWIGSVFSALEPIPFFAMTVFAFNMVNRRRREHPNKAATLWALGTGVLSFLGAGLWGFMHTLSPVNYYTHGTQITAAHGHLSFYGAYVAVVLTMISYAMPVMRGRQANSNTAQVVEIWSFWLMSVSMFLMVLFLTGA…
SCUD01000102.1_5	SCUD01000102.1	Gammaproteobacteria bacterium FW602_bin.2	Proteobacteria	MTTADRVAGGRMRPSAWWNRWVMSRRGWWLPLALVLLTGLGGMLYVGMRTYADAPPIPDFVTAEGAVVIAADDIRGGQRVFLRHGLMNYGSMFGDGATRGPDFTADALRQTALAMRIFHLEAATPGSATESGLLAVADDRMRRELRANTHDPATNRVVLAPSQVAAIAALERHYGRMFGVGGSVSPQAWVPAEHDRALLARFFFWGAWVCASARPGVDYSYTHNWPYDPLAGNVPTPAILVWTVVSTLGLVLALGLILYLYGRYSQTAGWRASLQRRGALAAATAVEAFVPSRTQRAAYPFFAAALALFVLQIVAGVLTVHDFLGLTFLGDLDLRSLLPITVTRGWHLQLALLWISACWIGASIFVLSGADGAAEPPGQTALARLLFALVVLLVAGMLG…
SCRC01000093.1_5	SCRC01000093.1	Candidimonas sp. FW021_bin.53	Proteobacteria	MDLAAQPKSEPEEVPLSLWWIRSVLIVMVLGFAGLLAITTLAYRNAPPIPAKVVDASGVTVFTGDDISNGQAVFLRYGLMDNGTIWGHGAYLGPDYSAVALHRMGLDTADALAHQQYGKPVSGLTPGQAAAIHGEVAVALKTNRFNADTQTLSLTTPEAAAYRQQAGYWKAYFHNPVGNGGLKPNLITDPIDLHQFAAFVTWAAWASVVNRPGDNYSYTNNFPYDPSVGNLAVPGALLWSALSLVVLLIGIGVVLLAFGKFDYLGWITRGHRVHPQVIPGQASPGQRALVKFFVVVALLFLMQTLVGGGVAHFRADPGSFYGFQLEKIFPSNLLRVWHLQTAIFWIATAYVAAALFLARSLRADEPRWLAPATHALFAAFALVIGASLLGEWAGMAGWF…
SCSE01000045.1_68	SCSE01000045.1	Rhodanobacter sp. FW106-10_bin.24	Proteobacteria	MNATLPYTGPTGLQDRTSKVLIWILLIVAVLCGAGMVWATKTTYDQVAPLPQQMVGQHGQIVMRRADIVAGKAGFQRADLMDYGSLYGMGSYFGEDYTAAYLVQLAHKVQDNLAQLRHGKPFAALDAEQQFGITHAMRKELQGIDLSQARVQLPDTVADALVSMRGRIATSLLTDDFAKGYSRARSLDQVSAGRTADFLLYSSLTTVARRPGKNYSWTSNWPAEPLVGNAPTGATFVWTWASFAMVFFAIGAVLVIFRLWIEPAAPNETFEPILQGFLTPTPSQKALWKYILVVAGVLLVQILAGSIMAHYYTDRVSFYGIDVGKWLPFAFLRSVHLQAAIVWIGVSWIGAGLFLAPIIGKREPSGQRGLVNLIFWVLVVIVAGALIGDYLGIMGLVGK…
SCRM01000010.1_251	SCRM01000010.1	Rhodanobacter sp. FW106_bin.11	Proteobacteria	MMQISYQTQRLSMRFFMLMATLFVVQVGFGLLLGLQQADPTVLAGTLNFNVVRAEHLSLGIFWILSGFIGAILFVGPLLSKRELAAPWLIKFLFYALIVTIVWNMATQSLAMKGIAGWWEGQPWLQQGLEYLEAGRAAQVVILIGFSILAGVVLRTFPPRKEWNEIHWGLAIGVVALTAVWLFGMFYVSRLDLQEYFRWFVVHYWVEGVWEVIHISLIGFLLVLLFKVDVKSVGYAVFWGVALVWLSGLLGNAHHYFWIGTPEFWQFWGSLLSAMEPLPLVFCFWHIYLDAHQNRRPLENAPAFYFILGSVVLEQVGAGILGFSMTFALTNAWSHGTWITPAHAHLALFGTFGMLGIGAAYYAVPAMREAANFDQRIGRLAFWMVMIGVLGMALSFALG…
SCRT01000012.1_133	SCRT01000012.1	Sinobacteraceae bacterium FW106-02_bin.14	Proteobacteria	MYRSQRLSLRYYTAAITLFGVMILFGLLSALYYVFPSMLFEVLNFSTSKILHIDTLVIWLLMAFLGAVYWYLPQELEHEVVGIRLAEATFWVFCAVVAVVAVVFLVVQIGDSTAFTLWFINQGRKYVEAPRWASIGVVVVMGVFAYNVVATCVKARRMTGVTWVLVLDLIPLLAVYMDAFPADENMSRDLYWWWWLVHMWVESTWEVLIGCIMAMVLMDVMGTSRRIVETWLYIEVMLVLGAGILGLGHHYFWIGTPEYWLSIGGFFSALEPLPLLGMVVHAVYDAGEHRLRTVNRPAFFWITTEAFLNFIGAGVWGFMMTLPQINLFSHGTQWTVSHGHFAFYGAYVCGVIAVFYVAKQKTSGVACLDDRFWKWGYGLLNIGMVGMVMGLLLAGITQA…
SCRO01000120.1_31	SCRO01000120.1	Rhodanobacter sp. FW106_bin.6	Proteobacteria	MQIEYQTQRLSLRFFMLMLVLFMAQVADGLILAAQQVDPSLLVGILNFNVARAEHLNLGIMWIVCGFIGAMLFVGPLLSKREMVTPWLIKFLFYAVIVIVVWNFFTQFLAERGIAGWWLGQPWLQQGLEYLEAGRIAGILILVGFAIMCFVVLRTFPPVREWNEVHWGLGLGFTALMVVWVFGLFYIQRLDLQEYFRWFVVHYWVEGVWEVIHISLIGMFLVLMFKADIKSVGFAVFWGITLVWLSGLIGNAHHYFWIGTPEFWQFWGSLFSALEPLPLVFCFWHIYLDAHTNKRPLENAPAFYFILGSTVLELVGAGILGFVMTFALTNVWSHGTWITAGHAHLALFGTFGMLGIAAAYYAIPIMRKVPNYDQRLGKLGFWLVFIGVLGMAFAFSIGG…
SCRO01000035.1_9	SCRO01000035.1	Rhodanobacter sp. FW106_bin.6	Proteobacteria	MNTTVPYAGQAGPQDGTSKVLIWILLLVTVLCGAGMLWATKTTYQQVAPLPEQMLGQQGQVVMARADIVAGKAGFQQADLMDYGSLYGMGSAFGIDYTAQYLVQLAHQVQDNLAQARYGKPFAAIDADRQAGITRDMRTQLHGIDLTQSSVKLSDAVADALTSLRGQIATSLLTDDFAKGYTRAHSLNQETAGQTADFLLYSSLTTVAHRPGKDYSWTSNWPAEPLVGNAPTPSTFVWTWASFTMVFFAIGAVLVVFRLWIEPKAANETFEPVLQGFMKPTPSQKALWKYFLVVAGVLLVQILAGSIMAHYYTDRAGFYGIDVDRWLPFAFLRSVHLQAPIVWIGVSWIGAGLFLAPLIGKREPAGQRGLVNLIFWVLVTIVAGALIGDYLGIMGMVDK…
SCQX01000290.1_5	SCQX01000290.1	Candidimonas sp. FW021_bin.4	Proteobacteria	MSRSELTRSQKLALRYFAAAVTLFGVMIIFGLLSSLYYLFPGMLFEVFNFNTSKILHIDVLVIWLLMGFLGSVYWYLPKELDHEIEGIGMAEIFFWIFCAVVAAVAVIFLFVQYGPGNETTLWLINQGRKYVEAPRWAAIGLLAVMGVFAYNVAVTAMRAKRMTGIMWVLVLDLIPLLVVYLDAFPADPNMSRDLYWWWWLVHMWVESTWEVMIGCIMALVLMDVMGTSRRIVEAWLYIEVMLVLGAGILGLGHHYFWIGTPKYWLSIGGFFSALEPLPLLGMIVHAVYDAGMHRLKTNNRPAFYWITTEAFLNFIGAGIWGFMMTLPQINMFSHGTQWTVSHGHFAFYGAYVCGVIAVLYVVKQQVSGVGFLDGRLWKWGYGLLNLGMVGMVMALLMA…
SCQQ01000093.1_4	SCQQ01000093.1	Burkholderiaceae bacterium FW021_bin.27	Proteobacteria	MSTAIAEHSVNVEDRLSPWWVRALVIIFIVGGAVLVAMTVLGYKHAPPIPAKVVAADGSTLFTRADIEAGQGVFLRYGLMDNGSIWGHGAYLGIDYSAEALHQMGLDTANTLAGTQYGKSFSDLDKTQQAAVQGQTAQLLKTNRYDAAADTLTLTEPETEAWKHQLGYWKEYFKDSGNNGGLMPDWITDPKDLSHFTAFVTWAAWASVADRPGQNYSYTMNFPYDPTVGNVAPSDATLWSALSLVVFLLGLGVALLASGRFEYLGWISAGKIEPRVTPGVATDGQRALVKFFVIVAAVWLFQTLVGGVTAHFRIEPNGFYGIPLERWFPSNLMRTWHLQSAIMWIATSYVAAALFLGSTLRSKVPAALAIWAHLLFAAFLIVIVGSLLGEWAGMLQWFG…
SCQU01000001.1_109	SCQU01000001.1	Rhodanobacteraceae bacterium FW021_bin.35	Proteobacteria	MAATMPQPEPEDGPLSPWWMRAILIVMVFGFAVLIAITVLGYKNAPPIPGQVVDAQGVTLFTGSEIRAGQGVFLKYGLMDNGSIWGHGAYLGPDFSAAALHRIGLDTAQSLAQQQYGKPMAALDAGQQAAVRAQVAVTLKTNRYAAATGTLTLTPSESVAWRQQITHWTDYFKNPVDNGGLKPDLITDPAELQEFTAFVTWAAWASVANRPGYGYSYTNNFPYDPLVGNTPIAGALLWSALSLLVLLGGIAAVLMLFGKFDYLGWISRGHTIRPQIVPGEAGPGQRALVKFFVLVAALFLFQTLVGGATAHFRADPGSFYGFQLEDIFPSNLMRTWHLQSAIMWIATAYVAAALFLGRSLRRDEPRGLAMWMHLLFVAFGVVIVGSLLGEWAGISDLLG…
SCQU01000010.1_101	SCQU01000010.1	Rhodanobacteraceae bacterium FW021_bin.35	Proteobacteria	MKALQYQTQRLSMRFFMLMLVLFIVQVALGLILALQENDPLFLQGVLNFNIVRADHLDLAIDWILCGFIGAIVFVAPLLSKRDFAHPWLIKFLFYALLVIVIANVCTQYLARFGIAGWWLGQPWFQQGREYLEEGRAVQVALLIGFGILSYIVLRIFPPRREWNEIHWGLVLGVLGLTGVWVFAMFFVARLDLSEYFRWYVVHYWVEGIWEIIHISLVGYLIVLMFHAKIKSVGYAVFWGVAMVWLSGMIGNAHHYFWIGTPAFWQFWGSLFSAFEPLPLVFCFWHIYLDAHQNRKPLENTPAFYFLLGSVLLEQVGAGILGFSMTFARTNVWSHGTWITAGHAHLALFGTFGLLGIAVAYYAVPLMRGIKGFDERLGQLAFWLVLVGVLGMAFAFDMG…
SCQE01000066.1_16	SCQE01000066.1	Nitrospirae bacterium DP16D_bin.35	Nitrospirae	MKYQSQKLAQHFYTFAVVLFLVQVLVGVIAAAQFIWPDFFILNFNTIRTLHINALVVWLLVGLMGATYYVVPEESQSELWNLPLAKLQFWATVIATSAVIVGYIIQGLFPQANTLIFGTLALNEGREYIEAPRWADWLIAISVILFLIINFMTMFKSKKWTGIQGTLLAGLTFLALMYLPGMVYMKSMVKDQYWWWWVVHLWVEGAWEVIAGALLAFMLMKVTNAKREVLEKWMYLEVGLVLFTGILGTGHHYYWIGTPGYWLWIGGIFSSLEPIPLLMMVWDAFRTTREHRVVSNKLGLFYATAHAIFNFVGAGLWGVIHTLPQVNKWTHGTQLTTAHGHLAFYGAYVLLVMAMIYITLPLIRGAANFDTSRGYRSFWWLTISMVFIVLTITGAGMVQ…
SCQH01000036.1_24	SCQH01000036.1	Nitrospirae bacterium DP16D_bin.48	Nitrospirae	MTLKYESQKIAEYFYTFAVVLFLVQVLVGIIAAVQFIWPSFFFLNFNTIRTLHINALIVWILCGLMGATYYVVSEESETEIWSLPLAQAQFWATVVAITAVVLGYIWMGLAPQANSPIMGVNPLNEGREYIEAPRWADVLIVVSVLLFLFINFMTMLKTKKWTGIQGTLIGGLVFLALMYLPGMFYTKSMVKDQFWWWWVVHLWVEGAWEVIAGALLAFMLMKVVGAKREVVEKWMYIEVGFVMFTGILGTGHHYYWIGTPGYWLWVGGIFSSLEPLPLLFMVWDAFRTTREARHVTNRAGLYYTVAHAIFNFVGAGLWGVIHTLPQVNKWTHGTQLTTAHGHLAFYGAYVLLVMSMIYITLPAIRGVKEFNASRAFQSFWWMTISMIFIVLTITGAGM…
SCQN01000044.1_113	SCQN01000044.1	Castellaniella sp. FW021_bin.21	Proteobacteria	MTTTHLLSESDSSPLSPWWIRTILIVMVFGFAVLIAITVLGYDKAPPIPGKTVDPQGQTLFTGSDIRAGQEVFLKYGLMDNGSIWGHGAYLGPDYSAEALHHIGLDTAASLAQSQYGKPVSALDPQQQAAVHAQVAVLLKKNRYDAAADTLQLTRPEADAWSQQVKYWTNYFQHPATNGGLKPGLVSDPKELHQFTAFVTWAAWASVADRPGYGYSYTNNFPYDPLVGNTPISGAFLWSALSLLVLLAGIATVLLMFGKFDYLGWISRGHDLQPSIIPGHASPGQRALVKFFVVVALLFLFQTLVGGATAHYRADPGSFYGFQLEDIFPSNLMRTWHLQSAIMWIATSYVAAALFLGRSLRSDEPRGLAVWAHFLFVAFALVICGSLLGEWAGMSNLLG…
SCRF01000086.1_8	SCRF01000086.1	Rhodanobacter sp. FW021_bin.58	Proteobacteria	MNVLSPSAGQAGPQDRTSRVLIWILLIVAAACWLGMAAATRSTYRQAAPLPQQMVTHDGTTVMTYADIVAGKSGFQKADLMDYGSLYGMGSAFGEDYTAQYLVELAKEVQNNLALARYGKPFAAIDADQQSGVTRAMRKQLQGVDLSQPQVVLPDAVAKAIVTLRTRIGTSLLSDDSTKGYTRARALNPVSAGQTANFLLYSSLTTVARRPGKNYSWTTNWPAEPLVGNSPTPATFLWTWISFTMVFFAIGAVLVVFRLWIEPKAANETFEPVLLGFKAPTPSQKALWKYFLVVAGVLLVQILAGSIMAHYYTDRVSFYGIDVGKWLPFAFLRSVHLQAPIVWIGVSWIGAGLFLAPLIGKREPAGQKMLVDLIFWVLVAIVAGALIGDYLGIMGLVDT…
SCSG01000038.1_39	SCSG01000038.1	Burkholderiaceae bacterium FW106-10_bin.30	Proteobacteria	MSHIDHVTTESLAADDPPLSPWWIRSILIVMIVGFAGIIAITALAYRNAPPIPANVVDAQGNTIFNRADVEDGQAIFLRYGLMDNGSIWGHGAYLGPDYSSEALHRFGHDTTVAIAQNQYQKPLNQLTPSQLAATRAQAIVELKTNRYDATTDVLTFTAEQAAAYKQEIAYWTHYFKDPVLNAGLKRGLITDPVELHKFTAFVTWAAWVSVADRPGETYSYTNNFPFDPDVGNVPTTDAMFWSALSLIVLLAGIAAVLLAFGKFEYLGWISTGTRVTPQLLPGRASAGQRALLKFYVVVALLFLMQTLVGGVVAHYRADPGTFYGLQLEAFFPSNLMRTWHLQTAIFWIATAYVAAALFLARSLRRGEPRGLAVWIHILFVAFAIVIAGSLLGEWLGIL…
SDMR01000008.1_134	SDMR01000008.1	Propioniciclava tarda DSM 22130	Actinobacteria	MSARAEAQPARGFSSISARDRRWWIALITVVVASFAVLLFMGQQINQHKPPIPATVTDGSTVLMTHDDIMAGQQVWQSMGGQQIGSVWGHGAYVAPDWTADWLHREVTSVLDTYAGGPGVYDTLDAEKQAALKAKLKLAIRTNTYDVASDKVVLSAERVAAWKANSAHYAQIFVEGNERYAIPKGALTDPQQLQQLSDFFWWSSWAASTNAPDSQVTYLQNWPHEPLIDNVPTSTNILWSILSFILLLGGIAGLVWYNQASETGEAETTIDDVPVADPLLGYKSTPSQRATLKYFFVVGALFVLQIAMGILSAHYGVEGGALYGIQIDQVLPYAVVRTWHTQLGIFWIATAWLATGLYVAPAVGGREPKLQRAGVNVLFGALILVVGGSMVGQWLSITG…
SJZI01000052.1_161	SJZI01000052.1	Flaviaesturariibacter sp. 17J68-12 scf7180000001651	Bacteroidetes	MKLPPTDSLHRSGDRVALAFLGLALSYLLLGLLFGTLGSMQYVLPQFLREALSFQKTRPLHVYLVTSWIYTAAQGGLYFYVPRVAGRPLRWPDGGWIHFVSQLTTSLLIVGCFFAGRFGGREYLEFPPALGGLIALSWVPLAINFFATLRPRYRNAPVYYFSWTAGILFFFITLSESYLWLFDHFFGNPVRDVTVQWKALGSMVGSWNMLIYGCSMYVMTQLKGDDAVARSRTAFFFFFLGFTNLLFNWGHHTYIVPAASWVRNVSYIISMTELLLFAQLLFQFRRTLSHARKKFHQLTYRLLCLADIWVLLNLGLAIALSVPAINRYTHGTHITVAHAMGATIGINTMLELASISYILKRVRPAALARHARTIRRGVLLTNGALLLFWIALLGTGLVK…
SLUI01000007.1_209	SLUI01000007.1	Anaerospora hongkongensis DSM 15969	Firmicutes	MFRSQQASYKYALAAYILFGLQGLVASGGAVELIFPDLGLPISYASGRAFHLNISIYWPLLGMIGAVYFFFSQEAEREIATTKLINANFWLLLGTIGLVLGSLLLGFTTGREYLEAMWPLKAATAVSTLLLCYNLVSTYRKAGVARSKATLISMAAGSVSLIIFYLPNLVSYEHPTADEMAKFLVVHIWEEMSLELIGTGVLAALLIRVAKAERQAVESAIYLDLTFVALAGILGTGHHYYWIGVPSFWLWIGGIFSAMQALPAMVLLYTTVKTAKLASFFTLSKRDKITVELIGCSMFYHIFGASILGFFMAYPPINRFIHGTYITSAHSHLALFGVFGFLVLAVCFYILFTEIVFTEKMYRYSQLAVFALNAGLITMATGLLVAGGLQCYFWRVIGV…
SLUP01000002.1_249	SLUP01000002.1	Mariniflexile fucanivorans DSM 18792	Bacteroidetes	MKKTWIAFISVVTLSFIILIWVGTEVYQTQPPIPETVIIKGTKEVFYTKEDIQTGQNVWESIGGMEVGSIWGHGSYVAPDWTADWIHKEATFMLETWAQKDYNSNYESLGVEQKAALKARLIKDLKTNTFNESDKSIAISESRLAAIQENIKHYSSIFSEGKEEYAIPKGALVDKEKLEQLNAFLFWTSWAASTNRPGKEYTYTSNWPHEPLIDNNITTDSIIWSGLSIVLLLLFIGILTYYYLLNHEKGELLDKPETDPLTNLKLFPSQKAILKYFIVISLLIALQVILGAVTVHYTVEGQAFFGFDLSKYLPYSITRTWHTQLAVFWIAATWLATGLFLAPMISGKEMKYQRFGINFLFVALLVIVLGSMFGEWLGVHQFLDLTTNFFFGHQGYEYM…
SKFH01000001.1_55	SKFH01000001.1	Flaviaesturariibacter sp. 17J68-15 scf7180000000346	Bacteroidetes	MSNPDALYRRSDRIALAFVALALCYLLLGLSFGLLGGLQYVLPAFLRTQLAFQKTRPLHVYLATSWIFTAAQAGLYFYVPRVAGRPLRWPKGGWLHFALQVVSSLLIIGCFFAGRFGGREYLEFPPALGMLIALSWLPLAVNFFATLRPRFRRAPVYYFSWTAGLLFFFITLSESYLWVSDYFFGNPVRDVTVQWKALGSMVGSWNMLIYGCSLYVMQQLNGDKKLAQGRTAFFFFFLGFTNLLFNWGHHTYVVPAAPWVRSVSYAISMTELLLLAQLLFKFRRTMSEARRRFHSLTFRLLSLADGWILLNLVLAIALSVPAINRYTHGTHITVAHAMGATIGINSMLLLASISYMLTRARPQGFAREETRIKLGVWISNGSLLLFWISLLGSGLVKIA…
SLZN01000014.1_11	SLZN01000014.1	Acidomonas methanolica DSM 5432	Proteobacteria	MSDSSSIVRPAADPISTVLKWILLATGVLTAALLIWTTAATYRGAPPQPGTFVSAEGVVLMTDADIVSGESGFQKADLMDYGSLYGMGSYYGEDYTASIMKRLALATRDNIASASDHAAFASLPAERQDAITAKMRSDLHHLDLTAPTVTVPDELAAAIVSIRAATANGLLHPDRKVGWTAAESLSPALADKTADFLIYSALTTVAWRPGTEYSWTQNWPYEPLVGNAPTGETFIWTWASFGFVFLAFGVVLFIYEFWLDDADTEVRDAELLVVHPLTPSQKKVWKYFLLVAVLLLVQILVGSIMAHLYYDRTSFYGFDINRYVPFNVMRDLHIQAPIVWIGLSWIGAALFLAPVIAGGKEARGQGWLVDALFWTTVFVVVCGLAGNYLGVLGVIDGNW…
SLTJ01000005.1_12	SLTJ01000005.1	Clostridia bacterium 1MN72D_59_214	Firmicutes	MLRYLFAKLFSRLFHRQGEPTPGRPREYPSQGVAYPYALAAFLFFGIQSLVATAGALDQVIPDLPVPVPFEVGRSIHLNLAIFWPLLGAMGLAYYFFVAEAGTDLASRRLARGQFLIFTLILLLDLGALSLKLTEGREYLEAIPPLDWALVLASVIFAYNLGRTYLKHGVPRGRPTLLAFLLGAITLVAFFVPNLFFYPHPAADEIVKFWVVHLWEEGSLELVATAVLAAVLLAVLGEGRAAIEGALWLELFLVVASSILSTAHHYYWIGLPSYWMWIGGVFSGLQLVPILLLTFSAAKGFRRGRWRRLDPASKLSLAMVASSVFYHLTGAGLLGFTLAIPRLNLYAHGTYLTSAHAHLALFGAFGLMILAGSFYVLTRHLELSRAEGRRAWLGLALVN…
SNAA01000012.1_16	SNAA01000012.1	Primorskyibacter sp. SS33	Proteobacteria	MKYQTQKIAYAYFVCAMALFAVQVLGGLTAGWVYVQPNFLAEVFPFHIIRMIHTNALIVWLLLGFFGAAYFLIPEESEREIWSSKLAYLQLVILMVGTLGAVIGYGFKVHGGREFLEQPLWVRLGILVAAVIFLVNISMTVLKGRKTAITNVLLMGLWLLSLLWIFSFINPGNLSLDKMYWWFVVHLWVEATWELVMASILAFILLKLTGVDREIVEKWLYVIVATALFSGILGTGHHFYWIGTPPYWQWLGSIFSTFEVVPFFLMMSFAFIMVWKGRRNHPNKAALLWSLGASTVAFFGAGVWGFLHTLHGVNYYSHGTQITAAHGHLSFYGAYVALNLAMFTYAMPILRNRQPYNQVLNMVSFWLMTGGMAFMTFVLTFAGTIQTHMQRVLGEYYMT…
SNWV01000011.1_52	SNWV01000011.1	Sunxiuqinia elliptica 114D_o	Bacteroidetes	MSTKKLWYGFTAVMVLSFAVLLFYGWEIYRQAPPIPEQVVTTSGEVILTSQEIKDGQNVWQSIGGQELGTVWGHGAYQAPDWTADWLHREAMFMLNYWGKKDFGKLYENLSNEQKAALEARVQKEMRTNTYDEQTGNLVISELRAKAFAEVGSHYSGLFMDGEEEAHLREAYAIPVNTIKSADRMHLMNGFFFWATWSTVTERPGKEISYTNNWPPEELVGNRPSSSLILWTGFSVIILLAGIGWLAWYYASNKEEDERVEIPAVNPVSGMKLFPSMKATLKYFWVVSLLMLVQITAGVITAHYGVEGSAFYGIPLDQWLPYSISRTWHVQIGIFWIATSWLATGLFFAPAIAGREPKYQKLGVNVLFVSLLVIVLGSLAGQWMGVMQKLGLVENFWFG…
SNXS01000009.1_29	SNXS01000009.1	Paucibacter toxinivorans DSM 16998	Proteobacteria	MRYRSQSVAYWYFAVAMVLFGLQLVFGLLSAAKYVGPDPLLNILPFDVTKVIHTNLLIVWVLTGFMGATYWMVPDESRTELYSTKLAYVQLVLWTLMGVTAVVGYLFRYGTGNKLLEQPLPHKIVIVICMLIFLYNIGMTIWRSKRFTTTEGVLVLGLALGALLYLPALLEYENYTVSIYYRWWTIHLWVEGVWVMIQGGFLAYLLIRLSGADREVMEKWLYVIVGLVFIAGILGTAHHYYWVGVPSYWLPIGGIFSALEPAALVGMAMFAYSAMRRAGLSHPNTLALHWTIGSALFTLFGAGLLGLAHTFPDVNKWTHGTLITAMHGHAAFYGAYAMIVLAMITYALPAMTPGRSEQGSSLGYWAFWMQLGGMFGMTLSFATAGIAQVYLERIMGMGY…
SNYH01000004.1_14	SNYH01000004.1	Tenacibaculum caenipelagi CECT 8283	Bacteroidetes	MKNKTALTFLVFALVTLALGILFGLLASLQYIFPTFIKSVIPFSKMRPFHVTTVISWIILAATGSIYFYMVKEEKLSLFSFKLPKAHLLLFLATGVTIYFSFMLGYTEGREYLSFSPILTIPVLLGWILFGLNYFKTLRKSVKNWPVYYWMWGTGIVFMVYHLCEAHFWLIPSFKEHFVKDIAVQWKSYGSFVGSWNMLVYGISIYIMCKIKGDEKLARGKKAFFFYFLGLTNLMFGWAHHTYIIPMQPWIRYVAYGISMTEWIILAHIIYSWKQSLSIQKQEEYPIAYKFLVVADLWVFLNLILALVFSIPAINFFTHGTHITVAHSMGTTIGINTSILFASLFFIASKLKPDFTFKKIKQYVTLYNVSLLLFWVVLLMAGIKKSHWMYFTKNVLFSE…
SNZX01000005.1_39	SNZX01000005.1	Novosphingobium sp. GV013 Ga0189719_105	Proteobacteria	MDEAAQPKFDPEVSPLSKWWLRSVLMVMILGFAGLLAITMLSYRNAPPIPDTVIDAHGETLFTGDQIRSGQAIFLRYGLMDNGTIWGHGAYLGPDFSAETLHQIGESLATSLAQQQFAKALNALTPIETGSIRGQVAVTLKTNRFDPASNTLRLTAPEAIAYRAQTARWTSYFINPARNGGLAPKLITDPAELRDLTAFFCWTAWASVTDRPGADYSYTNNFPYDPGVGNVAPAGALLWSTLSLIALLGGIAAVLLAFGKFDYLGWITRGHSATPQVIPGQASPGQRALVKFFVVVSLLFLMQTLVGAAVAHYRADPGSFYGFQLETIFPSNLMRIWHLQTAIFWIATAYVAAALFLGRSLRADEPRWLPAAIHLLFAAFAIVIGASLLGEWAGISGWL…
SORL01000007.1_499	SORL01000007.1	Algibacter wandonensis CECT 8301	Bacteroidetes	MKKVWIAFSSVVILSFIALIWVGTEVYQKQPPIPKTVIIQETGETVFTIEDIQTGQNVWESIGGMEVGSIWGHGSYVAPDWSADWIHKEAVFLLETWAQRDFNTSYESLGVEPKAALKARLIKTIKTNTYNPSNKSVTITKDRYSAIVENAKHYADIFSNGHEKYAIPEGALVDVEKLGQLNAFLFWTSWAASTNRPEKDYTYTSNWPHEPLIGNTITADSQIWSGFSVVLLLLFIGILTYYYLRKHEKGDAIVHPKQDPLDTLVLVKSQKSVLKYFIVISLLIALQVILGALTVHYTVEGQAFFGMDLSSILPYSITRTWHTQLAVFWIAATWLATGLFLAPMISGKEMKFQVFGINFLFGALLVIVLGSLIGEWLGVHQFLDLTTNFFFGHQGYEYM…
LXQB01000003.1_12	LXQB01000003.1	Methylacidiphilum sp. Yel	Verrucomicrobia	MKESKDLYESQKLAIGYWIVAICLFGAQLVFGLIISYQYIQPEFLHKFLNFSICRLLHINSMILWLLFGFIGGIYWFLPLETEREVVGIFLGKIAFIVLTAAVSIVVLVFLLVQIGKGEMLTLWLVTEGREYIEAPRWADIGIVAVFSIIFFNVFASIWKAKKLKGILWVLIVDLLAIIGFYIAGMFFSPNISVDQFWWWWVVHLWVEATWEVLVGVLVGWVLMAVLGTSRKIVEGWLYLEVFLIFGTGILGLGHHYFWIGAPEYWLGIGGFFSALEPLPLVAMIVHAVYDAGVHRLKTINKPAFFWIVAQAFGNFIGAGVWGFMHTLPQINLYSHGTQLTAAHGHLAFFGAYVNTNLALIYTALQRIRLHEGSILDGTLWKWVFIGLNLAMLGITAPL…
LXQC01000124.1_94	LXQC01000124.1	Methylacidiphilum sp. Phi	Verrucomicrobia	MKNKNFLYESQKLAFWYWTLALILFGFQLVFGLIIAYQYIQPEFLHKILNFSIGRLLHLNAMILWLLFGFIGGIYWFLPMETEREIVGLFWAKVAFGLIAVAVGIVVAVFLLVQIGKADWVTLWFITEGREYIEAPRWADIGIVAVFSIIFFNVFATIWKAKKLKGILWVLVIDLLAIIGFYIAGMFFTPNISVDQFWWWWVVHLWVEATWEVLVGVLVAWILMSVLGTPRKIVEGWLYLEVFLVFGTGILGLGHHYFWIGAPEYWLGIGGFFSALEPLPLVAMVVHAVYDAGVHRLKTVNKPAFFWIVFQSFGNFVGAGVWGFMHTLPQINLYSHGTQITAAHGHLAFFGAYVATNIAMIYTALQKVRLNEGQILDGGLWKWAFVSLIISIFGITAPL…
SRIF01000004.1_299	SRIF01000004.1	Halomicroarcula sp. LR21	Euryarchaeota	MELQRKTIAKVIAAAFIFNLVVMGAGAWFAYQEAPPIPDQITGPDGQTLATDEDIRDGKRTFQQNGLMNHGSILGNGAYYGEDYTADTLELKTQSMRSYYAEERYSDTYDSLPSEEQAAVDDIVRADMNSGYDGGNIEYSQAELYAHQQVREEYVDRYHEGSHERGVPKGMIESEEEARQFADFAMWTAWFSHTDRPNSDHSYTNEWPYAPNAGNDATGAAMTWSVIAMILLVAGAGFGIWLYNSVRLPEPSTDGLSVPKPGDVSIFPSQRSALRFVPVAAGLFLAQVLLGGLLAHFYIERAGFFGIEEIFGVHILQILPFAMAKTWHIDLGILWIAATWLGAGLFLPPLLTGHEPKHQSTLVDGLLGAIVVVTVGGLGGIWLGSNGYLDGNLWWLLGN…
SHLX01000004.1_301	SHLX01000004.1	Paenibacillus sp. R196	Firmicutes	MKKLWITLGAVIVLSFAVLIYFGGEIYQKMPPIPDRVVTKDGNVIATGNDIRNGQNVWQAMGGQEVGSIWGHGAYVAPDWSADWLHRELTWILDRWGKEAYSKPFDSLTEEQKAGLKARLKQEIRPNTYDKNSGDLVISAIRGEAYVAISQHYSGLFGSDPSLKTLRDHYAIPTNTVSDPQKIKELNAFFFWSAWATVTNRPGDDITYSNNWPSESLIDNVPTGETIVWSVVSFVLLLAGVGALAWYFAIQRRKESHESEHYPDKDPLLALSPTPSMKATLKFFWVVAALVVVQVGLGAITAHYAVEGSSFYGIPISDILPYSVARTWHTQLAIFWIATAWLATGLFVAPAVSGYEPKYQRVGINFLFIALLIIVVGSMAGQWLAVNQKLEYVTNFWFG…
SBIV01000003.1_389	SBIV01000003.1	Halorussus sp. LYG-36	Euryarchaeota	MRVKRSTLAKILAVVFVLNLAVMGVGAWYSYQEAPPIPQEVVGPDGETVVTAEQVQAGKTTFQSNGMMNHGSILGNGAYYGADYTADALDLKVAHMRDYYAREQYDASYDALAEDQRATVDVAVEGDLGDGEPGDRIEYSAAEAYAHEQVRGTYVERYHEGSAERGVPEGMIESEEEAREFADFALWTAWFSHTDRPAGDHSYTNEWPYEPAAGNDATGAAMTWSVVAMVLLVAGAGFGVWLYKSIELPEPDTEGVTVPRPSEVNLFPGQAAALRFVVVGAGLFLAQVLLGGLLAHYYIERDAFFGLGELLGIDFLSMLPFAIAKTWHIDLGILWIATLWLGAGLFLPPLLTGREPKNQGRYVNGLLGALVVVVVGGLAGVWLGSKGYFDGALWWILGN…
SPQQ01000008.1_224	SPQQ01000008.1	Desulfosporosinus fructosivorans 63.6F	Firmicutes	MKLSQWVHQLFGHQKRRGTATSPSNATSYYGQQISRRYCLAAVSLFTLQGIVALLGAVDLIIPDLPSPIPFEYGRAVHLGLAVLWPLIGTMGIAYYSVVQEVQSDIYSPKIARWQLWLVLFFSFSLYATLSLRIGNGREYFEGLPLIYLGISLSIALGAYNLLRTLISAKSRITPAAAITTAGICSLFLFLIPNIFTYQNPIADEAVKFWLVHLWEELAFELTTAGFISYFYVLTGIASKSEMQRWLYLEATLTVVAGFFGTAHHYYWIGFPAYWLLLGLVFSISEVIPVFLLVFLTYKGLKKHPKLNLRLKLSLWFILSSLIHNLIGASLLGLLISVPQINLYMHGTYLTSGHAHLALFGALGFLVLGGIYHVLSQGSEPTSKDYKTGVIAILLLNIG…
RQFA01000028.1_101	RQFA01000028.1	Leptospira gomenensis 201800299	Spirochaetes	MKYKSQKIAYWFFATCMLLLTLQLVYGFLMAFARMGFDGLHEWIPFNTARATHTNLLVVWLLTGFMGAAHYIIPEESGRELYSEKLAYAQLVSLIIVGVVSIIGFHFNIWEGRKFLEIPRPLDYLVVINVLTFLFNIGMTVWKGTKSSTTGLVLYFGLFSAALLYLPGMIQFNSQTVDSYFRWWVVHLWVEGVWELIMGGILSFLLIKLTGVDREVIEKWLYVIVGLTFLSGILGTGHHYYFIGVPEYWKWIGGFFSMLEPLAFLAMAMFAISMYRKSGRNHPNAISLYWTIGSAILSCVGAGFLGFAHTLPQVNLYTHGTLITAMHGHLAFWGAYAMIVLAIVTYAMPLLTGRKLWNNPTGLYAFWASNIGMLGMTGAFAVAGIAQVYLERKFGLDFL…
RQGD01000008.1_8	RQGD01000008.1	Leptospira ognonensis 201702476	Spirochaetes	MKFKSQKIAFWFFAVCMLLLTLQIVYGFIMGFARLGLDGLHDFIPFNVARTTHTNLLVVWLLTGFMGAAYYIIPEESDRELYSEKLAWIQLISWVVVGVTAVIGFHFGWWEGRKFLEIPRPLDYLVVVNVLLFLYNIGMTIWNATKRSTTQLVLFFGLFSAALLYLPGMLYFDNQTMDSYFRWWVVHLWVEGVWELIMGGILSFLLIKLTGVDREIIEKWLYVVVGLTFLSGILGTGHHYYWIGAPKYWLMIGGLFSALEPLAFLAMAIWALNMYRKKGKDHPNKIALYWTLGSAIMSFIGAGFLGFAHTWPSVNQWTHGTLITAMHGHLAFWGAYAMLVLAVIAYALPNLTGRKLFNGMNGYIAFWAANVGMLGMTGALAVAGIAQVYLERKMGMDFL…
MWQO01000012.1_10	MWQO01000012.1	Metallibacterium scheffleri DSM 24874	Proteobacteria	MSANALPAAQAGPQDRTSKVLIWIMVIVTVVCWAAMVVATVETYEQAAPLPQKMVTASGVTVMSYDSIVAGKSGFQKADLMDYGSLYGMGSYFGEDYTAEYLVQLGRQVQENLAQERYGKPYAALGADQQSGITRSMRVELKAIDLSRPVVVLPQAVADAIATLRTRIAQSLLTDNFAKGYTRAHALDDTSAAHTADFLLYSSLTTVALRPGKDYSWTVNWPAEPLVGNSPTKATFIWTWASFTLVFFAIGAVLVIFRLWIEPKSPGETYEPTLQGFAEPTPSQKALWKYFLVVAGVLLVQILAGTIMAHYYSERASFYGIDVDRWLPFDFLRSVHLQAAIVWIGVSWIGAGLFLAPLIGRGEPAGQRHLVNLIFWVLVVIVAGALIGDYLGIMGLIGK…
MWIO01000014.1_110	MWIO01000014.1	Rhodanobacter lindaniclasticus DSM 17932	Proteobacteria	MNDAAQPLSDDDTELSPWWLRTVAIVLVLGFAGLLAITMLAYSNAPPIPGQVVDAQGNTVFTGDDVSKGQAVFLKYGLMDNGSIWGHGAYLGPDYSAEALHFIGQDTAAAIAQERFGKPLAELDESQRAGVRAEVAVALKTNRYDAQADVLRLTAPEATAYRQQVGYWTNYFKDPAKNGGLKPDLISDPTELHQFTAFVTWAAWASVANRPGTQASYTNNFPYDPSVGNVPTPYALLWSALSLLLLLAGIATVLLAFGKFDYLGWISRGHDVRPQLLPGKSSPGQRALVKFFVVVALLFLMQTLVGGGVAHFRADPGTFYGFQLENIFPSNLLRTWHLQTAIFWIATAYVAAALLLGRSLRSDEPRWLAGWVHLLFGAFVVVIAGSLLGVWAGIAQKMG…
SOPH01000001.1_856	SOPH01000001.1	Methylocystis heyeri H2	Proteobacteria	MTSASEHVGPTEDPVSNVLKWALLVVAIGTFAIMGWATSATYQTSPPQPARFLTADRTVLMTAEDIAAGKAGFQKADLMDYGSLYGMGSYYGEDYTASILVNLAKSTRYGIAMASDGKEFAQLSEDRQAAVTAAMQRALQGIDLAKSEVTLPEAVADAFLAVRDETANSLRTAAPSAGWTPAYSLGPEAARQTADFLLFSAITTVARRPGVGWSWTENWPFEPLVGNTPTANTFRWTWISFCFTFFSFGAVLFIYEFFLNERDQGRMDAVLSEFRPLTPSQRRTGKYFIVVALLLLVQIAAGTILAHSYYDRTSFYGVAINDIFPFNFLRDVHIQAPIVWIGLSWIGAALFLAPSIAGGHEAKGQWFLVDMRFWATLLIVAGALIGNYYGIMGSIDRNW…
STGI01000001.1_476	STGI01000001.1	Herbaspirillum sp. ST 5-3	Proteobacteria	MRYRSQAVAYWYFAVAMVLFGLQLVFGLLSASKYLGPDPLLYILPFDVTKMIHTNLLIVWVLTGFMGATYWMVPDESRTELHSVKLAYIQLILWVLMGVSAVIGYLFRYGTGNKLLEQPLPHKIVIVIVMLMFLYNIGMTIRKSGRFTTTEGVLLLGLGSAALLYLPSLIEFRNYTISIFYRWWTIHLWVEGVWEMIQGGFLAYLLIRLSGADREVMEKWLYVIVGLVFIAGIIGTAHHYYWVGVPHYWLPIGGFFSALEPVALIGMAIYAYSAIRRSGLAHPNVLALHWTVGSAVFTMFGAGLLGLAHTWPSVNKWTHGTLITAMHGHAAFYGAYAMIVLAMISYALPAMTSERSEGGSSVGFWAFWLQLAGMFGMTLSFATAGIGQVYLERILGLGY…
CP031093.1_3491	CP031093.1	Gammaproteobacteria bacterium soil36-7	Proteobacteria	MANYRRLWLILIAILGITFTLLGYFGFEVYREAPPIPDYVVTEDGRQLMTEETILDGQTAWQSVGGMQLGSIWGHGAYQAPDWTADWLHRELVTWMELASMETYGLPFAELNGRQQNAVEYELKEAYRTNTYDAATGTLTVSAMRAEAMAQTAEYYARLFGNDLELQPTRENYAMKENTLPSAERREKLTQFFFWTAWAASTERPGKSATYTNNWPHEPLIDNVPTAENIMWSIISVILLIAGVGGLVWAWSFLRKHDESDPAAPAKDPISTVALTPSQRSLGKYLVLVVGLFVFQVMIGGLTAHYTVEGQGFYGFELSQWIPYSLARTWHIQAAMFWIATGFLAAGLFLAPIINGGKDPKYQKLGVDILFWALVVVCVGSFIGNYLAIAQVMPEHLSF…
SPQG01000003.1_210	SPQG01000003.1	Halorhabdus sp. H27	Euryarchaeota	MQLTRKTIAKVIAVAFVFNLVVMGAGAWLAYQEAPPIPEQIVGPDGETVVTDQQIQDGKAQFQQNGLMNHGSILGNGAYYGPDYTADSLNLKTQYMRGYYAEERYGMAYESLPSERQAAINDVVEQDMSEGYGGGDIEYSAAELYAHEQVREEYVERYHEGSHERGVPEGMIESPEDARDFADFAMWTAWFSHTDRPGGDHSYTNEWPYQPGAGNDATGSAMTWSVIAMILLVAGAGFAIWLYKSVSLPEPSAEGISVPKPSDIEIFPSQRAALRFVPIAAGLFLAQVLLGGLLAHFYIERAGFFGIEQIAGVSILQILPFAIAKTWHIDLGILWIATTWLGAGLFLPPLLTGHEPKRQSTYVNALLGALVVVVVGGMGGIWLGANGYLDGALWWLIGN…
SZPX01000007.1_68	SZPX01000007.1	Sulfurimonas sp. SN118	Proteobacteria	MANSYLKYESKKLATWYFTFAAIIFGAQLLFGLVAAIQYVMPSFMFEVVDFSVARMIHINALVVWMVFAMFGSVYWLLPDETGIETVGIGLGKFLFWAFAAAIVVVVLVYLFIQVGPADETSIWFIHEGREYIEAPRWADFAIVVVALGFVANLYMTGMKGNRSGIVTVLMADMIAFAGLYLAGMFWTDNISIDQFWWWWVIHLWVEATWEVFVGSIAAYGLITMIGAHRKVVEMWLWIEVSMLFGSGILGLGHHYFWIGTPEYWWEIGALFSALEPLPLVAMFIHVLYDWGKMQGQEDAKGLEQSVITNKPAFTWFVLNAFGNFLGAGIWGFFHTLPQVNLYTHGTQFTSAHGHLAFFGAYATILIGMMYMAVQGKNGIKVMNNTKSTIWATSMIVGG…
ML241294.1_1013	ML241294.1	halophilic archaeon SHRA6	Euryarchaeota	MELTRKTIAKVIVVAFIFNLVVMGAGAWFAYEEAPPIPEEIVGPDGETVATGVEIQDGKEAFQQYGLMNHGSILGNGAYYGEDYTAETLELKTEHMRTYYADAEYGEAYEALDSGEQSRIDTIVREDLDQPYDESGTIEYSAAEQYAHEQVRETYVERYHAGDHDRGVPVEMIDSEAEAQDFADFALWTAWFAHTDRPDSEQSYTNEWPYSPAAGNDATGSAMIWSVIAMVLLVGAAGAAILLYKSVKLPEPSAEGISVPEPGDVSVFPSQRAALRFIPIAAGLFLAQVLLGGLLAHFYIERAGFFGIEQLFGVHILQLLPFSIAKTWHIDLGILWIASTWLGAGLFLPPLLTGHEPTRQETYVNVLLGALVVVVVGGMGGIWLGANGYLPGELWWLLG…
CP040106.1_4715	CP040106.1	Echinicola rosea JL3085	Bacteroidetes	MKTERKLWIAFGLVVGISFAVLGYYGYEIYQKAPPIPDQVVDEHGNLLFSGQDIKNGQNAWQTMGGQEVGSIWGHGAYLAPDWTADWLHREAMYLLDDLARQEGFASYNDADRPLQAALQAKIQQELRENTYNQESGRITISAKRYEAFTALSSYYSKLFMGSEESELEELRNYYSIPKNAIKDTQRMAEMNAFFFWASWACVTERPNSNVTYTHNWPAEELVGNKATGDLILWTGFSVIMLLMGTGILVFYHAKNKEEEVSAPQEDPLMRQRITPSMRAVEKYFWVVNLLILIQVLMGVITAHYGVEGNLLYGFPLAEILPYAASRTWHVQLAIYWIATAWLATGLYIAPSLTGKDPKFQRAGVNFLFIALLVIVLGSLAGQWMGIMQKLGYVNNFWF…
CP039139.1_151	CP039139.1	Haloferax mediterranei ATCC 33500	Euryarchaeota	MELKRKTIAKVIAVVFIFNLVVMGAGAWFAYQEAPPIPEKVVGPDGEVIVNGEEIRDGKKVFQQNGLMNHGSILGNGAYYGVDYTADALELKVQYMRDYYAQERHGESYSALDSATQAAIADVVEKDLDGTYEGGAIEYSEAERYAHEQVRQEYVQRYHEGDHERGVPVGMIDSEAEAEQFADFAMWTAWFSHTDRPGSTHSYTNDWPYQPGAGNDATAASMTWSVIAMVLLVAGAGLGIWLYKSVELPEPSAEGISVPEPGEVSIFPSQRAALRFIPVAAGLFVAQVLLGGLLAHFYIERAGFFGIETLFGIHILQLLPFSIAKTWHIDLAILWIAATWLGAGLFLPPLLTGYEPRKQSTYINGLLGAIVVVTLGGLGGIWLGANGYIDGPLWWILGN…
CWGJ01000001.1_107	CWGJ01000001.1	Estrella lausannensis V1	Chlamydiae	MHTLPEQEEEELSYWWRYAVIVVMLIGFGILGFITSLSYENAPPIPGKVVDEKGEILFTKENIQEGQSAFLRYNLMEHGTLWGHGAYLGPDYTAEYLHQQGLAVLDYLSGKKWGKAFSELTEEEKLGIKESVPLILKQNRYDEKEDTLLYTPGEVEAHKKALTYWSKYFTEGEAPGLPKNYIQNQVDLNNLTAFFSWASWSAVANRPGESCSYTNNFPYDPLIGNFPCADAYFWSAMSLIFLLGATGLMLFLFGRFDFLGWDSKQAPRHVHETNLEAIPLTKGQRATMPYFVVVAALFFLQSLFGGLIAHYRVETSFYGIEVVDWVAYNLGRTWHLQLAIFWIATAWVGGGLFIAPLLSGSEPRYQHVGIRILLGALVVVVLGSMTGEFLSAHGLLPGE…
LT592170.1_1408	LT592170.1	Thiomonas delicata DSM 16361	Proteobacteria	MYLSQKLAIKYFVVAFALFGVMIVAGLMAAVYYIQPQFLFNTLEFSTTKILHIDTLVIWNLMGFFGAVYWFLPDEVGHEVVGIRLGEIMFYVFCLAVVVVAGVFIFVQYGHANAFSLWFINQGRKYVEAPRWAAIGIVLVVATFMYNVIATAIKARKMTGILAVLIVDLIPLFVLYLDAFPAETNMVKDMYWWWWLVHLWVEATWEVLIACIMAWALMQMLNTPRRIVETWLYITIALVMGSGILGLGHHYYWIGTPQYWFGIGGFFSALEPLPLVGMVIHAVYDAGVHRMQSSNRPAFYWMFAEAFGNFFGAGVFGFMMTLPQINLFTHGTQWTVSHGHFAWWGAYVCGLISVFYIILAKARGAQSVNGSAWKWAFALLNIGLIGMVGGLLISGMAQA…
FMYF01000009.1_40	FMYF01000009.1	Propionibacteriaceae bacterium 10J LZ-22	Actinobacteria	MSTVRDHNPPPVILRPVNRRDRRWWTALILVVVLSFGVLLYMGHQIQVNKPPIPTKVVDTSGRVLMTGAEITEGQNVWQSIGGQEIGSVWGHGAYVAPDWTADTLHRELTYVLDQYAKKEGAASYDSLDPERQAALKARLKANVRTNTYDPATGVVTIDPLRAEAWRLNSEHYAQVFSQGNVRYAIQAGALTDPTQLQQMSDFFWWSSWAASTNAPNSDATYLQNWPHEPLIDNVPTSTNVLWSIISFILLLGGIAGMVWYHNYHADDDEPPSEVPDRDPLLGYRPTPSQKATIKYFYVVGALFVAQIGVGILSAHYGVEGGSLYGIPIDKVLPYAVTRTWHTQLGILWIATAWLATGLYVSPAVGGREPKYQRLGVNVLFWALIVVVAGSMVGEWLSI…
FMTY01000001.1_196	FMTY01000001.1	Flavobacterium saliperosum CGMCC 1.3801	Bacteroidetes	MRPSNRTDGLISSIKMRNKISLLYLATALLALLLGMIFGILSGLQYVMPEFIKAILPFNSLRPFHVTSVIAWIILCAVGGIYYYLSNSEAPRLYSDRLSKIHYFLFLGIGLTIYYSYYTGNFGGKEYLEFPPYLILPILFGWLLFGINYYKTMVGKVRNWPVYYWMWGTGILFMIYHLSEAYLWLHPDIKNNFIKSLAIQWKAGGSFVGSWNMLVYGTAIYLMAKIKGDDSIGRKRRSFFFYFLGLTNLMFGWAHHIYIVPTAPWVRYVAYGISMTEWIILFYMIYEWRKSLPEETKIKNWLPYKLLVMADVWVFLNLILALLFSIPAINFFTHGTHITVAHSMGTTIGINTTILLASVLFIVNQIQPDFNLSSVKKGFRIFNVSLLLFWLSLLVAGVK…
FMWD01000004.1_281	FMWD01000004.1	Thiohalomonas denitrificans HLD2	Proteobacteria	MKYQSQSVAKPYFIAALGLFVGQIIFGLIMGYQYVVGDFLFPEIPFNVARMVHTNLLIVWLLFGFMGASYYLVPEEAERELYSPKLALALFWIFLVAGALTIVGYLAVPYATLAEMTGNDLLPTMGREFLEQPTITKIGIVVVALGFLFNVGMTVLTGRKTVVNIVLMTGLTGLAVLFLFSFYNPTNLVLDKMFWWWVVHLWVEGVWELIMASILAFVLIKTTGVDREVIEKWLYVIIAMALITGILGTGHHYFWIGTPEYWQYLGSIFSALEPIPFFMMTVFAFNMVNKRRKQHPNKAAVLWALGTAVVAFLGAGVWGFLHTLAPVNYYTHGSQITAAHGHLAFYGAYVLIVLTMISYSMPYLRWNQSAAPQRAQVLEMWAFWLMTISMVLITLFLTA…
FMWO01000073.1_7	FMWO01000073.1	Nitrosococcus mobilis isolate 1	Proteobacteria	MKYATQKIAYPYFVAALLLFMIQIFAGVVAGSIYAMPNLFTESLPFHVIRMIHTNALLIWLLLGYFGAGYYLIPEESERDIHSPTIAWLQLFVFVFAALAAVVSYLLGVHEGREFLEQPLWIKILLVIGFLLFLYNASMTVLKGRKTVVTSILLLGMWAAALLFLFAFYNPGNLALDKMYWWFVVHIWVEGVWELIMASMLAFLLIKMTGVDREIIEKWLYVVVGLALFSGLLGTGHHYYWIGMPGYWHWIGSVFSILEVLPFFAMVLWSFHMVYRSGRNHPNKAAMLWSLGCPVMAFFGAGVWGLLHSFSSVNFYSHGTQITAAHGHLAFYGAYVMLNLAFFTYALPHLRGVQPYNQILNMWSFWIMTASMTFMTITLTFAGVLQTHLQRVIGMGYME…
FMXE01000004.1_99	FMXE01000004.1	Algoriphagus alkaliphilus DSM 22703	Bacteroidetes	MKTELSFLSYLMKPKNWWLPFFLIFTVSISGLIFIGYQTYSEAPPIPDFVDSQGQVHISQSDILAGQEVFHRYALMEYGSMFGDGALRGPDFTAQSLHIIAESIKDFYLIESPKEVRPLEIAGIEAQVKTEIKLNRYDPETNQTHLSSAQVFAISEVGSFYQKMFFDPDFHEAFKPAGYLTDTKEIEQLSKFFYWGAWVCGVTRPGETYSYTHNWPYDPEAGNTPTASTMLWSILGLFGLILGLGAVMYYYGQFEQLSDDYYSKGASEMVTEAKLRTFLPTPTQRATFKFFFVAILLFLIQVLAGVLTVHDFVGLTNFFGLDLQALIPVTISRSWHLQISLYWISACWVGISFFVLPLLGNGEPKGQLKLINLLFGIFFVLVAGSIVGIYLGPKGFLGG…
FNLD01000003.1_23	FNLD01000003.1	Pseudoxanthomonas sp. CF125	Proteobacteria	MSNTRKLWTALAVLLICSFSVLLWAGGEIFRAAPPMPEKVLTQNGAVIYTRADIEQGRQVWQSMGGMQLGSIWGHGAYVAPDWSADWLHREATEVLNIWARRDDGSASYARLPAEQRAALRGRLQEMMRANTYDPIAKTITLTEDRAAALSNVAAHYVSLFGNDPATAELREAYAMKESTVGTLEHRRSLTAFFWWTAWAATTERAGTVGETLVPDQAGVVSSKVTYTNNWPSEPLVGNTPPPALWVWSAFSVLFLIAGIAILGWHYAVTHGRGEEGHTIPATDPFALLRVTPSMRATAKYFWVVLALFLVQILLGAITAHYQVEGQEAYGFKLSDYLPYSLARTWHTQLAVLWIATAWLATGLYIGPALSGHEPKYQRFGVNFLFVSLLLIVVGGFAG…
FNLB01000006.1_3543	FNLB01000006.1	Pseudovibrio sp. Tun.PHSC04-5.I4	Proteobacteria	MKYSSQKVAYAYFIAALGLFAIQVLGGLLAGWIYVAPNFLSEILPFNIIRMIHTNALIVWLLLGFFGAAYFLIPEESEREIHSVKLAYLQLIILVVGTLGAVGSYLMGIHEGREFLEQPLWVKVGILVAALIFLYNISMTVLKGRKTAITNILLIGLWALSLLWLFAFYNPDNLSLDKMYWWYVIHLWVEGTWELVMAAILGFLMLKLTGVDREVIEKWLYIIVATALFSGILGTGHHYYWIGTPGYWQWIGSVFSALEVIPFFLMMTFSFVMVWKGRKNHPNKAALLWSLGSATVAFFGAGVWGFLHTLHGVNFYSHGTQITAAHGHLAFFGAYVALNLAMFTYAMPMLKARSPYNQVLNMASFWLMTGGMAFMTVVLTFAGTIQTHLQRVLGENFMD…
LT629731.1_1478	LT629731.1	Bacillus sp. Marseille-P2489	Firmicutes	MNYRRLWITLSIVIILSFAILGYYGGRIYQVMPPVPDLVVTENGTVLFTGQDIKDGQNVWQSIGGQEVGSIWGHGAYVAPDWNADWLHREALFLLDRWGNAEFGSNYEQLNEEQQAQLKARLKKEIRTNTFDKSSKTLVISNDRADAFQYLNQYYAGLFMDEPGFSELRDHYAIPENTIKDSERMSAMNTFFFWSTWATATNRPGSDVTYTNNWPNEDLIDNKPTGEMVVWSVVSFVMLLAGVGALAWYFAVQRHKEPHIEEVYPEKDPLLALSPTPSMKATLKYFWVVAALFVVQIALGVLSAHYAVEGSGLYGIPIQEWIPYSVVRTWHTQLGILWIATAWLATGLFMAPAVSGHEPKYQRALVNFLFVCLLIIVVGSMIGQWMGVFQKFDFATNFW…
LT629731.1_1700	LT629731.1	Bacillus sp. Marseille-P2489	Firmicutes	MGLKQEVQVSQTEPARRKNGLLKSILIITILASFTVLLVGGYWIFKDQAPRPLEITNVQGEVILTKETIMGGQAVFQKYGLMDYGTVLGHGSYMGPDYTAEALQVYTEGMQDFMAKEKYGKPFAEISSEEQSVIRDLVIEEMRVNRYDAKSDTMVLTDAQTYGYERVVEHYQMVFTEGDGWGLKPELIKEEHMPQEGRAYVAEGDQIEQISAFFFWTAWLSSTERIGDDITYTNNWPYFEDAGNVLSFSAIWWSGASVTILVLFLGIILFIFYRYHLGMKEAYTEGNFPKIHLHKLPVTSSQLKTGKYFFVVTALFFVQAMFGALLAHYYIEPDSFFGMKWIHDILPFNIAKGYHLQLAILWIATAWLGMGIYVAPLVGGREPKKQGLLVNILFWALVV…
FNNE01000001.1_446	FNNE01000001.1	Marinobacter mobilis CGMCC 1.7059	Proteobacteria	MCCFREWMANWGAQTMANYRRLWFTLIAVLAITFALLGYFGAEVYRAAPPIPERVVSETGELLMTKDSILDGQTAWQSVGGMQLGSIWGHGAYQAPDWTADWLHRELVAWLDLAAWDTYDQPFDALTGAQQNQLNYELNQAYRTNTYHPDSGELVLSERRIEAIRSTAGYYSKLFSDDPALQPTRANYAMKENTLPDAGRRQQLTEFFFWTAWAASTERPGSDATYTNNWPHEPLINNEPTAENVVWSVVSIILLIAGVGGLVWAWAFLSRHDDRDPEAPRKDPLTSFALTASQKALGKYLFLVVALFTFQVMLGGFTAHYTVEGQSFYGINVSEWFPYSLVRTWHIQSALFWIATGFLAAGLFLAPIINGGKDPVYQKLGVDVLFWALVVVVVGSFIG…
FNQT01000001.1_194	FNQT01000001.1	Haloplanus vescus CGMCC 1.8712	Euryarchaeota	MQVRRRTLAKLLLVVFVGNLVVMGAGAWYSYQQAPPIPQEFTGPDGDTVVTGEQIREGKTVFQSDGLMNHGSILGNGAYFGSDYTADTLDRKVRYMREYYAEERYGTGYDSLDSAEQAAVDSVVEEDLDSTDTTAPVEYSAAEVYAHQQVREDYVERYHEGSLEHGLPEGTIESADDARRFADFALWTAWFSHTERPGSDHTYTNDWPYAPIAGNEPTAGTMTWSVIAMVLLVAGAGIGVWLYRSVELPEPETHGVSVPHPDDIDLLPSQRAATRFIPVAAGLFLAQVLLGGLLAHYYIERDGFFGLGELLGIDFVGLLPFALAKTYHLDLGILWIATLWLGAGLFLPPLLTGTEPKNQTRYIHTLIGALLVVVVGGFAGIWLGTNGYIDGQLWWLLGN…
FNRQ01000002.1_526	FNRQ01000002.1	Paraburkholderia sartisoli LMG 24000	Proteobacteria	MNTKTLSADDNRPQDRTSRVLIWILLVVTTLCWAGMIVATRATYQQAAPLPQQMVTPHGTVVMSYADIVAGKSGFQKADLMDYGSLYGMGSYFGEDFTAEYLVQLAKEVQNDLALSRYGKSFDAVTADQQASVTRAMQAQLQGIDLSRQQIVLPDEVAHAIQTLQHRISAALLSDNFAQGYTRARALDASSAAQTANFLLYSSLTTVARRPGKNYSWTVNWPAEPLVGNAPTAATFEWTWASFVLIFFAIGAVLMIFRLWIEPKAGNETFEPVLRGFNEPTPSQRALWKYFLVVAAVLLVQILAGSIMAHYYTDRSSFYGIEVDRWLPFAALRSVHLQAPIVWIGVSWIGAGLFLAPLIGKREPAGQRMLVNLIFWVLVVIVAGALLGDYLGVMGLIQA…
FNQY01000032.1_16	FNQY01000032.1	Arachidicoccus rhizosphaerae Vu-144	Bacteroidetes	MTRERKLWTAFIIVVSVSFAALLYFGTEIYQKAPPFPSQVVSQDGTLLINGQDIKDGQNVWQSIGGQEVGSIWGHGAYTAPDWTADYIHREALFILNKWAAQDYSEPYDQLSKEIQAGLHERLVAMIRKNTYDPHTGAITISPERAEAFAYLQNYYRSLFMNDPAMDSLRNDYAIFAGTLKDSSKARQMGDFFFWASWACVTNRPNSVITYTHNWPSEKLVGNEATSGLLIWTGVSIILLLCGVGIMAFFHARSREEEPLTPREDPLMQQKITPSMRAVKKYIWIVAFLVLIQMTFGVVTAHYGVEGGGFYGLDLSKIMPYSVSRTWHVQLGILWIATAWLATGLYIAPSLSGKDPKYQKLGVNFLFICLVIIVFGSMAGQWMGIMQKLGLKTNFWFGH…
FOBB01000003.1_418	FOBB01000003.1	Chitinophaga rupis DSM 21039	Bacteroidetes	MTVRKLWIGLAMTLICSFAVLIFFGTDIYRKLPPIPGKVVDEAGNTLFTGQDIKDGQNVWQSIGGQTVGSIWGHGSYIAPDWTADYLHREAEIMLKEIAAADGKVYVQLPADEQALYKERLKENIRRNTFNEPQNSIVFSAARTKAFQQLSAYYTGLFMTDPQFNTLREQYAIPAATIKDPERMRKMNAFFAWTTWVCITERPGSNITYTNNWPGDETVGNTPGAALHLWSGFSILLLLSGVALLILYHAKNKDEEAVVLPATDPLRDSLVTPSMKATLKYFWIVSILILVQMAAGVITAHYGVEGSAFYGLPLDKFLPASVSRSWHVQLAIFWIATSWLATGLYIAPAVSGYEPPLQRLGVNVLFGALVVVVGGSLVGQWLGVMQKLGLVENFYWGHQ…
FOJO01000006.1_127	FOJO01000006.1	Paracoccus halophilus CGMCC 1.6117	Proteobacteria	MKYQSQRIAFAYIICAMALFAIQVSVGLLMGWIYVSPNFLSELLPFNIARMLHTNSLVVWLLLGFFGATYYILPEETEREIHSPTLAYLQLAILVIGTLGAVITYVFDLFHGNWLLGKEGREFLEQPKWVKVGIAVAAIIFMYNVSMTALKGRRTAVTNVLLMGLWGLVLLWLFAFYNPANLVLDKQYWWWVIHLWVEGVWELIMASILAFLMLKLTGVDREVVEKWLYVIVATALFSGILGTGHHYYWIGLPAYWQWVGSIFSSFEIVPFFAMMSFAFVMVWKGRRDHPNKAALVWSLGCTVLAFFGAGVWGFLHTLHGVNYYTHGTQITAAHGHLSFYGAYVCLVLALVSYTMPIMRNRDPYNQVLNMVSFWLMSSGMVFMTVTLTFAGAIQTHMQR…
FOYT01000004.1_252	FOYT01000004.1	Halogeometricum rufum CGMCC 1.7736	Euryarchaeota	MRISRRTIAKALVAVFVVNLVVMGIGAYHSSQNVPPIPKEVVGPDGDAVVTQSQVQRGKIVFQQNGLMNHGSILGNGAYYGVDYTADALDLKVQFMRAYYAQERYDRPYDELADAEQASVDSVVRDDVDEPLTPGAQTVRYSPAEVYAHEQVREVYVERYHEGAKERGLPANYVDSASDARRFADFAMWTAWMSHTDRPGSDHSFTNEWPYEPAAGNAPTGATMTWSVLSMVLLVAAVGIGVWLYNSVELPEPEIRSIEVPPPDEISLSPSQRAATRFVPLAGALFAVQVLLGGLLAHYYVEREAFFGVSEVFGVELLSVLPFSLAKTFHLDLGILWIASLWLGAGLFLPPLLTNYEPPRQKTYIHLLLGALVVATVGGLGGVWLGAQGYIDGALWWIL…
FOKP01000012.1_138	FOKP01000012.1	Bosea sp. DSM 18164	Proteobacteria	MPGYNTTRYQTQNVAMLYFYGALALFMAQVAFGLVAGLIYVLPNTLSELLPFNIVRMIHTNALVVWLLLGFMGATYYLLPEEAQTELYSRRLAVIQFWLFFIAAAVAVAGYLFRIHEGREFLEQPFAIKVGIVVVALIFLFNITMTSLKGRKTTVTNVLLFGLWGLAIFFLFAFYNPANLALDKMYWWYVIHLWVEGVWELIMASVLAFLMIKLNGVDREVVEKWLYVIVGLALFSGILGTGHHYYWIGAPGYWQWIGSLFSTLEVAPFFSMILFTVHLTRKAGRNHPNRAALLWSVGCSVMAFIGAGVWGFLNTLSFVNYYSHGTQLTAAHGHLAFFGAYVMLNLAVMAYAIPELKGRAPYNQWLSIASFWIMCSAMIVMTFALTFAGVIQIHLQRVM…
FONA01000005.1_114	FONA01000005.1	Thermophagus xiamenensis DSM 19012	Bacteroidetes	MTTRKLWIGFILVMVISFGILGYYGIEIYREAPPIPEKVVTTDGQVLMTGQDIKDGQNVWQSIGGQEVGTIWGHGAYQAPDWNADWLHREAVFILNQWAEADFGTAFDRLNDEQQAMLKTRLQKELRTNTYDASTGVLTISPVRARAYAELSRYYSGLFMDDPSMDGLRDAYSIPANSIKSEDRMVRMNAFFFWSTWATITHRPNSEVTYTNNWPPDELVGNKPGSSLILWTGFSVIILLAGIGLMIWYYASGREEENDDIPDHNPLRQVPQTPSMKATLKYFWIVTALILVQISMGVITAHYGVEGQGFYGIPLSQILPYSITRTWHIQLAIFWIATSWLATGLYLAPAISGKEPKFQKLGVNLLFGALLVIVVGSLLGQWMGVMQKLNLVDNFWFGH…
FOOK01000048.1_2	FOOK01000048.1	Planifilum fulgidum DSM 44945	Firmicutes	MNLTRLWAGLTLVFVVSFAILGYYGGEIYQTMPPVPKRVITSDGEVLFTEKEIKDGQNVWQSIGGQEVGTIWGHGAYVAPDWNADWLHREAMWILNKYAKEQFGKAYDVLDEERQAMLRARLKKEIRTNTYQEETGDLVLSPIRAEAVKAISRHYAGLFGSDPKLDELRDQYAIPQNTIKDPERMKALNAFFFWTTWACATNRPGENITYTNNWPHEPLIGNVATGTMVIWSVVSFVLLLAGIGALAWYYAKQQHTELEDSFPEKDPLLALSPTPSMKATLKYFWVVAALWVIQVGLGAVTAHYQVEGSGFYGIPLAEWLPYSVTRTWHTQLGIFWIATAWIAAGLFVAPAVSGREPKYQRFFVNLLFVCLLIIVVGSLTGQWIGVHQRLGLKTNFWFG…
FOZK01000003.1_448	FOZK01000003.1	Halomicrobium zhouii CGMCC 1.10457	Euryarchaeota	MELRRKTIAKVIAVAFVFNLVVMGAGAWFAYQEAPPIPEQVVGPDGETVVTDEQIRDGKKAFQKNGLMNHGSILGNGAYYGADYTADALELKTRYMRSYYAEERYGGEYESLASEERAAVDDVVKQDLDDQYEGGDIEYSAAELYAHQQVREEYVERYHEGSHERGVPEGMIDSETAAEEFADFAMWTAWFSHTDRPDGDHSYTNEWPYAPGAGNDATGAAMTWSVVAMVLLVAGAGFGIWLYRAVELPEPSAEGLSVPEPGDVSVFPSQRSALRFVPVAAGLFLAQVLLGGLLAHFYIERAGFFGVEEIFGVHILQILPFAMAKTWHIDLGILWIAATWLGAGLFLPPLLTGHEPKRQSTYIDGLLVAIVVVTVGGLGGIWLGSNGYFGDLWWLVGNE…
FOUI01000010.1_39	FOUI01000010.1	Pseudomonas yangmingensis DSM 24213	Proteobacteria	MKYSTQAVAKPYFIFAMILFVGQVLFGVILGAQYIIGDFLFPEIPFNVARMVHTNLLIVWLLFGFMGATYYMIPEECQTELHSPKLAWIQFWVFAAAGVLTILGYLLLPYARLAELTGNALWPTMGREFLEQPTITKLGIVVVCLVFLYNIGMTMLKGRKTVVNIVLFTGLVGLAVFFLFAFYNPKSLVMDKYFWWWVVHLWVEGVWELILGAILAFVLIKTTGVDREVIEKWLYLIIAMALIGGILGTGHHYFFIGAPEYWLWIGSVFSAIEPLPFFMMMVFAFSMVNRRRREHPNKAAVTWALGCTVMAFLGAGVWGFLHTLAPVNYYTHGTQLTAAHGHLAFYGAYVMIVLCIISYAWPIMQGREANSPRAQSMEVLSCWVMSIAMLLITFLLTAA…
LT630337.1_456	LT630337.1	Bacillus massilionigeriensis Marseille-P2348T	Firmicutes	MQYKKLWISLAIVFIASFAILGYYGGRLFNTMPPIPDRVVVTDGTILFSKQDILDGQNVWQSIGGQELGSIWGHGAYVAPDWNADWLHRESMWLLNHWAKRDFGKNYSALDSEKKAALRERLKKEIRPNTYNKETKEITLSPLRAQAIANISNHYFSLFSNDPKLDDLREDYAMPKNVIKDPDRLRDFISYIWWTTWATETNRPDDNVTYTNNWPNEDLIGNKATGEMLVWSVVSFVLLLAGIGALAWYYATQKGHEGEEDSPKNDPLLALSATPSMKATQKYFWVVVALWLVQVLLGAITGHYQVEGSGFYGIPIDKWIPYSLTRSWHTQLGILWIATAWLATGLFIAPAVSGHEPKFQRFGVNFLFVCLIIIVAGSMIGQWFAVQQRLGHVTNFWFG…
FPIY01000001.1_460	FPIY01000001.1	Cellulophaga fucicola DSM 24786	Bacteroidetes	MRKIWIAFTSVVVLSFIVLIWVGTEVYQTQPPIPEQVIVKETGEIFYTKADIQIGQNVWESIGGMEVGSVWGHGSYVAPDWTADWIHKEAVYILEHWSKRDFNSTYANLDVEKKAALKAKLIKDIKTDSYNPDTKTITISEARVAPILSNNEHYSSIFSNGNERYAIPVGALTDKTKLKQLNAFFFWTSWAASTNRPGKDYTYTSNWPHEPLIDNNITNDSIIWSGLSIVLLLLFIGILTFYYLRNHEKGDSITKPDSDPLTGLKMLRSQKAVLKYYLIICFLIALQVVLGILTVHYTVEGQAFFGFDLSSFLPYSITRTWHTQLAVFWIAATWLATGLFLAPMISGKEMKYQVFGINFLFVALLVIVLGSMLGEWLGVHQFLDLTTNFFFGHQGYEYM…
LT634361.1_454	LT634361.1	Tenacibaculum maritimum isolate NCIMB 2154T	Bacteroidetes	MKKIWVGFIGVVILSFIVLIWVGTEIYQKQPPIPRFVKVRNTKEVVFTKEDIQIGQNVWESIGGMEVGSIWGHGSYVAPDWSADWIHKEALYLLNYWSERDFKKAYDFLNEEEKAALKARLIKEVKTNTYDEESKTIVISEERLRAIQENSKYYAAIFSEGHEKYAIPKRALIDKDKLAKLNAFLFWTSWAASTNRIGKEYTYTSNWPHEPLINNTITPDSQIWSGVSIILLILFIGILSYYYIRNHEKGEAVVKPSADPLLNLTMFSSQRAVLKYFFVISLLIVLQVVLGIITVHYTVEGQGFFGFDLAAFLPYSVTRTWHTQLAVFWIAATWLATGLFLAPMISGREMKYQIGGINFLFGALLVIVLGSMLGEWLGIHQFLDLTTNFFFGHQGYEYM…
FQVA01000001.1_317	FQVA01000001.1	Microbulbifer donghaiensis CGMCC 1.7063	Proteobacteria	MELTPQIKAEQSSPQIAGQRKGGWWQYWVMKPANWWLPLLIVVLIGLGSLLFVGSRTYSDAPPMVDFINRSGEKIFSREQIEHGQVAFLKYGLMDFGSMFGDGAGRGPDFTADALHEMALAMQDFYSAASPPHTEFTRDAIAARVRREIKENGYDSERGLVRINAAQAHAYSQLLVHYRDYFRGKLPLLPALANADGNEIDDLATFFFWGAWVSGTQRPGKAYSYTNNWPYDPEAGNTPPRSTLIWSLAAILGLFLVLGVVLFLHGRFSQLVGWRARNREQPSLTPLWVNHFVPTQMQRATYKFFLAAALLFVLQVFSGVLTVHNFLGLNRVLGIDVAQFISLVSARGWHLQLALLWITACWVGASFFLLSASYSNQPPGQVGLVNLLFWMFVAMVVGN…
FQUU01000009.1_5	FQUU01000009.1	Flavisolibacter ginsengisoli DSM 18119	Bacteroidetes	MRQKNFISYLLNPKNWWLPLLVIFTISVVGVTMIGIHTYTEAPPLPDYSTSKGTRVFSKDDILQGQAVFQKYALMEYGSMFGDGANRGPDFTAEGLHQVTLYMNRFYASGLKGGSNDNLLRQGMKQQVKKEIKSNRYNASDNTVVLSDAQAYAATQLVNYYTAKFTDPASPGAFRPAGYLSNAAEIRSFTAFVFWGAWVCGVERPGKTYSYTHNWPFDPQAGNTPSAAIVLWSIIGSLGLIIGLGLVLYYHGRMDKLDDNAFINKSSNFMTRKAVQRFRPDAIQRATYKFFYTAIILFAVQVLSGILTVHDFVGFVRFFGWDISTLLPVTITRSWHVQLSLLWISACWVGASIFVMPLILKVQPKKQLLLVNSVYWLLVATVAGSMAGIFMGPHGLLSN…
FQUU01000013.1_5	FQUU01000013.1	Flavisolibacter ginsengisoli DSM 18119	Bacteroidetes	MLTQQQLPLSPELGKSYIKQCYNSDKAALAFIAMAVSYLLLGLTFGVLGSLQYLLPKFLNNYLTFQKTRPLHVYLAISWIFTAAQGGLYYYLPRLSNRKLFWLQGAWIHFALQLLTSLAIITAFFMGYFGGREYLEFPPFMGIFIAISWLPFAINFFGTISPQFKTAPVYYFSWTIGIVFFYITLSESYLWVFDHFNNNVTRDITVQWKALGSMVGSWNMLVYGTSLYIMEQLKGDKKISRSPIAFFFFFLGFTNLMFNWGHHTYIVPAAPWVKTVAYVISMTELLIFGQILFQFRKTISNTLKYYYSIPFRLLSFADIWIFLNLGAAIAISIPAINFYTHGTHITVAHAMGTTIGINTMLLFASIFYILQQQKPGALNQKSSWIGKGVLITNISLILF…
FSRB01000002.1_662	FSRB01000002.1	Singulisphaera sp. GP187	Planctomycetes	MDDKNAELRTTSDGSSARASAATIRYTKLWVSLGAVIAASFAVLGYYGREVYRMAPPIPDRVVTSDGQVQFTGQDIKDGQNVWQSMGGQEVGSVWGHGAYVAPDWSADWLHREATWLLDHWARADHDQPFTALTDEDQAALKARLKNEIRRNTYDPKTGDLVISPLRAAAIQDIGNHYASLFGNDPEAHKLRDAYAIPANAIRDPQRMRQLNAFFFWASWVCATNRPGGEITYTNNWPAESLIDNKPSGTIVIWSLISFVVLLAGIGTLAWYFAIQHGKTDDSHELPDQDPLLAFQPTLSMSATLKYFWVVMALILVQIGCGILTAHYGVEGSGFYGFPLAEWIPYSVTRTWHTQLAIFWIATAWLATGLFMAPAISGHEPKFQRLGVNFLFVCLLIIV…
FQWV01000003.1_412	FQWV01000003.1	Halobaculum gomorrense DSM 9297	Euryarchaeota	MKVTRRTLAKALVVAFVVNLVVMGAGAALAYEQAPPIPDRIVGPDGETIATGDDVQAGKAVFQRDGLMNHGSILGNGAYFGPDYTADTLDLKTEAMREYYAEERYGDAYGDLPPEKRAAVDSLVKSDLDDGTPGDGVIEYSAAEAYAHAQVREVYVKRYHEGSDARGVPVGMIDSKEEARRFADFALWTAWFSHTDRPGADHSYTNDWPPAPAAGNTPGASVMTWSVIAMVLLVAGAGVGVWLYTSIDLSEPSAAGVDVPHPDDIDLLPSQSAALWFVPVAALLFLAQTLLGGLLAHYYIERHAFFGLETIPGLGVDVLQLLPFAMAKTWHIDLGILWIATLWLGAGLFLPPLLTGYEPDNQATYVKGLLGALVVVAVGGLLGIWLGAHGVFDAGGDLW…
FQYP01000008.1_273	FQYP01000008.1	Aquimarina spongiae DSM 22623	Bacteroidetes	MKKIWIGFITVVTLSFLALIWVGTEIYQTQPPIPDKVIVGETQEVVLTKKDIQTGQNVWESIGGMEVGSIWGHGSYVAPDWTADWIHREAVFMLDSWAQRDFDTNYENLDEEKKAALKARLVKDIRTNTFETNDKTITISVERYKAFKENAAYYASIFSKGHEQYAIQKGALTNPHKLHQLNAFLFWTSWAASTNRHEQNYTYTSNWPHEPLIENTITPDSQIWSGFSIILLLLFIGILVYYYVRNHEKGEALTHPKEDPMQRLQLVSSQKAVLKYFIIISLLIGLQIILGILTVHYTVEGQAFFGFDLASILPYSITRTWHTQLAVFWIAATWLATGLFLAPMISGKEMKYQVFGINFLFIALLIIVLGSLIGEWLGVHQFLDLTTNFFFGHQGYEYM…
FRCH01000002.1_308	FRCH01000002.1	Rhodanobacter sp. OK091 genome	Proteobacteria	MSATTLPTGLVGPQDRTSKVLIWVLLFVTAACLLGMAVATRSTYQQVAPLPRQMATGDGAPVMEYADIVEGKSGFQKADLMDYGSLYGMGSAFGEDYTAEYLVQLAKEVQNNLATARYGRPFDAIDADQQAGITQEMRRQLQGIDLSQQRVVLPDAVAKAIGTLRPRIAASLLTDDFSKGYTGARALNPASARQTASFLLYSSLTTVARRPGKDYSWTTNWPAEPLVGNAPTSATFVWTWASFTMVFFAIGAVLVIFRLWIEPKAANETFEPTLHNFAAPTPSQKALWKYFLVVAGVLLIQILVGSVMAHYYTDRVSFYGFNVGKWLPYAFLRSVHLQAPIIWIGVSWIGAGLFLAPLIGKREPKGQRLLVNLIFWVLVTIVGGALVGDYLGIMGLVDE…
FRCY01000004.1_56	FRCY01000004.1	Cyclobacterium lianum CGMCC 1.6102	Bacteroidetes	MKTEKKLWIAFSLVVGISFAVLGYYGYEIYQQAPPIPERVLDEDGTVLFTGQDIRNGQNAWQSMGGQEVGSIWGHGAYLAPDWTADWLHREALFFLDRMAGEEGHADYESAPEETQAALKSRLQQQIRENTYDPETEDLKISSMRYEAFQFLSNYYKDLFMGGGQLEDLRNYYSIPENAIKDPQRMADMNAFFFWASWACVTERPGEEISYTHNWPSDELIGNKATGDLLLWTGFSVIMLLFGTGVLVFYHARNKEEEVDAPQEDPLMRQQITPSMRAVEKYFWVVNLLILVQVIMGVITAHYGVEGNLLYGFPLAEVLPYAASRTWHVQLAIYWIATAWLATGLYIGPSLTGKDPKFQKLGVNFLFIALLVIVVGSMAGQWMGIMQKMGYVENFWFGH…
FTNI01000030.1_99	FTNI01000030.1	Microbispora rosea ATCC 12950	Actinobacteria	MVPGAGTRRELLVSRRWIQAAALVAVFGFFVMGLLAYRTYTVEPPVPRLVVGESGQRLYAGRDVADGQKVFLANGLMQYGSVLGHGGYLGPDYTADYLRRAATAALRARGGGDRAREQVRQEFRANRYDPRSGVLTYTRAQADAFTALVDHYRDYFADPRTDKGLRPYAITDPRQIHQLTAFLSWTAWIASAERPGAAYSYTNNWPAEPLVGNAPTADTVLWSVVSLIALLVGIGALFGAVGRWGGHLGWRGRQAEAIEFRSPDQVALTPAQRVTAYFFLVVALLFLAQVLLGGATEHYRADLTSFFGLNLAELLPFNLARTWHLQLSLFWVVAAFLAAGIFLAPLMAGAEPRGQGKLAWTLLAALAVVASGSLIAEGLSIHGLVRPGDFWGSQQFEWL…
FUWP01000007.1_24	FUWP01000007.1	Photobacterium sp. H01100410B CECT 9189T	Proteobacteria	MTDYLYKLHLNHNLNNWHGLCLQMVTLILEDTVLSRLKTSVIILFAICFISFAILLSLGSEIYQEAPPIPSKVVTTSGKVIFTKKDIEQGELVWRSMGGHELGSVWGHGSYVAPDWTADWLHRENQAWLNILAKQQFGQLYVTLANPKQAFLQQQIKDEIRRNSFNPITKVITVSDDRGLAIDEVITHNIKLFGDDKSLHQLRQDYAMKDNTIPSHKHREELNAFLFWGAWAAVTNRLNENYSYTNNWPYDPSIGNIPTSNNIVWSVLSLVVLLMGIGGLAWYQAALRHESLPNIPTHDPLINIKPTPSQKAVGKYFITAIALFLLQIVLGGITAHYSVEGQDFYGIPLAKILPYSLTRTWHTQLAVFWIATIWLGTGLYIATSLSKHEPKYQRLGVNV…
FUXP01000005.1_74	FUXP01000005.1	Lysobacter spongiicola DSM 21749	Proteobacteria	MGNTRKLWIGLAALLIASFSVLLWSGGEINKNKPPMPEQVVAEDGTVIYTRADLERGRQVWQTMGGMQLGSIWGHGAYVAPDWSADWLHREAKAILDMWARAEGGAATYDELPAGERAALQGRLQEMMRENTYDPETGTITLDMDRVVAISNVSAHYESLFGNDPATAELREAYAMKNNTVPDAEHRRTLASFFWWTAWAATTERHTGVEETLTPDQPGVQERRVTYTNNWPGEPLVGNTPPPSTWVWSAFSVLFLIAGIAILGWHHAVTHDNDPTHKIPDRDPLAQLKITPSMRATAKYFWLVLALFLVQILFGAMTAHYQVEGQEAYGYQLAEILPYSITRTWHTQLAVLWIAVAWLGTGLYIGPALSGHEPRFQRLGVNFLFVCLVVIVVGAFAGQ…
FUWM01000008.1_31	FUWM01000008.1	Selenihalanaerobacter shriftii ATCC BAA-73	Firmicutes	MKRLLNTFKRLIPFLPSENNNKQDDQENKKSKIKTIEYKSQKVSFKFLTAAILMFTFQVFLAFGASMEFIIPDLPAPIPFNAGRAFHINLSIFWPILGIIGGVYYILPEEVGYDINIKLANIQFWLMIITLLSIYSSLSLGFTTGREYLEALLPFKIAIAVSLILFFINILLTLLKRKVTEWHPTMVGLIVGLFFSIIMFIPSMLTYKNIAMDEFFKFWTVHIWVESTLELIIASIISSILLMMTGVKRKTVERWYYVEVFLVILTGFLGVGHHYFWIGTPNIWLYIGMIFGALQILPIFFLVYTAFKSIKRQNMITTNELTFKYLWATVFWNLIGAGGLGFIMTWPGINQYTHGTELVSAHGHLAIFGTYGLLTLSLFYFILPQWKRTKDLSIKKGKI…
LT838813.1_4620	LT838813.1	Aquiflexum balticum DSM 16537	Bacteroidetes	MKPDTKFLSYLMKQKNWWLPFVIIFVISISGLIFIAYQTYEEAPPIPTYVNESGEEVITQQRILRGQEVFHRFALMEYGSMFGDGALRGPDFTAQALNERAKSMFRFYAENLKQNGNGNEFESEGILSKVQKEIKENTYKEEDNTVHISQAQVHAIRDLEGFYQQMFLDPDFHEAFKPTNYITDISEIKDLSAFFFWGSWVCSVQRPGEKYSYTHNWPYDEYAGNVATPATLIWSIIGLLGLVIGLGLVLYYYGQFEQLSEEYYAKGASEMVTEEKLRAYRPTPTQRATFKFFYAAILIFLVQVLAGVLTVHDFVGFTKFFGWDIQEMLPVTVSRSWHVQLSLFWISACWVGISFFVLPLLAKEEPKGQLFLINSLFGIFFVMVGGAFIGIFMGPMGMM…
FXXP01000001.1_1503	FXXP01000001.1	Tropicibacter phthalicicus CECT 8649	Proteobacteria	MKYQTQKIAFAYFIVAMALFAVQVTVGLVLGWIYVDGNFLAELIPFNIARMLHTNSLVVWLLLGFFGAAYFLVPEESEREIHSEKLAYLQLLILVIGTAGVVVTYLFDIAQGNFLFGKEGREFIEQPKWVKAGIVVAALIFLYNISMTVLKGKKTAITNILLLGLWGIAILFLFSFYNPANLALDKMYWWYIVHLWVEGTWELVMASILAFLMLKLTGVDREVVEKWLYVLAALALFSGILGTGHHYFWIGTPGYWQWIGSIFSSLEVVPFFGMMAFAFVMVWKGRRDHPNKAALLWSLGCATLAFFGAGVWGFLHTLHGVNFYTHGTQITAAHGHLAFFGAYVALNLAIISYAMPILRGRDPYNQVLNMGSFWLMAGGMTFMTFTLTFAGTVQTHLQR…
LT906449.1_654	LT906449.1	Capnocytophaga haemolytica NCTC12947	Bacteroidetes	MTAKKLWMWLGATVGASFLVLIFYGVEIYTNIPPFPERIVTTDGQVLYEGQDIKDGQNVWQSMGGQTVGSIWGHGAYIAPDWNADYLHRESEMLLDAYAREDGKVYKDLSEEEQAKYQVRLRKELRTNTFNQETGVITFSAERAEVAKQLSEYYAKLFMDDPSMQQTRAHYAIPKNAIKDRHRMDQMSAFFAWSTWVCSTNRPGDHVSYTNNWPYDPVVGNVASTSLQMWSGFSVLMLLFAVGILVYYHASNNEEEETERPPVEDPMRGMKPTPSMKAVLKYIWIVALLILVQMLAGVITAHYGVEGEGFFGLQLDLFLPQAISRSWHVQLAIFWIATSWLATGLYIAPAVSGHEPKYQKLGVNVLFGALLIVVLGSLAGQWFGVMQKLGLVENFYFGH…
LT906451.1_1045	LT906451.1	Legionella lansingensis NCTC 12830	Proteobacteria	MQTTIKSNGNTEETSPWWRRAVLITMAIGFSILLLLTTKVYQDAPPIPEKVMNPQGNVLFGKKNIMAGQAVFLKYGLMDNGSVWGHGAYLGPDFSANYLHNLTQTMDKTISEKQYQRAFDQLNEEEQTIVRSLTRSALKKNRYDPQTGRLIYTEGEAVSYHNQIDWWARYFAKSSGNGGLPANFITKGDELNDLVAFFAWTAWASVTNRPGQSVTYTNNFPYDPQAGNLPSGAATFWSAISLIALLGGTALVLLAFGKFDYLGWKRSKEKILPRFKIGQPTSSQRATIKFFVIVMFLFLAQTLVGGLTAHYRAEPGDFYGYDISEIFPSNVVRTWHLQLAIFWIATSYVAGALLLSRELGGREAKYQTQLIHLLFTALFIVVVGSLLGEWAGTFQWLGK…
FZNR01000017.1_80	FZNR01000017.1	Actinoplanes regularis DSM 43151	Actinobacteria	MDATSVAVTPRRSLIGRGWVQAAALISICGFFVLILMGFQAYKQGPPVPRQVVTETGRIVFTEDDVRSGQEVFLRNGLMEYGSIFGHGAYLGPDFTADFLRRSAVAVLDSYGGPASDSAVQRTRADFKSNRYDPGTGTLTISAARAAAFETLIEHYARTLGNPAGKTGLRPNAITDPAQVRQLTAYFAWSAWSASTLRPGTNHSYTNNWPPEPLVGNRPTADTVVWSVLSLIALLGGTGALFAAFGRWNWLGWHGRDQQELRFREPLKVRLTGAQRATAWFFFTMAALFLVQTLVGAASEHYRADLSSFFGIPLERWLPYNLVRTWHVQLALLWVSTSFLAAGIFLVPMITRRPDPKGQAVLAYLLLGALAVVVVGSLAGEAIGIHGGLTGAWHWLGMQ…
FZOP01000002.1_124	FZOP01000002.1	Azospirillum sp. RU37A	Proteobacteria	MMPAEGGLIMKYASQRVAYWYFVCAMILFGVQIAAGALAGTVYVLPNTLSELLPFNIIRMIHTNALIVWLLMGFFGCAYYLVPEEAERDIESPLLAYIQLGLLMVGALSAVAGYTLHIHEGREFLEQPLWIKAAIVVVALIFLYNVSLTVLKGRRTAVTNVLLLGLWGIAVFWLFAFYAPDNLAVDKLYWWYVVHLWVEGVWELVMASVLAFLMIKMTGVDREIIEKWLYSIVGLALFSGLLGTGHHYYWIGAPGYWQWIGSIFSAMEIAPFFAMVIFAFKMVFKGRKDHPNRAALLWSLGCTVGAFFGAGVWGFLHTLSFVNYYTHGTQVTAAHGHLAFFGAYVMLNLALISYAMPYLRGKAPYHQTLNVVAFWLMTAGMTVMTFALTFAGAVQVHLQ…
OCMF01000001.1_503	OCMF01000001.1	Salinimicrobium sediminis CGMCC 1.12641	Bacteroidetes	MTKERKLWVAFFIITSISFAILGYYGFEIYQKAPPQPAKVVTTTGEVVFEGQDILDGQNVWQSMGGQEVGSIWGHGAYTAPDWTADWLHRESLYILNLWSQEDHGKAYEELSSEEQASLERRLQEELRKNTYDESTGVITISRIRAQAVEYLHSYYKGLFMENPELDELRSHYAIPKNSIKDETRMRQMSGFFFWATWATVTERPGSNVTYTHNWPPEDLVGNKPTGDLLIWTGFSIILLLFGIGVMVFYHAKMKEDEHVDMPVEDPLMRQVITPSMLAVKKYLWIVSILILIQVTFGVVTAHYGVEGDGFYGFNLADILPYSISRTWHVQLGILWIATAWLATGLYIAPAVSGRDPKFQKLGVNFLFICLLIIVAGSMIGQWMGIMQKLGLVENFWFG…
OBEI01000010.1_52	OBEI01000010.1	Persephonella hydrogeniphila DSM 15103	Aquificae	MSKLMDQTTKKWFLIFVLSTIAAVGLFTLLTVKQIKDVPPIPQEVRGTQTLYTYDDIVQGKAYFQKYVLMDQGTLLGNGAYIGPDYTAWILHEKIVKLQDIYAQEKYGKNYEELSPEEKTQIDYLVTEDVRKKSILKEGVTQLTPQHEKAWLQVKEKLVEYLVKGNPQYAMVGGLIKPEEADKIADFIDWTTLVAVTPRPSAKPAEEVSVIKSLGEPMSVYKSLNLHPTYTNNWPPEPAIGLDAHYPTLFWSLVAFMACWALTIVVMWAFYDYFLKFDSEKEYSEALKITKLTPLQEKVIKYVPLVPLFFVLQTLLGGYMAHLYADPTHSWIVPQTLLPFNVAREFHLNLAVLWIAIGWLAGGLFVAPLASGGKDFKFPIAVDILWIALLVVGGGGLIG…
OMOI01000001.1_1073	OMOI01000001.1	Aliiroseovarius pelagivivens CECT 8811	Proteobacteria	MKYQTQKIAYWYFLAAMAIFAVQVLGGLLAGWIYVSPNFLSELLPFNIVRMLHTNSLIVWLLLGFFGAAYFLVPEEAEREIHSPLLAYLQLIILLVGTLGVVVTYTFDLFPGNWFLGKEGREFIEQPVWVKLGIVVAALIFLFNITMTVLKGRKTAITNVLLLGLWGLVLLFLFAFYNPSNLALDKMFWWYIVHLWVEGTWELVMASILAYLLLKLTGVDREVIEKWLYIIVATALFSGILGTGHHYYWIGLPGYWQWIGSIFSSLEVIPFFAMMSFSFVMVWKGKRDHPNKAALLWALGAATVAFFGAGVWGFLHTLHGVNYYTHGTQITAAHGHLAFFGAYVSVNLAIITYAMPILTGRDPYNQVLNMVSFWLMTGGMAFMTFVLTFAGTIQTHMQR…
UEGW01000001.1_2365	UEGW01000001.1	Mycobacterium shimoidei P7336	Actinobacteria	MTTEPAQSRSLRDANPEPLIGKGWVQGVALVLIFGFLVLGILVFRTYSASMPLPNKVITESGQALFTKEDVTRGQELYQGRGLMEYGSVLGHGAYLGPDYTAEYLRMATDNVAEQFRAQGVAHPHERVANEFRTNRYNAETKTLVLTDRQARAFRDIERYYANYFGEDTTKYGLRPKMITDKAEIHDLTAFFAWTAWASAAQRPGHIYSYTNNWPPEQRVDNHPTASVVVWSALSLVALLGGIGVMFAIYGRWSQKVGWHGEQASTLSFREPGEVSLTPAQRATIWFFAIVSVLFLAQTMVGAAAEHYRADLSSFFGLDLARLLPYNLARTWHVQLALFWTAAAFLAGGIFLVPFIARKEPRRQSWLAYGLLGAVALVVFGSLITEALSIYGVIPHGSL…
UGOW01000001.1_749	UGOW01000001.1	Legionella quateirensis NCTC12376	Proteobacteria	MDESKEMNGTSMSADPVSEVLKWILLITAILCFVVIIWGTVKTYQLAPPLPHQFLTSSGTILMTDEDIVSGKAGFQKADLMDYGSLYGMGSYFGEDFTSRYLLELGRKTENNMANLQFGKSFADLSEGEQYTTRKAMQNTLQHIDLSQKTTILPEAVATAITQLQKDIAAELLKHNPIKGWTKAYSLNEHSAIQVADFLIYSSMTTIAHRPGTNSSYTNNWPYEPTMGNTPTPSTFYWTWVSFCFVFFGFGVILYIYHRYLNDPDTATMTPVLLAFSSLTSSQRKVGKYFLVVAVVLLIQIAVGVLLAHYYTERTGFYGININDYLPFNFLRDVHTQTPIVWIALSWISSAVFLAPIISGKEAKWQGVLVDVLFWVTLFIVAGAIVGDYLGIMGVIDTA…
UWPJ01000022.1_117	UWPJ01000022.1	Pigmentiphaga sp. IMT-318 dnA1	Proteobacteria	MGPYRKHWFILVAVLAVTFSLLGYFGAEVYREAPPIPAQVQAADGEVLFTHDDILEGQTAWQSVGGMQLGSIWGHGAYQAPDWTADWLHREATAWLDLAAHEAYGSPYAALEPGQQMQLRAALQAEYRSNRPQPDSGALVVSARRAAAMARTADYYARLFSDAPELRTTREHFAMKENTLPSAERRTRMTEFFFWTAWAAATERPGQKVTYTNNWPHEPLVGNAPSTENIVWSIASIVVLLAGIGFLVWAWSFLRRHDEAPPASGAQDPLTAFALTPSQRALGKYLFLIAALFVFQVFIGGFTAHYTLEGQGFYGIDVSQWFPYSLVRTWHIQAALFWIATGFLAAGLFLAPLINGGKDPRYQRLGVDVLFWALVVVVVGSFVGNYFAIAQVMPPEWNF…
LR134374.1_2578	LR134374.1	Legionella spiritensis NCTC 12082	Proteobacteria	MRTIMESNENSEDISPWWRRTVLIVMAIGFTVLILLTAKVYRDAPPIPEKVVTPQGDVLFDKDKIMAGQSVFLKYGLMNNGSIWGHGAYLGPDFSAQYLHNLTQTMDDTIAARRYQNAFDKLGEEEQTMVRSLTQSALKKNRFDPETGTLTYTEGETVSYYQQIDWWARYFTKADRNGGLPANFIVKGSELNDLVAFFAWTAWASVTNRPGESKTYTNNFPYDPEAGNFPSGAATFWSAMSLIALLGGTALVLLAFGKFDYLGWKRSKHKILPRFKIGQPTSSQRATIKFFVIVMFLFLAQTLVGGLTAHYRAEPGGFYGFDISGLLPSNVVRTWHLQLAIFWIATSYVAGALLLSRELGGREAKHQTLFIHLLFAALFIVVVGSLLGEWAGTFQWLTR…
LR134383.1_1128	LR134383.1	Legionella jordanis NCTC 11533	Proteobacteria	MDTKTAGTSTIQANDQVSFVLKWILLLTAVGCFAVLIWGTFKTYELAPPLPKQFLAPTGEIIMTGNDIVAGKAGFQRADLMDYGSIYGMGSYFGEDYTAKYLVRLGGLVENELALTRFGKNFASLSEGDQYVTRKTMQNILHTINLEQDTAVLPMPVAKAVRQLQIEISKELLTHDLQRGYVQAYSLNEQTALQTADFLIYSSLTTIAHRPGKNFSYTNNWPYEPTVGNAPTNSTFYWTWISFCFVFLGFGVVLYIYHRYLSDVNIGVMEPIFLEFRPLTPSQKKVGQYFVTAALVLLLQILVGSIMAHYYAERGGFYGININAFLPFNFLRDVHTQTPIVWIGISWISAAIFLAPIISGREASGQGYLVDILFWVTLFIVFGALVGNYLGIMGYIDRS…
Oceanithermus_desulfurans_DSM_15757T_1836	GCA_014201675.1	Oceanithermus desulfurans DSM 15757T	Deinococcus-Thermus	MSTFAHRQPGELYESQKLAIWYFVVAIALFGAQIIFGLLLAYQYIDPNFLYQKLSFMTNRTVHLNAMIVWLLVGMMGGVYWFLPIETGREVVGIKLAKFIWWVIVGGVGVVVLVYLLVQIGPGTAFTLWFINEGREYIEAPRWADFAIVAWVAVFLFNVVATTLAARRITGLLGVLIFDLVALGALYTAGMHYTVNVTMDQYLWWWVVHLWVEATWEVLVGVVMGWSLMYLLGTPRKLIETWLFLEVALVFGTGILGLGHHYFWIGTPEYWIGLGGFFSALEPLPLVAMVVHAVYDAGAHRLHTINKPAMMWAVTQAFGNFIGAGVWGFMQTLPQVNMYSHGTQLAAAHGHFAFFGAYVGTVLTLVYIAVQNIGKRVQIPLGSKLWPWAWGLLVFGIIG…
Oceanithermus_profundus_DSM_14977T_2131	GCA_000183745.1	Oceanithermus profundus DSM 14977T	Deinococcus-Thermus	MSTFAHRQPGELYESQKLAIWYFVVAIALFGAQIIFGLILAYQYIDPNFLYQKLSFMTNRTVHLNAMIVWLLVGMMGGVYWFLPIETGREVVGIKLAKFIWWVIVAGVTVVVLVYLIVQIGPGTAFTLWFINEGREYIEAPRWADFAIVAWVAVFLFNVVATTLAARRITGLLGVLIFDLVALGALYTAGMHYTVNVTMDQYLWWWVVHLWVEATWEVLVGVVMGWSLMYLLGTPRKLIETWLFLEVALVFGTGILGLGHHYFWIGTPEYWIGLGGFFSALEPLPLVAMVVHAVYDAGAHRLHTINKPAMMWAVTQAFGNFIGAGVWGFMQTLPQVNMYSHGTQLAAAHGHFAFFGAYVGTVMTLVYIAVQNIGKRVQIPLNSKLWPWAWGLLVFGIIG…
Thermus_amyloliquefaciens_YIM_77409T_1412	GCA_000744885.1	Thermus amyloliquefaciens YIM 77409T	Deinococcus-Thermus	MTQALPQGRLYESQKLALWYFWVALALFGAQVLFGLLAAWQYLDPNFLYGKLNFMTNRMLHINAMIVWLLLGFMGGVYWFLPLELGREVVGIRLARFAFFTLIAAVGIVVLVYLLVQYGPGNAFTLWLITEGREYIEAPRWADLGIVAVMAIFLYNVVATALKAQRITGVVAVLMFDLVALAGLYTAGMHYTPNISMDQYFWWWVVHLWVEATWEVLVGSIMAMALMHLLGTPRRIVETWLYLEVALVFGTGILGLGHHYFWIGTPEYWLGLGGFFSALEPIPLVAMVVHAVYDAGMHRMHTVNQPALFWAIAQAFGNFIGAGVWGFMQTLPQINLYSHGTQLAPAHGHLAFFGAYVTAILTVIYMALHQVRRPELARFDSKLWKWAFVLMVVGIFGMS…
Thermus_arciformis_CGMCC_1.6992T_1361	GCA_900102145.1	Thermus arciformis CGMCC 1.6992T	Deinococcus-Thermus	MTQALPQGKLYESQKLALWYFWVALALFGAQVLFGLLAAWQYLDPGFLYGKLNFMTNRMLHVNAMIVWLLLGFMGGVYWFLPMELGREVVGIRLAKAAFFTLVGAVAVVVLVYLLVQYGPGNAFTLWFITEGREYIEAPRWADIGIVAVMAIFLYNVVATALKAQRITGVVAVLMFDLVALAGLYTAGMHYTPNISMDQYFWWWVVHLWVEATWEVLVGSIMAMALMHLLGTPRRIVETWLYLEVALVFGTGILGLGHHYFWIGTPEYWLGLGGFFSALEPIPLVAMVVHAVYDAGVHRMQTVNQPALFWAIAQAFGNFIGAGVWGFMQTLPQINLYSHGTQLAPAHGHLAFFGAYVTAILTVIYMALHQVRRPDLPRFDSKLWKWAFVLMVVGIFGMS…
Thermus_caldifontis_YIM_73026T_1631	GCA_003336745.1	Thermus caldifontis YIM 73026T	Deinococcus-Thermus	MTQALPQGKLYESQKLALWYFWVALALFGAQVLFGLLAAWQYLDPNFLYGKLNFITNRMLHINAMIVWLLLGFMGGVYWFLPLELGREVVGIRLARFAFFTLIAAVGIVVLVYLLVQYGPGNAFTLWFITEGREYIEAPRWADFGIVAVMAIFLYNVVATALKAQRITGVVAVLMFDLVALAGLYTAGMHYTPNISMDQYFWWWVVHLWVEATWEVLVGSIMAMALMHLLGTPRRIVETWLYLEVALVFGTGILGLGHHYFWIGTPEYWLGLGGFFSALEPIPLVAMVVHAVYDAGMHRMQTVNQPALFWAIAQAFGNFIGAGVWGFMQTLPQINLYSHGTQLAPAHGHLAFFGAYVTAILTVIYMALHQVRRPELPRFDSKLWKWAFVLMVVGIFGMS…
Thermus_caldilimi_YIM_78456T_1082	GCA_004684245.1	Thermus caldilimi YIM 78456T	Deinococcus-Thermus	MTQAVPQGKLYESQKLALWYFWVALALFGAQVLFGLLAAWQYLDPNFLYGKLNFVTNRMLHINAMIVWLLLGFMGGVYWFLPLELGREVVGIRLARFAFFTLIAAVGIVVLVYLLVQYGPGNAFTLWFITEGREYIEAPRWADFGIVAVMTVFLYNVVATALKAKRITGVVAVLMFDLVALAGLYTAGMHYTPNISMDQYFWWWVVHLWVEATWEVLVGSIMAMALMHLLGTPRRIVETWLYLEVALVFGTGILGLGHHYFWIGTPEYWLGLGGFFSALEPIPLVAMVVHAVYDAGVHRMQTVNQPALFWAIAQAFGNFIGAGVWGFMQTLPQINLYSHGTQLAPAHGHLAFFGAYVTAILTVIYMALHQVRRPELPRFDSKLWKWAFVLMVVSIFGMS…
Thermus_oshimai_DSM_12092T_1980	GCA_000373145.1	Thermus oshimai DSM 12092T	Deinococcus-Thermus	MTQAMPQGKLYESQKLALWYFWVALALFGAQVLFGLLAAWQYLDPNFLYGKLNFMTNRMLHVNAMIVWLLLGFMGGVYWFLPLELEREVVGIRLARLAFFTLIAAVGVVVLVYLLVQYGPGNALTLWFITEGREYIEAPRWADIGIVAVMAIFLYNVVATALKAKRITGVAAVLMFDLVALAGLYTAGMHYTPNISMDQYFWWWVVHLWVEATWEVLAGSIMAMALMHLLGTPRRIVETWLYLEVALVFGTGILGLGHHYFWIGTPEYWLGLGGFFSALEPIPLVAMVVHAVYDAGVHRMQTVNQPALFWAIAQAFGNFVGAGVWGFMQTLPQINLYSHGTQLAPAHGHLAFFGAYVTAILTVIYMALHQVRRPELPKFDSKLWKWAFVLMVVGIFGMS…
Thermus_scotoductus_SA-01_1722	GCA_000187005.1	Thermus scotoductus SA-01T	Deinococcus-Thermus	MTQALPQGKLYESQKLALWYFWVALALFGAQVLFGLLAAWQYLDPNFLYGKLNFMTNRMLHVNAMIVWLLLGFMGGVYWFLPMELGREVVGIRLARFAFFTLIAAVGIVVLVYLLVQYGPGNAFTLWFITEGREYIEAPRWADFGIVAVMAIFLYNVVATALKAQRITGVVAVLMFDLVALAGLYMAGMHYTPNISMDQYFWWWVVHLWVEATWEVLVGSIMAMALMHLLGTPRRIVETWLYLEVALVFGTGILGLGHHYFWIGTPEYWLGLGGFFSALEPIPLVAMVVHAVYDAGMHRMQTVNQPALFWAIAQAFGNFIGAGVWGFMQTLPQINLYSHGTQLAASHGHLAFFGAYVTAILTVIYMALHQVRRPDLPRFDSRLWKWAFVLMIIGIFGMS…
Thermus_tengchongensis_YIM_77401_1282	GCA_000744175.1	Thermus tengchongensis YIM 77401T	Deinococcus-Thermus	MTQALPQGRLYESQKLALWYFWVALALFGAQILFGLLAAWQYLDPNFLHGKLNFMTNRMLHINAMVVWLLLGFMGGVYWFLPLELGREVVGIRLARFAFFTLIAAVGIVVLVYLLVPYGPGNAFTLWFITEGREYIEAPRWADIGIVAVMAIFLYNVVATALKAQRITGVVAVLMFDLVALAGLYTAGMHYTPNISMDQYFWWWVVHLWVEATWEVLVGSIMAMALMHLLGTPRRIVETWLYLEVALVFGTGILGLGHHYFWIGTPEYWLGLGGFFSALEPIPLVAMVVHAVYDAGVHRMQTVNQPALFWAIAQAFGNFIGAGVWGFMQTLPQINLYSHGTQLAPAHGHLAFFGAYVTAILTVIYMALHQVRRPELPRFDSKLWKWAFVLMVVSIFGMS…
Thermus_thermophilus_JL-18_2247	GCA_000258245.1	Thermus thermophilus JL-18	Deinococcus-Thermus	MTQALPQGKLYESQKLALWYFWVALALFGAQVLFGLLAAWQYLDPGFLYGKLNFMTNRMLHVNAMIVWLLLGFMGGVYWFLPMELGREVVGIRLAKAAFFTLVGAVAVVVLVYLLVQYGPGNAFTLWFITEGREYIEAPRWADIGIVAVMAIFLYNVVATALKAQRITGVVAVLMFDLVALAGLYTAGMHYTPNISMDQYFWWWVVHLWVEATWEVLTGAIMAMALMHLLGTPRRIVETWLYLEVALVFGTGILGLGHHYFWIGTPEYWLGLGGFFSALEPIPLVAMVVHAVYDAGVHRMQTVNQPALFWAIAQAFGNFIGAGVWGFMQTLPQINLYSHGTQLAPAHGHLAFFGAYVTAILTVIYMALHQVRRPDLPRFDSRLWKWAFVLMVVGIFGMS…
Thermus_thermophilus_SG0.5JP17-16_2242	GCA_000214845.1	Thermus thermophilus SG0.5JP17-16	Deinococcus-Thermus	MTQALPQGKLYESQKLALWYFWVALALFGAQVLFGLLAAWQYLDPGFLYGKLNFMTNRMLHVNAMIVWLLLGFMGGVYWFLPMELGREVVGIRLAKAAFFTLVGAVAVVVLVYLLVQYGPGNAFTLWFITEGREYIEAPRWADIGIVAVMAIFLYNVVATALKAQRITGVVAVLMFDLVALAGLYTAGMHYTPNISMDQYFWWWVVHLWVEATWEVLTGAIMAMALMHLLGTPRRIVETWLYLEVALVFGTGILGLGHHYFWIGTPEYWLGLGGFFSALEPIPLVAMVVHAVYDAGVHRMQTVNQPALFWAIAQAFGNFIGAGVWGFMQTLPQINLYSHGTQLAPAHGHLAFFGAYVTAILTVIYMALHQVRRPDLPRFDSRLWKWAFVLMVVGIFGMS…
NPA52810.1	NPA52810.1	Aquificae bacterium L_MetaBat.131	Aquificae	MDKLYESQKLAIWYFAVAIVLFGAQLLFGLVGAIQFVNPDFLFGVLDFSIGRMLHINALVVWLLLGFIGAIYWFLPKEFGREVVGIKLGKLAFFILVAAVTVVVLVYIFIQIGPGDWKTLWFITEGREYIEAPRWADIGIVAVALVVFYNVVATALAAKKITGITGVLIVDLGALFGLYLAGMFYTPNISVDQFYWWWVVHLWVEATWEVLIGVLMAWSLMYLLGSSRKLVETWLYVEVFLVFGTGILGLGHHYFWIGTPEYWLGIGGFFSALEPIPLVAMIIHAIYDAGMHKLRTANRPALFWVFAQAFGNFLGAGVWGFMQTLPQINLYSHGTQMAASHGHLAFFGAYVAANLAVLYIIVGELRMKGITPQKGVKYVLDSKAWRYAYVGMIISIIGM…
HHO73527.1	HHO73527.1	Thermocrinis ruber SpSt-114	Aquificae	MEKLYESQKLALWYFWTAIVLFGAQLLFGLIAAYQFINPDFLYGTLNFMTNRMLHINAMVVWLLMGFIGGIYWFLPIETDREVVGIKLGKLAYFAFVGAVAIVVLVYLFKQFGSGDFFTLWFITEGREYIEAPRWADIVIVAVALTVAYNVIATTIASKKITGILGVLIVDLAALFGLYIAGMFFTPNISMDQFWWWWVVHLWVEATWEVLVGVLMGWLLMHLLGTPRKIIEAWLYVEVMLVFGTGILGLGHHYYWIGTPEYWLGIGGFFSSLEPLPLVAMVVHAVYDAGAHKLQTVNRPALFWAFAQAFGNLFGAGVWGFMHTLPQINLYSHGTQMAAAHGHLAFFGAYVSANLALFYYILGKTRVKEGYILNGVPWKIAYIGLIVGIFGMTAALTVA…
HEL03479.1	HEL03479.1	Hydrogenobacter sp. SpSt-28	Aquificae	MERLYESQKLALWYFWTAIVLFGAQLLFGLISAYQFINPDFLYGTLNFMTNRMLHINAMVVWLLMGFIAGIYWFLPLETEREVVGIKLGKLAYFAFVGAVAVVVLVYLLKQFGSGDFFTMWFITEGREYIEAPRWADIGIVAVALVVAYNVIATTLVSKRITGILGVLMVDLAFLFGLYLAGMFFTPNISVDQFWWWWVVHLWVEATWEVLVGVLMGWLLMHLLGTPRKIIEAWLYVEVMLVFGTGILGLGHHYYWIGTPEYWLGIGGFFSSLEPLPLVAMVVHAVYDAGVHKLKTVNRPALFWAFAQAFGNLFGAGVWGFMHTLPQINLFSHGTQMAAAHGHLAFFGAYVAANLALFYFALGKTRVKEGYILNGVPWKIAYVGMIIGIFGMVASLTVA…
HAV40532.1	HAV40532.1	Aquificaceae bacterium UBA10531	Aquificae	MERLYESQKLALWYFWTAIVLFGAQLLFGLISAYQFINPDFLYGTLNFMTNRMLHINAMVVWLLMGFIAGIYWFLPLETEREVVGIKLGKLAYFAFVGAVAVVVLVYLLKQFGSGDFFTMWFITEGREYIEAPRWADIGIVAVALVVAYNVIATTLASKRITGILGVLIVDLAFLFGLYLAGMFFTPNISVDQFWWWWVVHLWVEATWEVLVGVLMGWLLMHLLGTPRKIIEAWLYVEVMLVFGTGILGLGHHYYWIGTPEYWLGIGGFFSSLEPLPLVAMVVHAVYDAGVHKLKTVNRPALFWAFAQAFGNLFGAGVWGFMHTLPQINLFSHGTQMAAAHGHLAFFGAYVAANLALFYFALGKTRVKEGYILNGVPWKIAYVGMVIGIFGMVASLTVA…
HIQ48651.1	HIQ48651.1	Aquifex aeolicus SZUA-1538	Aquificae	MEKILTRFWGDISNLPESRKIALMYWTVAIALFGVQLLFGLIAAYQYVNPDFLYTVMPFNITRMLHINAMIVWLLMGFIGGIYWLLPDETGRDVVGAKLGRIAFYLLTGAVAVVVLVYIFVQMGKGNFFTMWFINEGREYIEAPRWADIGIVAVMGIIYYNVLATVFKAKKVTGLLGVLLIDLIALASLYVAGMFFTPNITYDQFWWWWVVHLWVEATWEVLVGVLMGWALMHVLGTPRRIIEGWLYLEVLLVFGTGILGLGHHYYWIGTPEYWLGIGGFFSSLEPIPLVAMIVHAVYDAGVHKLQSVNRPALFFIFLQAFGNFFGAGVWGFMHTLPQINLYSHGTQMAASHGHLAFFGAYVAANLVLMYIALQHIRAPQGPILDSKTWKIAYVGMIVS…
NPB06420.1	NPB06420.1	Aquificae bacterium L_MaxBin.005	Aquificae	MSNLPESRKIALMYWTVAIVLFGAQLLFGLLAAYQYINPDFLYSVMPFNVTRMLHINAMVVWLLMGFIGGIYWMLPEETGIDVVGAKLGKIAFYVLTGAVAIVVLVYLFIQWGKGNFFTMWFINEGREYLEAPRWADWGIVAVMAIIYYNVLATVLKSGRITGLMGVLLVDMVALAGLYLTGMFFTPNITIDQFWWWWVVHLWVEATWEVLVGVLMGWALMHVLGTPRRIIEGWLYLEVLLVFGTGILGLGHHYYWIGTPEYWLGIGGFFSSLEPLPLVAMIVHAVYDAGVHKLKTVNRPALFFIFLQAFGNFFGAGVWGFMHTLPQINLYSHGTQMAASHGHLAFFGAYVATNLVLMYIALQYIRAPEGPILDSKTWRIAYVGMIISMVGMVGALLVA…
NPA33051.1	NPA33051.1	Aquificae bacterium L_MetaBat.209	Aquificae	MSNLPEAKKIALMYWTVAIVLFGAQLLFGLIAAYQYINPDFLYSVLPFNITRMLHINAMVVWLIMGFIGGIYWLLPDETGHDVVGAKLGRIGFYLLTGAVAIVVLVYLLIQTGKGNFFTMWFINEGREYIEAPRWADWGIVAVMGIIYFNVLATVLKAKKVTGLLGVLLVDLVALAGLYLAGMFFTPNITVDQFWWWWVVHLWVEATWEVLVGVLMGWALMHVLHTPRRIIEGWLYLEVLLVFGTGILGLGHHYYWIGTPEYWLGIGGFFSSLEPLPLVAMIVHAVYDAGVHKLQTVNRPALFFIFLQAFGNFFGAGVWGFMHTLPQINLYSHGTQMAASHGHLAFFGAYVATNLVLMYIALQYIRAPQGPILDSKTWKIAYVGMIVSMVGMVGALLVA…
MXY51592.1	MXY51592.1	Gammaproteobacteria bacterium SB0665_bin_27	Proteobacteria	MKIGKINYSELSTAQQLSVKYFTVAMVLFLAQLVFGLIAAWQFLAPDFLFGVLDFNVNRMVHINAMVVWMLYGFIGAIFWLVEDESGVPLVGVWIANATFYVLTVAVTIVVLVYLFVQSGPGDAWTLWLINEGREYIEAPRWADIGIVICMVAFFYNVAGTFVAGRWSGISGVLVLDLVALAGLYLAGMFYTTNLPMDQYWWWWVIHLWVEATWEVLVGCIMAWGLIKTLGARRRIVTTWLYVEVALMFGSGILGLGHHYFWIGTPEYWLGIGGFFSALEPVPLVAMVVHAVYDAGRHHFRSSNHPALAWLIAHAFGNFIGAGVFGFMQTLPQINLYTHGTQWSSSHGHLAFFGAYTTIIVAFIYLTIQRLRGDVWMSSDIQGGWRWKWSLALLHVGMV…
NND59656.1	NND59656.1	Gammaproteobacteria bacterium SS_bin_58	Proteobacteria	MSTPGVEDWSNLNAGQRIAMKYFIVAMVLFVAQILFGLLAGMQYIYPNFLYGVLDFNVNRMVHINAMIVWMLYGFIGSVYWLVEDEAETELVGAKLANINFWVLTVAVGIVVLVYLLVQAGPGEIESVWFINEGREYIEAPRWADVGIVVCTLVFFYNVAATFMKGRWSGISGVLVLDLVALAGLYLAGMFFTTNVSVDQYWWWWVIHLWVEATWEVLVGCIMAWGLIKTLGASRRIVTTWLYIEVALMFGSGILGLGHHYFWIGTPEYWLSIGGFFSALEPIPLVAMVVHAVYDSGRHGFQSRNHPALAWLIAHAFGNFFGAGVWGFMHTLPQINLYTHGTQWTASHGHLAFFGAYATIIIAMIYIALQKWRGDVWMSGDLADNGWKWKWSLGLLHLG…
NND81738.1	NND81738.1	Gammaproteobacteria bacterium SS_bin_59	Proteobacteria	MNNPNVSAPQLNGGQQLALKYFTVAMALFVAQIVFGIIAGLQFLYPELLYNTLDFNVNRMVHINAMIVWMLYGFIGSVYWLLEDESGTEVVGLKIGNLAFWVLTVAVTIVVLVYLFIQYGPGTMETIWFINEGREYIEAPRWADIGIVVCVLIFFYNVAATFMKGRWSGISGVLVLDLVALAGLYVFGMVYTTNISVDQYWWWWVIHMWVEATWEVLVGCIMAWGLMQTLGVSRRIVTTWLYIEVAMMFGSGILGLGHHYFWIGTPEYWLSIGGFFSALEPIPLVAMVVHSVYDAGTHGFKSNNHPALAWLIAHAFGNFFGAGVWGFMHTLPQINLFTHGTQWTASHGHLAFFGAYATIIIAVIYIALQKSRGGVWMSEAMPGNGWKWKWSLALLNIGV…
MYB38170.1	MYB38170.1	Gammaproteobacteria bacterium SB0664_bin_12	Proteobacteria	MKIGKINYSELSTAQQLSVKYFTVAMVLFLAQLVFGLIAAWQFLAPDFLFGVLDFNVNRMVHINAMVVWMLYGFIGAIFWLVEDESGVPLVGVWIANATFYVLTVAVTIVVLVYLFVQSGPGDAWTLWLINEGREYIEAPRWADIGIVICMVAFFYNVAGTFVAGRWSGISGVLVLDLVALAGLYLAGMFYTTNLPMDQYWWWWVIHLWVEATWEVLVGCIMAWGLIKTLGARRRIVTTWLYVEVALMFGSGILGLGHHYFWIGTPEYWLGIGGFFSALEPVPLVAMVVHAVYDAGRHHFRSSNHPALAWLIAHAFGNFIGAGVFGFMQTLPQINLYTHGTQWSSSHGHLAFFGAYTTIIVAFIYLTIQRLRGDVWMSSDIQGGWRWKWSLALLHVGMV…
MYE24111.1	MYE24111.1	Gammaproteobacteria bacterium SB0662_bin_60	Proteobacteria	MKIGRINYSELSTAQKLSVKYFTVAMVLFLAQLIFGLVAAWQFLAPDFLFGILDFNVNRMVHINAMVVWMLYGFIGAIFWLVEDESGVPLVGAWLANATFYVLTVAVTIVVLVYLFVQSGPGDAWTLWLINEGREYIEAPRWADIGIVICMVAFFYNVAGTFVAGRWSGISGVLVLDLVALAGLYLAGMFYTTNLPMDQYWWWWVIHLWVEATWEVLVGCIMAWGLIKTLGARRRIVTTWLYVEVALMFGSGILGLGHHYFWIGTPEYWLGIGGFFSALEPVPLVAMVVHAVYDAGRHSFRSSNHPALAWLIAHAFCNFIGAGVFGFMQTLPQINMFTHGTQWSSSHGHLAFFGAYTTIIVAFIYLTIQRLRGDVWMSGDLQGGWRWKWSLALLHVGMV…
HHB11951.1	HHB11951.1	Chromatiales bacterium HyVt-593	Proteobacteria	MTRVGVLDSSNLTGGQRLAVKYFTVALVLFGAQILFGLLAGLQYLKPDFLYGVLDFNVNRMVHINAMVVWMLYGFLGSVYWLMEDEAQHPVVGLKLGEIAFWVLTLAVTVVVLVYLFVQYGPGDIKTIWFINEGREYIEAPRWADIGIVVVVLVFYFNVLATFIKGRFTGIGGVIVLDLFALAGLYLAGMFFTPNISIDQYWWWWVIHLWVEATWEVLVGAIMAWGLMKTLGVSRRIVQTWLYIEVALMFGSGILGLGHHYFWIGTPDYWFEIGGFFSALEPIPLVAMVVHSLYDAGKHHMKSSNHPALAWLIAHAFGNFLGAGVWGFMHTLPQINLYTHGTQWTPSHGHLAFFGAYATINIAFFYLAAQQWRGNVYMGAGIAGAWRWKWALTLLSVGV…
MBI5938181.1	MBI5938181.1	Betaproteobacteria bacterium NC_groundwater_1602_Pr3_B-0.1um_64_42	Proteobacteria	MAALGMLDSANLNGGQKLAVKYFTVAVALFGAQVLFGLLAGLQYLKPDFLYGVLDFSVNRMVHINAMVVWLLFGFIGSSYWLLEDESQHSVVGLGLGNLIFWVFTLAVAVVVVVYLFVQIGPGNDMSIWFINEGREYIEAPRWADIGIVVCVLVFFYNVAATFAKGKYTGIGGVLVLDLIALAGLYLAGMFYTPNISVDQYWWWWVIHLWVEATWEVLVGCIMAYGLIQTLGVRRKIVETWLYIEVALMFGSGILGLGHHYFWIGTPEYWFTIGGFFSALEPIPLVAMVVHSVFDSGVHKMKNSNHPALAWLIAHAFGNFFGAGVWGFMHTLPQINLYTHGTQWSASHGHLAFFGAYATIVIAFIYLALQKWRGNVWMSGGLVDNGWKWKWALGLLHVG…
MBM4181448.1	MBM4181448.1	Betaproteobacteria bacterium K_DeepCast_150m_m1_387	Proteobacteria	MAALGTLSSANLNGGQKLAVKFFTVAIALFGAQVLFGMLAGIQYLKPDFLFGILDFSVNRMLHINALVVWLLFGFIGAVYWILEDESGTPVVGLGLGNLMFWVFTLAVVVVVLVYLLVQTGPGELKSIWLINEGREYIEAPRWADIGIVVCVLIFFYNVAATFMKGRFTGIGGVLVFDLVALAGLYLAGMWYTPNISMDQHWWWWVIHLWVEATWEVLVGCLLAYGLIKTMGVRRKIVETWLYIEVALLFGSGILGLGHHYFWIGTPEYWLAIGGFFSALEPIPLVAMVVHAVFDAGHHKMKSANHPALAWMIAQAFGNFFGAGVWGFMHTLPQINIYTHGTQWTASHGHLAFFGAYATIVIAFIYLAVQKWRGNVWMSGNMAGAWRWKWAMFLLHAGM…
MBS1184466.1	MBS1184466.1	Proteobacteria bacterium CTSoil_116	Proteobacteria	MATLGKLDSANLNGGQKLAVKYFTVALALFGAQILFGLLAGIQYLKPDFLYGVLDFSVNRMVHINALVVWLLFGFIGSVYWMLEDESGIPVVGLKLGNLIFWIFTLAVAVVVVVYLLIQIGPGDHSSIWLINEGREYIEAPRWADIGIVVCVLTFFYNVAATFAKGRYTGVGGVLVLDLIALFGLYLAGMFYTPNISVDQYWWWWVIHLWVEATWEVLVGCLMAYGLMLTLGVRRKIVETWLYIEVALMFGSGILGLGHHYFWIGTPEYWFTIGGFFSALEPIPLVAMVVHSVFDSGTHKMKNTNHPALAWIIAHAFGNFFGAGVWGFMHTLPQINLYTHGTQWSASHGHFAFFGAYATLVIAFFYIALQKWRGNVWMSGGLSGAWRWKWSMLLLNLGM…
MBI5921082.1	MBI5921082.1	Betaproteobacteria bacterium NC_groundwater_1599_Pr3_B-0.1um_59_269	Proteobacteria	MADTSRFPGSTMNGGQKLAMKYFTVAIALFGAQILFGMLAGLQYLYPDFLFGVLDFSINRMLHLNAMVVWLLFGFIGSVYWMLEDESGVPVVGLGLANLIFWIFTLAVVAVVLVFLLVQVGAGDMKSIWLITEGREYIEAPRWADIGIVVCVLAFFYNVVATFTKGRFTNIAGVLIVDLVALAGLYLAGMFYTPNISMDQHWWWWVIHLWVEATWEVLVGCLMAYGLIKTMGVRRQIVETWLYIEVALMFGSGILGLGHHYFWIGTPEYWFTIGGFFSALEPIPLVAMVVHAVFDAGHHKMKSVNHPALAWIIAQAFGNFFGAGVWGFMHTLPQINLYTHGTQWTASHGHLAFFGAYATMVIAFLYIALQKWRGNVWMGGNLEGAWKWKWAIFLLHVGM…
MBN4073404.1	MBN4073404.1	Mariprofundus ferrooxydans AH-315-E14	Proteobacteria	MSIAHLNGGQQLAIKYFIVAVVLFVAQILFGLLSGIQYLAPDFLQGLLNFNVTRTVHINAMIIWMLYGFMGSVYWLLEEESETKTVGLKLGTLGFWVLTSAVTIVVLVFLFVQTGPGDDFTRWFINEGREYIEAPRWADIGIVICMLIFFYNVAATFSKGKWSGIAGVLTLDLMALAGIYLAGMFYTTNISVDQYWWWWVIHLWVEATWEVLVACIMAWGLMKTLGVSRKIVTTWLYIEVALMFGSGILGIGHHYFWIGTPEYWFSIGGIFSALEPVPLVAMVVHAVYDSGVRHSKTNNNPALAWFITHAFGNFFGAGVWGFMHTLPQINLYTHGTQWSASHGHLAFFGAYATIIIAMFYVAAQYLRGHSKFGPALLGSGWKWKWSLGLLNLGVVGMTV…
ACD82102.1	ACD82102.1	Methylacidiphilum infernorum V4	Verrucomicrobia	MLSMKNPGILYESQKLALWYWALAVVLFGFQLIFGLIISYQYLQPEFLHKIFNFSVGRLLHLNAMILWLLFGFIGGIYWFLPLETQREIVGLFLGKMAFVLIAVAVGIVVGVFLLVQIGKADWVTLWFITEGREYIEAPRWADIGIVAVFSIIFFNVLATIWKAQKLKGILWVLTLDLLAIIGFYIAGMFFTPNISVDQFWWWWVVHLWVEATWEVLVGVLVAWVLMAVLDTPRKILEGWLYLEVFLVFGTGILGLGHHYFWIGAPEYWLGIGGFFSALEPLPLVAMVVHAVYDAGMHRLTTTNKPAFFWIVFQSFGNFLGAGVWGFMHTLPQINLYSHGTQITAAHGHLAFFGAYVATNIAMIYTALQKIRLSKGGNLDGRLWRWTFVGFILSIFGIT…
WP_008286224.1	WP_008286224.1	Hydrogenivirga sp. 128-5-R1-1	Aquificae	MSKLYESQKIALLYFSVAIVLFGAQLLFGLIAAYQFVNPEFLHNVLPFSITRMLHINAMVVWLIMGFIGGIYWLLPSETGRDVVGAKLGKLAWFLLTAAVGVVVLVYIFKQFGKGDFFTLWFITEGREYIEAPRWADIGIVAVMLIIYFNVAATVIKAGRLTGLMGVLLIDLLALAGLYVAGMFFTPNITHDQFWWWWVVHLWVEATWEVLVGVLMGYALMTVLGTPRRIIEGWLYLEVLLVFGTGILGLGHHYYWIGTPEYWLGIGGFFSSLEPLPLVAMIVHAVYDAGVHKLQTVNRPALFWIFLQAFGNFFGAGVWGFMHTLPQINLYSHGTQMAASHGHLAFFGAYVATNLALLYIILQHIRAPEGPILDSRTWKVAYIGMIISMVGMVGALLVA…
WP_026604340.1	WP_026604340.1	Methylomonas sp. 11b	Proteobacteria	MTLQAYQEKAEVCAANCKQRYAAFMANPNLSGGQKLAVHYFTVAMVLFMAQLLFGLLAGLQFIFPSFLYEILDFNVNRMVHINAMVIWMLYGFLGSVYWFLEDESGVPIVGLKWGQLAFWVLTGAVTIVVLVYLLIQIGSGTDTSLWLINEGREYIEAPRWADIGIVVVMLTFFYNVAATFAKGKWSGIAGVLTLDLVALAGLYLAGMFYVTNISVDQYWWWWVIHLWVEATWEVLVGCIMAWSLMKLLGVRRNVVQTWLYIEVALMFGSGILGLGHHYFWIGTPEYWFTIGGFFSALEPIPLVAMVVHSIYDAGAHKFKNSNHPALAWIIAHAFGNFLGAGVWGFMHTLPQINLYTHGTQWSASHGHLAFFGAYATINIAFFYLAAQQARGNVWMGGE…
PCI41595.1	PCI41595.1	Proteobacteria bacterium NORP111	Proteobacteria	MSVANLNGGQQLAIKYFIVAVVLFVAQILFGLLSGIQYLAPDFLQGVLAFNVTRTVHINAMIIWMLYGFMGSVYWLLEEESETEVVGLKLGTLGFWVLTSAVTVVVLVFLIVQTGPGDDFTRWFINEGREYIEAPRWADIGIVICMLIFFYNVAATFAKGKWSGIAGVLTFDLVALAGIYLAGMFYTTNISVDQYWWWWVIHLWVEATWEVLVACLMAWGLMKTLGVSRKIVTTWLYIEVALMFGSGILGIGHHYFWIGTPEYWFSIGGLFSALEPIPLVAMVVHAVYDSGVRHSKSNNNPALAWFITHAFGNFFGAGVWGFMHTLPQINLYTHGTQWSASHGHLAFFGAYATIIIAMFYIAAQYVRGXSTFGPALLGNGWKWKWALALLNIGVVGMTV…
WP_121541567.1	WP_121541567.1	Mariprofundus sp. EBB-1	Proteobacteria	MNINHLNGGQKLAVKYYIVAMVLFGAQILFGLLSGMQYLYPKLLFGILDFNVTRTVHINAMIVWMLYGFIGSVYWLLEEESETEVVGLKLGTLGFWVLTSAVTVVVLVFLLVQGGPGDDFTRWFINEGREYIEAPRWADIGIVVCMLIFFYNVSATFMKGKWSGISGVLTLDLVALAGIYIAGMFYTPNISMDQYWWWWVIHLWVEATWEVLVGCLMAWGLMKVLKVDRKIVTTWLYIEVALMFGSGILGLGHHYFWIGTPEYWLTIGGFFSALEPVPLVAMVVHAVYDSGVRHMKGNNNPALAWLIAHAFGNFFGAGVWGFMHTLPQINLYTHGTQWSASHGHLAFFGAYATIIIAMIYIAVPYIRGQEGIGSNLPDGGWKWKWALGLLNMGVVGMTI…
RME10603.1	RME10603.1	Aquificae bacterium J131	Aquificae	MERLYESQKLALWYFWTAIILFGAQLLFGLLAAIQFINPDFLYGTLNFMTNRMLHINAMVVWLLMGFIAGIYWFLPLETGREVVGIKLGKLAYFAFVGAVAVVVLVYLLKQYGSGDFFTMWFITEGREYIEAPRWADIGIVAVALIVAFNVVGTAVAARRLTGILGVLMVDLAFLFGLYLAGMFFTPNISVDQFWWWWVVHLWVEATWEVLVGVLMGWLLMHLLGTPRKIIEAWLYVEVMLVFGTGILGLGHHYYWIGTPEYWLGIGGFFSSLEPLPLVAMVIHAVYDAGVHKLKTVNRPALFWAFAQAFGNLFGAGVWGFMHTLPQINLFSHGTQLTAAHGHLAFFGAYVSANLALFYFALGKTRVKEGYILNGTPWKIAYVGLIIGMFGMTAALTVA…
RUM29968.1	RUM29968.1	Aquifex sp. MAG 11	Aquificae	MSNLPESRKIALMYWTVAIALFGAQLLFGLIAAYQYINPDFLYTVMPFNITRMLHINAMVVWLLMGFIGGIYWLLPDETGRDVVGAKLGRIAFYLLTGAVAVVVLVYILVQMGKGNFFTMWFINEGREYIEAPRWADIGIVAVMGIIYYNVLATVLKAKKITGLLGVLLIDLIALAGLYVAGMFFTPNITYDQFWWWWVVHLWVEATWEVLVGVLMGWALMHVLGTPRRIIEGWLYLEVLLVFGTGILGLGHHYYWIGTPEYWLGIGGFFSSLEPIPLVAMIVHAVYDAGVHKLQTVNRPALFFIFLQAFGNFFGAGVWGFMHTLPQINLYSHGTQMAASHGHLAFFGAYVATNLVLMYIALQHIRAPHGPILDSKTWKIAYVGMIVSMVGMVGALLVA…
WP_139559705.1	WP_139559705.1	Methylotetracoccus oryzae	Proteobacteria	MIYSVAALPHRIAGAFDALDSPHLNGGQQLAVKYFAVAVVLFLAQVLFGMLSGIQFVAPGFLHGILDFNVNRMVHINAMVVWLLYGFIGSIYWFLEDESGTEIAGLKWGNVAFYVLTAAVTVVVLVYLLIQTGPGKDASIWFINEGREYIEAPRWADIGIVAVMLVFFYNVAGTFMKGRWSGIAGVLTLDLVALAGLYVAGMFYLTNITADQYWWWWVIHLWVEATWEVLVGCIMAWSLMHLLGARRKIVQTWLYIEVALMFGSGILGLGHHYFWIGTPDYWFSIGGFFSALEPIPLVAMVVHSVYDAGVHNFRSRNHPALAWIIAHTFGNFLGAGVWGFMHTLPQINLYTHGTQWSASHGHLAFFGAYATINIAFFYLAAQKWRGDVWMGGDLPGNGW…
TSA42375.1	TSA42375.1	Methylococcaceae bacteriu PowLak16_MAG1	Proteobacteria	MNAKELCGVANAKLDTFVTWTALDRSNLSDGRKLAVNYFIVAVILFFAQLLFGMIAATQFIFPNFLYGFLDFSVNRMVHINAMVVWMLYGFIGCTYWLLEDESQTEIVGLKYGKLAFWVLTIAVAIVVLVYLFIQIGAGNDTTLWLINEGREYIEAPRWADIGIVAVVLTFFYNVVATFSKGKWSGIAGVLTLDLVALAGLYLAGMFYMTNITHEQFWWWWVIHLWVEATWEVLVGVIMAWSLMKLLGVRRKIVTTWLYIEVALMFGSGILGLGHHYFWIGTPEYWLTIGGFFSALEPIPLVAMVVHAMYDAGSHSFKNSNHPAVAWIIAQAFGNFFGAGVWGFMHTLPQINLYTHGTQWSASHGHLAFFGAYATINIAFFYLAIQHWRGDVWMSEGSQ…
WP_143958136.1	WP_143958136.1	Methylacidiphilum kamchatkense	Verrucomicrobia	MKESKGLYESQKLAIGYWIVAICLFGVQLIFGLIISYQYIQPEFLHKFLNFSICRLLHINSMILWLLFGFIGGIYWFLPLETEREVVGIFLGKIAFIVLIAAVSIVVLVFLLVQIGKGEMLTLWFITEGREYIEAPRWADIGIVAVFSIIFFNVFASIWKAKKLKGILWVLIVDLLAIIGFYIAGMFFSPNISVDQFWWWWVVHLWVEATWEVLVGVLVGWVLMAVLGTPRKIVEGWLYLEVFLIFGTGILGLGHHYFWIGAPEYWLGIGGFFSALEPLPLVAMIVHAVYDAGVHRLKTINKPAFFWIVAQAFGNFIGAGVWGFMHTLPQINLYSHGTQLTAAHGHLAFFGAYVATNLAIIYTALQRIRLPEESLLDGTLWKWVFIGLILAMLGITAPL…
WP_153248087.1	WP_153248087.1	Candidatus Methylospira mobilis	Proteobacteria	MNASAFDRAGLNGGQRLAVRYFMVAATLFIAQLLFGMLAAIQFVMPDFLYNQLDFNVNRMVHINAMIVWLLYGFMGAVYWLLEDESGIKVVGIRLGHIAFWILTAAVAVVVAVYLLVQTGPGNDTTRWLINEGREYIEAPRWADIGIVAVLLVFFFNVSATFSKGRWSGIAGVLTLDLVALAGLYCAGMFYMTNISADQFWWWWVIHLWVEATWEVLVGCIMAWSLMQLLGVSRRIVETWLYIEVALMFGSGILGLGHHYFWIGTPDYWFTIGGFFSALEPIPLVAMVVHSVYDAGVHQFKNNNHPALAWIIAHTFGNFLGAGVWGFMHTLPQINLYTHGTQWTASHGHLAFFGAYATINIAFFYLAAQRVRGTSWTDGGIADYGWKWKWSLGLLNAGV…
WP_173834620.1	WP_173834620.1	Hydrogenobacter sp. T-8	Aquificae	MERLYESQKLALWYFWTAILLFGAQLLFGLLSAIQFINPDFLYGILNFMTNRMLHINAMVVWLLMGFIAGIYWFLPLETGREVVGIKLGKLAYFAFVGAVAVVVLVYLFKQFGSGDFFTLWFITEGREYIEAPRWADIGIVAVALIVAFNVIGTAVAARKITGIIGVLIVDLAFLFGLYLAGMFFTPNISVDQFWWWWVVHLWVEATWEVLVGVLMGWLLMHLLGTPRKIIEAWLYVEVMLVFGTGILGLGHHYYWIGTPEYWLGIGGFFSSLEPLPLVAMVIHAVYDAGVHKLKTVNRPALFWAFAQAFGNLFGAGVWGFMHTLPQINLFSHGTQMAAAHGHLAFFGAYVSANLALFYFALGKTRVKEGYILNGTPWKIAYIGMIIGIFGMVAALTVA…
WP_174233693.1	WP_174233693.1	Methylomicrobium sp. Wino1	Proteobacteria	MKSGGLAGVIENAGVLVDRSRGYWQDFQNWVQLDSSRLSPGRQLAVKYFIVAVILFCAQILFGLLAALQFIFPGFLYEFLDFSVNRMVHINAMVIWMLYGFLGSIYWLLEDESGTEIVGLKYGIWAFWILTGAVALVVLVYLFVQIGAGEDSSLWLINEGREYIEAPRWADFGIVAVVLTFFYNVVATFSKGKWSGIAGVLTLDLVALAGLYVAGMFYMTNITHEQYWWWWVIHLWVEATWEVLVGVIMAWSLMKLLGVRRKIVETWLYIEVALMFGSGILGLGHHYFWIGTPEYWLTIGGFFSALEPIPLVAMVVHAVYDSGAHSFKTGNHPALAWIIAQAFGNFFGAGVWGFMHTLPQINLYTHGTQWSASHGHLAFFGAYATINIAFFYLAIQHWR…
WP_187300278.1	WP_187300278.1	Methylomonas	Proteobacteria	MTLQAYQEKAAACWAGCQQKHASLMANPNLSGGQKLAVHYFTVAMVLFMAQLLFGLLAGLQFIFPSFLYEILDFNVNRMVHINAMVVWMLYGFLGSVYWFLEDESGVEIVGLKWGQLAFWVLTGAVTIVVLVYLLIQIGSGTDTSLWLINEGREYIEAPRWADIGIVVVVLTFFYNVAATFAKGKWSGIAGVLTLDLVALAGLYLAGMFYVTNISVDQYWWWWVIHLWVEATWEVLVGCIMAWSLMKLLGVRRKVVQTWLYIEVALMFGSGILGLGHHYFWIGTPEYWFTIGGFFSALEPIPLVAMVVHSIYDAGAHKFKNSNHPALAWIIAHAFGNFLGAGVWGFMHTLPQINLYTHGTQWSASHGHLAFFGAYATINIAFFYLAAQQARGNVWMGGE…
WP_192374230.1	WP_192374230.1	Methylomonas sp. EbA	Proteobacteria	MTLQAYQEKAAACWAGSKQKHAGLMANPHLSGGQKLAVHYFTVAMVLFMAQLLFGLLAGLQFIFPSFLYEILDFNVNRMVHINAMVVWMLYGFLGSVYWFLEDESGVEIVGLKWGQLAFWVLTGAVTIVVLVYLLIQIGSGTDTSLWLINEGREYIEAPRWADIGIVVVMLTFFYNVAATFAKGKWSGIAGVLTLDLVALAGLYLAGMFYVTNISVDQYWWWWVIHLWVEATWEVLVGCIMAWSLMKLLGVRRKVVQTWLYIEVALMFGSGILGLGHHYFWIGTPEYWFTIGGFFSALEPIPLVAMVVHSIYDAGAHKFKNSNHPALAWIIAHAFGNFLGAGVWGFMHTLPQINLYTHGTQWSASHGHLAFFGAYATINIAFFYLAAQHARGNVWMGGD…
WP_196806520.1	WP_196806520.1	Methylobacter luteus	Proteobacteria	MNTTQLDDVIPKPASVLDKARRLLNDFKVWVNLDSGNLTAGQQLAVKYFTVAMILFVAQILFGLLSALQFIYPDFLYGILDFNVNRMVHINAMIVWMLYGFIGSIYWLIEDESGTDIVGLKWANIAFWVLTGAVTLVVLVYLFIQIGPGKDSSLWFINEGREYIEAPRWADLGITAVMLVFSYNVVATFSKGKWSGIAGVLTLDLIALIGLYLAGMFYMTNITHDQYWWWWVIHLWVEATWEVLVGVIMAWSLIKLLGARRKIVQTWLYIEVALMFGSGILGLGHHYFWIGMPEYWLSVGGFFSALEPIPLVAMVVHAIYDSGVHAFKTVNHPALAWVIAHAFGNFFGAGVWGFMHTLPQINLYTHGTQWSASHGHLSFFGAYATINIAFFYLAIQHWR…
WP_198159313.1	WP_198159313.1	Methylomonas lenta	Proteobacteria	MTLQTYQEKAAVYWSNCKQRHAKFMANPNLSGGQKLAVHYFTVAMVLFMAQLLFGLLAGMQFIFPSFLYEILDFNVNRMVHINAMVVWMLYGFLGSIYWFLEEESGVPIVGLKWGHLAFWVLTGAVTIVVLVYLLIQIGSGDDTSLWLINEGREYIEAPRWADIGIVIVILVFFYNVTATFAAGKWSGIAGVLTLDLVALAGLYTAGMFYVTNISVDQYWWWWVIHLWVEATWEVLVGCIMAWSLMKLLGVRRKVVQTWLYIEVALMFGSGILGLGHHYFWIGTPEYWFTIGGFFSALEPIPLVAMVVHSIYDSGAHRFKNSNHPALTWIIAHAFGNFLGAGVWGFMHTLPQINLYTHGTQWSASHGHLAFFGAYATINIAFFYLAAQQVRGNVWMGGD…
WP_208526800.1	WP_208526800.1	Methylacidiphilum fumariolicum	Verrucomicrobia	MRKMKDKNGLYESQKLAIGYWITALCLFGIQLIFGLIIAYQYIRPEFLHNLLNFSICRMIHLNTMILWLLFGFIGGIYWFLPLETEREVVGIFLGKIAFIVLTCAVGIVALVFLFVQIGKGEMLTLWLITEGREYIEAPRWADIGIVAVFSIIFFNVFASIWKAKKLKGMLWVLTVDLLAIIGFYIAGMFFSPNISVDQFWWWWVVHLWVEATWEVLVGVLVGWILMTVLGTPRKIIEGWLYLEVFLIFGTGILGLGHHYFWIGAPEYWLGIGGFFSALEPLPLVAMIVHAVYDAGVHRLKTVNKPAFFWIVAQAFGNFIGAGVWGFMHTLPQINLYSHGTQLTAAHGHLAFFGAYVATNLSLIYTALQKIRLHEGSVLDGSLWKWVFIGLILTMLGIT…
QWK12721.1	QWK12721.1	Aquificae bacterium RBS10-58	Aquificae	MERLYESQKLALWYFWTAIALFGAQLLFGLISAYQFINPDFLYGTLNFMTNRMLHINAMVVWLLMGFIAGIYWFLPLETEREVVGIKLGKLAYFAFVGAVAVVVLVYLLKQFGSGDFFTMWFITEGREYIEAPRWADIGIVAVALVVAYNVIATTLASKRITGILGVLIVDLAFLFGLYLAGMFFTPNISVDQFWWWWVVHLWVEATWEVLVGVLMGWLLMHLLGTPRKIIEAWLYVEVMLVFGTGILGLGHHYYWIGTPEYWLGIGGFFSSLEPLPLVAMVVHAVYDAGVHKLKTVNRPALFWAFAQAFGNLFGAGVWGFMHTLPQINLFSHGTQMAAAHGHLAFFGAYVAANLALFYFALGKTRVKEGYILNGVPWKIAYVGMIIGIFGMVASLTVA…
